# Supplementary material for: Nucleotide patterns aiding in prediction of eukaryotic promoters
Source: PLoS One. 2017 Nov 15;12(11):e0187243. doi: 10.1371/journal.pone.0187243 (PMC5687710; doi:10.1371/journal.pone.0187243)
Supplement: S1 Data — (ZIP) [file pone.0187243.s001.zip]

Archive with 1 entries (1 files):
- S1 Data.gff3
