# Supplementary material for: Nucleotide patterns aiding in prediction of eukaryotic promoters
Source: PLoS One. 2017 Nov 15;12(11):e0187243. doi: 10.1371/journal.pone.0187243 (PMC5687710; doi:10.1371/journal.pone.0187243)
Supplement: S1 Data — (ZIP) [file pone.0187243.s001.zip › S1 Data.gff3]

Chr1	Fgenesh++	gene	3167	10751	.	+	.	ID=gene_1
Chr1	Fgenesh++	mRNA	3167	10751	.	+	.	ID=mRNA_1;Parent=gene_1;note="gi|297595881|ref|NP_001041733.2| Os01g0100100 [Oryza sativa Japonica Group]"
Chr1	Fgenesh++	TSS	3167	3167	.	+	.	Parent=mRNA_1
Chr1	Fgenesh++	five_prime_UTR	3167	3268	.	+	.	Parent=mRNA_1
Chr1	Fgenesh++	five_prime_UTR	3354	3448	.	+	.	Parent=mRNA_1
Chr1	Fgenesh++	start_codon	3449	3451	.	+	0	Parent=mRNA_1
Chr1	Fgenesh++	CDS	3449	3616	109.60	+	0	ID=cds_1.1;Parent=mRNA_1;exontype=initial;orf_start=3449;orf_end=3616
Chr1	Fgenesh++	CDS	4357	4455	109.60	+	0	ID=cds_1.2;Parent=mRNA_1;exontype=internal;orf_start=4357;orf_end=4455
Chr1	Fgenesh++	CDS	5457	5560	109.60	+	0	ID=cds_1.3;Parent=mRNA_1;exontype=internal;orf_start=5457;orf_end=5558
Chr1	Fgenesh++	CDS	7136	7997	109.60	+	1	ID=cds_1.4;Parent=mRNA_1;exontype=terminal;orf_start=7137;orf_end=7997
Chr1	Fgenesh++	stop_codon	7995	7997	.	+	0	Parent=mRNA_1
Chr1	Fgenesh++	three_prime_UTR	7998	10187	.	+	.	Parent=mRNA_1
Chr1	Fgenesh++	three_prime_UTR	10274	10430	.	+	.	Parent=mRNA_1
Chr1	Fgenesh++	three_prime_UTR	10504	10751	.	+	.	Parent=mRNA_1
Chr1	Fgenesh++	polyA_site	10751	10751	.	+	.	Parent=mRNA_1
Chr1	Fgenesh++	gene	11218	12435	.	+	.	ID=gene_2
Chr1	Fgenesh++	mRNA	11218	12435	.	+	.	ID=mRNA_2;Parent=gene_2;note="gi|297719509|ref|NP_001172116.1| Os01g0100200 [Oryza sativa Japonica Group]"
Chr1	Fgenesh++	TSS	11218	11218	.	+	.	Parent=mRNA_2
Chr1	Fgenesh++	five_prime_UTR	11218	11797	.	+	.	Parent=mRNA_2
Chr1	Fgenesh++	start_codon	11798	11800	.	+	0	Parent=mRNA_2
Chr1	Fgenesh++	CDS	11798	12060	58.00	+	0	ID=cds_2.1;Parent=mRNA_2;exontype=initial;orf_start=11798;orf_end=12058
Chr1	Fgenesh++	CDS	12152	12317	58.00	+	1	ID=cds_2.2;Parent=mRNA_2;exontype=terminal;orf_start=12153;orf_end=12317
Chr1	Fgenesh++	stop_codon	12315	12317	.	+	0	Parent=mRNA_2
Chr1	Fgenesh++	three_prime_UTR	12318	12435	.	+	.	Parent=mRNA_2
Chr1	Fgenesh++	polyA_site	12435	12435	.	+	.	Parent=mRNA_2
Chr1	Fgenesh++	gene	12721	15685	.	+	.	ID=gene_3
Chr1	Fgenesh++	mRNA	12721	15685	.	+	.	ID=mRNA_3;Parent=gene_3;note="gi|115433954|ref|NP_001041735.1| Os01g0100400 [Oryza sativa Japonica Group]"
Chr1	Fgenesh++	TSS	12721	12721	.	+	.	Parent=mRNA_3
Chr1	Fgenesh++	five_prime_UTR	12721	12773	.	+	.	Parent=mRNA_3
Chr1	Fgenesh++	start_codon	12774	12776	.	+	0	Parent=mRNA_3
Chr1	Fgenesh++	CDS	12774	13813	80.30	+	0	ID=cds_3.1;Parent=mRNA_3;exontype=initial;orf_start=12774;orf_end=13811
Chr1	Fgenesh++	CDS	13906	14271	80.30	+	1	ID=cds_3.2;Parent=mRNA_3;exontype=internal;orf_start=13907;orf_end=14269
Chr1	Fgenesh++	CDS	14359	14437	80.30	+	1	ID=cds_3.3;Parent=mRNA_3;exontype=internal;orf_start=14360;orf_end=14437
Chr1	Fgenesh++	CDS	14969	15171	80.30	+	0	ID=cds_3.4;Parent=mRNA_3;exontype=internal;orf_start=14969;orf_end=15169
Chr1	Fgenesh++	CDS	15266	15359	80.30	+	1	ID=cds_3.5;Parent=mRNA_3;exontype=terminal;orf_start=15267;orf_end=15359
Chr1	Fgenesh++	stop_codon	15357	15359	.	+	0	Parent=mRNA_3
Chr1	Fgenesh++	three_prime_UTR	15360	15685	.	+	.	Parent=mRNA_3
Chr1	Fgenesh++	polyA_site	15685	15685	.	+	.	Parent=mRNA_3
Chr1	Fgenesh++	gene	16399	20144	.	+	.	ID=gene_4
Chr1	Fgenesh++	mRNA	16399	20144	.	+	.	ID=mRNA_4;Parent=gene_4;note="gi|115433956|ref|NP_001041736.1| Os01g0100500 [Oryza sativa Japonica Group]"
Chr1	Fgenesh++	TSS	16399	16399	.	+	.	Parent=mRNA_4
Chr1	Fgenesh++	five_prime_UTR	16399	16598	.	+	.	Parent=mRNA_4
Chr1	Fgenesh++	start_codon	16599	16601	.	+	0	Parent=mRNA_4
Chr1	Fgenesh++	CDS	16599	16976	81.20	+	0	ID=cds_4.1;Parent=mRNA_4;exontype=initial;orf_start=16599;orf_end=16976
Chr1	Fgenesh++	CDS	17383	17474	81.20	+	0	ID=cds_4.2;Parent=mRNA_4;exontype=internal;orf_start=17383;orf_end=17472
Chr1	Fgenesh++	CDS	17558	18258	81.20	+	1	ID=cds_4.3;Parent=mRNA_4;exontype=internal;orf_start=17559;orf_end=18257
Chr1	Fgenesh++	CDS	18501	18571	81.20	+	2	ID=cds_4.4;Parent=mRNA_4;exontype=internal;orf_start=18503;orf_end=18571
Chr1	Fgenesh++	CDS	18968	19057	81.20	+	0	ID=cds_4.5;Parent=mRNA_4;exontype=internal;orf_start=18968;orf_end=19057
Chr1	Fgenesh++	CDS	19142	19321	81.20	+	0	ID=cds_4.6;Parent=mRNA_4;exontype=internal;orf_start=19142;orf_end=19321
Chr1	Fgenesh++	CDS	19531	19593	81.20	+	0	ID=cds_4.7;Parent=mRNA_4;exontype=terminal;orf_start=19531;orf_end=19593
Chr1	Fgenesh++	stop_codon	19591	19593	.	+	0	Parent=mRNA_4
Chr1	Fgenesh++	three_prime_UTR	19594	19629	.	+	.	Parent=mRNA_4
Chr1	Fgenesh++	three_prime_UTR	19734	20144	.	+	.	Parent=mRNA_4
Chr1	Fgenesh++	polyA_site	20144	20144	.	+	.	Parent=mRNA_4
Chr1	Fgenesh++	gene	22841	26892	.	+	.	ID=gene_5
Chr1	Fgenesh++	mRNA	22841	26892	.	+	.	ID=mRNA_5;Parent=gene_5;note="gi|115433958|ref|NP_001041737.1| Os01g0100600 [Oryza sativa Japonica Group]"
Chr1	Fgenesh++	TSS	22841	22841	.	+	.	Parent=mRNA_5
Chr1	Fgenesh++	five_prime_UTR	22841	23231	.	+	.	Parent=mRNA_5
Chr1	Fgenesh++	start_codon	23232	23234	.	+	0	Parent=mRNA_5
Chr1	Fgenesh++	CDS	23232	23281	76.30	+	0	ID=cds_5.1;Parent=mRNA_5;exontype=initial;orf_start=23232;orf_end=23279
Chr1	Fgenesh++	CDS	23572	23847	76.30	+	1	ID=cds_5.2;Parent=mRNA_5;exontype=internal;orf_start=23573;orf_end=23845
Chr1	Fgenesh++	CDS	23962	24033	76.30	+	1	ID=cds_5.3;Parent=mRNA_5;exontype=internal;orf_start=23963;orf_end=24031
Chr1	Fgenesh++	CDS	24492	24577	76.30	+	1	ID=cds_5.4;Parent=mRNA_5;exontype=internal;orf_start=24493;orf_end=24576
Chr1	Fgenesh++	CDS	25445	25519	76.30	+	2	ID=cds_5.5;Parent=mRNA_5;exontype=internal;orf_start=25447;orf_end=25518
Chr1	Fgenesh++	CDS	25883	26391	76.30	+	2	ID=cds_5.6;Parent=mRNA_5;exontype=terminal;orf_start=25885;orf_end=26391
Chr1	Fgenesh++	stop_codon	26389	26391	.	+	0	Parent=mRNA_5
Chr1	Fgenesh++	three_prime_UTR	26392	26892	.	+	.	Parent=mRNA_5
Chr1	Fgenesh++	polyA_site	26892	26892	.	+	.	Parent=mRNA_5
Chr1	Fgenesh++	gene	27143	28644	.	+	.	ID=gene_6
Chr1	Fgenesh++	mRNA	27143	28644	.	+	.	ID=mRNA_6;Parent=gene_6;note="gi|115433960|ref|NP_001041738.1| Os01g0100700 [Oryza sativa Japonica Group]"
Chr1	Fgenesh++	TSS	27143	27143	.	+	.	Parent=mRNA_6
Chr1	Fgenesh++	five_prime_UTR	27143	27220	.	+	.	Parent=mRNA_6
Chr1	Fgenesh++	start_codon	27221	27223	.	+	0	Parent=mRNA_6
Chr1	Fgenesh++	CDS	27221	27292	51.80	+	0	ID=cds_6.1;Parent=mRNA_6;exontype=initial;orf_start=27221;orf_end=27292
Chr1	Fgenesh++	CDS	27370	27641	51.80	+	0	ID=cds_6.2;Parent=mRNA_6;exontype=internal;orf_start=27370;orf_end=27639
Chr1	Fgenesh++	CDS	28090	28293	51.80	+	1	ID=cds_6.3;Parent=mRNA_6;exontype=internal;orf_start=28091;orf_end=28291
Chr1	Fgenesh++	CDS	28365	28419	51.80	+	1	ID=cds_6.4;Parent=mRNA_6;exontype=terminal;orf_start=28366;orf_end=28419
Chr1	Fgenesh++	stop_codon	28417	28419	.	+	0	Parent=mRNA_6
Chr1	Fgenesh++	three_prime_UTR	28420	28644	.	+	.	Parent=mRNA_6
Chr1	Fgenesh++	polyA_site	28644	28644	.	+	.	Parent=mRNA_6
Chr1	Fgenesh++	gene	29818	34453	.	+	.	ID=gene_7
Chr1	Fgenesh++	mRNA	29818	34453	.	+	.	ID=mRNA_7;Parent=gene_7;note="gi|115433962|ref|NP_001041739.1| Os01g0100800 [Oryza sativa Japonica Group]"
Chr1	Fgenesh++	TSS	29818	29818	.	+	.	Parent=mRNA_7
Chr1	Fgenesh++	five_prime_UTR	29818	29939	.	+	.	Parent=mRNA_7
Chr1	Fgenesh++	start_codon	29940	29942	.	+	0	Parent=mRNA_7
Chr1	Fgenesh++	CDS	29940	29976	66.70	+	0	ID=cds_7.1;Parent=mRNA_7;exontype=initial;orf_start=29940;orf_end=29975
Chr1	Fgenesh++	CDS	30146	30228	66.70	+	2	ID=cds_7.2;Parent=mRNA_7;exontype=internal;orf_start=30148;orf_end=30228
Chr1	Fgenesh++	CDS	30735	30806	66.70	+	0	ID=cds_7.3;Parent=mRNA_7;exontype=internal;orf_start=30735;orf_end=30806
Chr1	Fgenesh++	CDS	30885	30963	66.70	+	0	ID=cds_7.4;Parent=mRNA_7;exontype=internal;orf_start=30885;orf_end=30962
Chr1	Fgenesh++	CDS	31258	31325	66.70	+	2	ID=cds_7.5;Parent=mRNA_7;exontype=internal;orf_start=31260;orf_end=31325
Chr1	Fgenesh++	CDS	31505	31606	66.70	+	0	ID=cds_7.6;Parent=mRNA_7;exontype=internal;orf_start=31505;orf_end=31606
Chr1	Fgenesh++	CDS	32377	32466	66.70	+	0	ID=cds_7.7;Parent=mRNA_7;exontype=internal;orf_start=32377;orf_end=32466
Chr1	Fgenesh++	CDS	32542	32616	66.70	+	0	ID=cds_7.8;Parent=mRNA_7;exontype=internal;orf_start=32542;orf_end=32616
Chr1	Fgenesh++	CDS	32712	32744	66.70	+	0	ID=cds_7.9;Parent=mRNA_7;exontype=internal;orf_start=32712;orf_end=32744
Chr1	Fgenesh++	CDS	32828	32908	66.70	+	0	ID=cds_7.10;Parent=mRNA_7;exontype=internal;orf_start=32828;orf_end=32908
Chr1	Fgenesh++	CDS	33277	33330	66.70	+	0	ID=cds_7.11;Parent=mRNA_7;exontype=internal;orf_start=33277;orf_end=33330
Chr1	Fgenesh++	CDS	33400	33471	66.70	+	0	ID=cds_7.12;Parent=mRNA_7;exontype=internal;orf_start=33400;orf_end=33471
Chr1	Fgenesh++	CDS	33543	33617	66.70	+	0	ID=cds_7.13;Parent=mRNA_7;exontype=internal;orf_start=33543;orf_end=33617
Chr1	Fgenesh++	CDS	33975	34124	66.70	+	0	ID=cds_7.14;Parent=mRNA_7;exontype=terminal;orf_start=33975;orf_end=34124
Chr1	Fgenesh++	stop_codon	34122	34124	.	+	0	Parent=mRNA_7
Chr1	Fgenesh++	three_prime_UTR	34125	34453	.	+	.	Parent=mRNA_7
Chr1	Fgenesh++	polyA_site	34453	34453	.	+	.	Parent=mRNA_7
Chr1	Fgenesh++	gene	35601	41180	.	+	.	ID=gene_8
Chr1	Fgenesh++	mRNA	35601	41180	.	+	.	ID=mRNA_8;Parent=gene_8
Chr1	Fgenesh++	five_prime_UTR	35601	35742	.	+	.	Parent=mRNA_8
Chr1	Fgenesh++	start_codon	35743	35745	.	+	0	Parent=mRNA_8
Chr1	Fgenesh++	CDS	35743	35939	68.80	+	0	ID=cds_8.1;Parent=mRNA_8;exontype=initial;orf_start=35743;orf_end=35937
Chr1	Fgenesh++	CDS	36027	36072	68.80	+	1	ID=cds_8.2;Parent=mRNA_8;exontype=internal;orf_start=36028;orf_end=36072
Chr1	Fgenesh++	CDS	36517	36668	68.80	+	0	ID=cds_8.3;Parent=mRNA_8;exontype=internal;orf_start=36517;orf_end=36666
Chr1	Fgenesh++	CDS	36818	36877	68.80	+	1	ID=cds_8.4;Parent=mRNA_8;exontype=internal;orf_start=36819;orf_end=36875
Chr1	Fgenesh++	CDS	37594	37818	68.80	+	1	ID=cds_8.5;Parent=mRNA_8;exontype=internal;orf_start=37595;orf_end=37816
Chr1	Fgenesh++	CDS	37892	38033	68.80	+	1	ID=cds_8.6;Parent=mRNA_8;exontype=internal;orf_start=37893;orf_end=38033
Chr1	Fgenesh++	CDS	38276	38326	68.80	+	0	ID=cds_8.7;Parent=mRNA_8;exontype=internal;orf_start=38276;orf_end=38326
Chr1	Fgenesh++	CDS	38434	38525	68.80	+	0	ID=cds_8.8;Parent=mRNA_8;exontype=internal;orf_start=38434;orf_end=38523
Chr1	Fgenesh++	CDS	39319	39445	68.80	+	1	ID=cds_8.9;Parent=mRNA_8;exontype=internal;orf_start=39320;orf_end=39445
Chr1	Fgenesh++	CDS	39553	39568	68.80	+	0	ID=cds_8.10;Parent=mRNA_8;exontype=internal;orf_start=39553;orf_end=39567
Chr1	Fgenesh++	CDS	39939	40046	68.80	+	2	ID=cds_8.11;Parent=mRNA_8;exontype=internal;orf_start=39941;orf_end=40045
Chr1	Fgenesh++	CDS	40135	40189	68.80	+	2	ID=cds_8.12;Parent=mRNA_8;exontype=internal;orf_start=40137;orf_end=40187
Chr1	Fgenesh++	CDS	40456	40602	68.80	+	1	ID=cds_8.13;Parent=mRNA_8;exontype=internal;orf_start=40457;orf_end=40600
Chr1	Fgenesh++	CDS	40703	40781	68.80	+	1	ID=cds_8.14;Parent=mRNA_8;exontype=internal;orf_start=40704;orf_end=40781
Chr1	Fgenesh++	CDS	40885	41007	68.80	+	0	ID=cds_8.15;Parent=mRNA_8;exontype=terminal;orf_start=40885;orf_end=41007
Chr1	Fgenesh++	stop_codon	41005	41007	.	+	0	Parent=mRNA_8
Chr1	Fgenesh++	three_prime_UTR	41008	41180	.	+	.	Parent=mRNA_8
Chr1	Fgenesh++	gene	44667	47628	.	+	.	ID=gene_9
Chr1	Fgenesh++	mRNA	44667	47628	.	+	.	ID=mRNA_9;Parent=gene_9;note="gi|22953958|gb|AAN11191.1| Putative gypsy-type retrotransposon protein [Oryza sativa Japonica Group]"
Chr1	Fgenesh++	start_codon	44667	44669	.	+	0	Parent=mRNA_9
Chr1	Fgenesh++	CDS	44667	44762	157.82	+	0	ID=cds_9.1;Parent=mRNA_9;exontype=initial;orf_start=44667;orf_end=44762
Chr1	Fgenesh++	CDS	45276	45479	326.57	+	0	ID=cds_9.2;Parent=mRNA_9;exontype=internal;orf_start=45276;orf_end=45479
Chr1	Fgenesh++	CDS	45566	45855	481.84	+	0	ID=cds_9.3;Parent=mRNA_9;exontype=internal;orf_start=45566;orf_end=45853
Chr1	Fgenesh++	CDS	45920	46296	613.63	+	1	ID=cds_9.4;Parent=mRNA_9;exontype=internal;orf_start=45921;orf_end=46295
Chr1	Fgenesh++	CDS	46374	46561	347.54	+	2	ID=cds_9.5;Parent=mRNA_9;exontype=internal;orf_start=46376;orf_end=46561
Chr1	Fgenesh++	CDS	46636	46825	330.18	+	0	ID=cds_9.6;Parent=mRNA_9;exontype=internal;orf_start=46636;orf_end=46824
Chr1	Fgenesh++	CDS	46897	47001	175.73	+	2	ID=cds_9.7;Parent=mRNA_9;exontype=internal;orf_start=46899;orf_end=47000
Chr1	Fgenesh++	CDS	47075	47526	799.43	+	2	ID=cds_9.8;Parent=mRNA_9;exontype=terminal;orf_start=47077;orf_end=47526
Chr1	Fgenesh++	stop_codon	47524	47526	.	+	0	Parent=mRNA_9
Chr1	Fgenesh++	three_prime_UTR	47527	47628	.	+	.	Parent=mRNA_9
Chr1	Fgenesh++	gene	47636	53412	.	-	.	ID=gene_10
Chr1	Fgenesh++	polyA_signal_sequence	47636	47641	-4.26	-	.	Parent=gene_10
Chr1	Fgenesh++	mRNA	47856	53412	.	-	.	ID=mRNA_10;Parent=gene_10
Chr1	Fgenesh++	stop_codon	47856	47858	.	-	0	Parent=mRNA_10
Chr1	Fgenesh++	CDS	47856	48945	19.80	-	1	ID=cds_10.1;Parent=mRNA_10;exontype=terminal;orf_start=47856;orf_end=48944
Chr1	Fgenesh++	CDS	49864	50932	51.11	-	2	ID=cds_10.2;Parent=mRNA_10;exontype=internal;orf_start=49866;orf_end=50930
Chr1	Fgenesh++	CDS	51023	52322	70.36	-	0	ID=cds_10.3;Parent=mRNA_10;exontype=internal;orf_start=51024;orf_end=52322
Chr1	Fgenesh++	CDS	52389	52662	2.25	-	1	ID=cds_10.4;Parent=mRNA_10;exontype=internal;orf_start=52389;orf_end=52661
Chr1	Fgenesh++	CDS	53129	53412	14.87	-	0	ID=cds_10.5;Parent=mRNA_10;exontype=initial;orf_start=53131;orf_end=53412
Chr1	Fgenesh++	start_codon	53410	53412	.	-	0	Parent=mRNA_10
Chr1	Fgenesh++	gene	57042	58065	.	+	.	ID=gene_11
Chr1	Fgenesh++	mRNA	57042	57972	.	+	.	ID=mRNA_11;Parent=gene_11
Chr1	Fgenesh++	start_codon	57042	57044	.	+	0	Parent=mRNA_11
Chr1	Fgenesh++	CDS	57042	57065	7.98	+	0	ID=cds_11.1;Parent=mRNA_11;exontype=initial;orf_start=57042;orf_end=57065
Chr1	Fgenesh++	CDS	57217	57972	26.58	+	0	ID=cds_11.2;Parent=mRNA_11;exontype=terminal;orf_start=57217;orf_end=57972
Chr1	Fgenesh++	stop_codon	57970	57972	.	+	0	Parent=mRNA_11
Chr1	Fgenesh++	polyA_signal_sequence	58060	58065	0.44	+	.	Parent=gene_11
Chr1	Fgenesh++	gene	58658	63586	.	+	.	ID=gene_12
Chr1	Fgenesh++	mRNA	58658	63586	.	+	.	ID=mRNA_12;Parent=gene_12;note="gi|15128441|dbj|BAB62625.1| P0402A09.8 [Oryza sativa Japonica Group]"
Chr1	Fgenesh++	start_codon	58658	58660	.	+	0	Parent=mRNA_12
Chr1	Fgenesh++	CDS	58658	61086	4048.45	+	0	ID=cds_12.1;Parent=mRNA_12;exontype=initial;orf_start=58658;orf_end=61084
Chr1	Fgenesh++	CDS	62094	62295	325.86	+	1	ID=cds_12.2;Parent=mRNA_12;exontype=internal;orf_start=62095;orf_end=62295
Chr1	Fgenesh++	CDS	62385	62905	1044.86	+	0	ID=cds_12.3;Parent=mRNA_12;exontype=internal;orf_start=62385;orf_end=62903
Chr1	Fgenesh++	CDS	62996	63114	273.94	+	1	ID=cds_12.4;Parent=mRNA_12;exontype=internal;orf_start=62997;orf_end=63113
Chr1	Fgenesh++	CDS	63248	63345	176.97	+	2	ID=cds_12.5;Parent=mRNA_12;exontype=terminal;orf_start=63250;orf_end=63345
Chr1	Fgenesh++	stop_codon	63343	63345	.	+	0	Parent=mRNA_12
Chr1	Fgenesh++	three_prime_UTR	63346	63586	.	+	.	Parent=mRNA_12
Chr1	Fgenesh++	gene	63350	65950	.	-	.	ID=gene_13
Chr1	Fgenesh++	mRNA	63350	65950	.	-	.	ID=mRNA_13;Parent=gene_13
Chr1	Fgenesh++	three_prime_UTR	63350	63669	.	-	.	Parent=mRNA_13
Chr1	Fgenesh++	stop_codon	63670	63672	.	-	0	Parent=mRNA_13
Chr1	Fgenesh++	CDS	63670	63783	60.10	-	0	ID=cds_13.1;Parent=mRNA_13;exontype=terminal;orf_start=63670;orf_end=63783
Chr1	Fgenesh++	CDS	63877	64020	60.10	-	0	ID=cds_13.2;Parent=mRNA_13;exontype=internal;orf_start=63877;orf_end=64020
Chr1	Fgenesh++	CDS	64339	64431	60.10	-	0	ID=cds_13.3;Parent=mRNA_13;exontype=internal;orf_start=64339;orf_end=64431
Chr1	Fgenesh++	CDS	64665	64779	60.10	-	1	ID=cds_13.4;Parent=mRNA_13;exontype=internal;orf_start=64665;orf_end=64778
Chr1	Fgenesh++	CDS	64902	65152	60.10	-	0	ID=cds_13.5;Parent=mRNA_13;exontype=internal;orf_start=64904;orf_end=65152
Chr1	Fgenesh++	CDS	65248	65431	60.10	-	1	ID=cds_13.6;Parent=mRNA_13;exontype=internal;orf_start=65248;orf_end=65430
Chr1	Fgenesh++	CDS	65628	65950	60.10	-	0	ID=cds_13.7;Parent=mRNA_13;exontype=initial;orf_start=65630;orf_end=65950
Chr1	Fgenesh++	start_codon	65948	65950	.	-	0	Parent=mRNA_13
Chr1	Fgenesh++	gene	69675	70467	.	+	.	ID=gene_14
Chr1	Fgenesh++	mRNA	69675	70131	.	+	.	ID=mRNA_14;Parent=gene_14;note="gi|15128443|dbj|BAB62627.1| P0402A09.10 [Oryza sativa Japonica Group]"
Chr1	Fgenesh++	start_codon	69675	69677	.	+	0	Parent=mRNA_14
Chr1	Fgenesh++	CDS	69675	69962	525.51	+	0	ID=cds_14.1;Parent=mRNA_14;exontype=initial;orf_start=69675;orf_end=69962
Chr1	Fgenesh++	CDS	70027	70131	187.55	+	0	ID=cds_14.2;Parent=mRNA_14;exontype=terminal;orf_start=70027;orf_end=70131
Chr1	Fgenesh++	stop_codon	70129	70131	.	+	0	Parent=mRNA_14
Chr1	Fgenesh++	polyA_signal_sequence	70462	70467	-1.06	+	.	Parent=gene_14
Chr1	Fgenesh++	gene	72816	78349	.	+	.	ID=gene_15
Chr1	Fgenesh++	mRNA	72816	78349	.	+	.	ID=mRNA_15;Parent=gene_15;note="gi|115433970|ref|NP_001041743.1| Os01g0101600 [Oryza sativa Japonica Group]"
Chr1	Fgenesh++	TSS	72816	72816	.	+	.	Parent=mRNA_15
Chr1	Fgenesh++	five_prime_UTR	72816	72902	.	+	.	Parent=mRNA_15
Chr1	Fgenesh++	start_codon	72903	72905	.	+	0	Parent=mRNA_15
Chr1	Fgenesh++	CDS	72903	73935	112.60	+	0	ID=cds_15.1;Parent=mRNA_15;exontype=initial;orf_start=72903;orf_end=73934
Chr1	Fgenesh++	CDS	74468	74981	112.60	+	2	ID=cds_15.2;Parent=mRNA_15;exontype=internal;orf_start=74470;orf_end=74979
Chr1	Fgenesh++	CDS	75619	77008	112.60	+	1	ID=cds_15.3;Parent=mRNA_15;exontype=terminal;orf_start=75620;orf_end=77008
Chr1	Fgenesh++	stop_codon	77006	77008	.	+	0	Parent=mRNA_15
Chr1	Fgenesh++	three_prime_UTR	77009	77205	.	+	.	Parent=mRNA_15
Chr1	Fgenesh++	three_prime_UTR	77333	78349	.	+	.	Parent=mRNA_15
Chr1	Fgenesh++	polyA_site	78349	78349	.	+	.	Parent=mRNA_15
Chr1	Fgenesh++	gene	78486	82059	.	+	.	ID=gene_16
Chr1	Fgenesh++	mRNA	78486	81284	.	+	.	ID=mRNA_16;Parent=gene_16;note="gi|15128445|dbj|BAB62629.1| P0402A09.12 [Oryza sativa Japonica Group]"
Chr1	Fgenesh++	start_codon	78486	78488	.	+	0	Parent=mRNA_16
Chr1	Fgenesh++	CDS	78486	78525	67.95	+	0	ID=cds_16.1;Parent=mRNA_16;exontype=initial;orf_start=78486;orf_end=78524
Chr1	Fgenesh++	CDS	79463	79615	266.62	+	2	ID=cds_16.2;Parent=mRNA_16;exontype=internal;orf_start=79465;orf_end=79614
Chr1	Fgenesh++	CDS	80902	80949	71.57	+	2	ID=cds_16.3;Parent=mRNA_16;exontype=internal;orf_start=80904;orf_end=80948
Chr1	Fgenesh++	CDS	81235	81284	84.76	+	2	ID=cds_16.4;Parent=mRNA_16;exontype=terminal;orf_start=81237;orf_end=81284
Chr1	Fgenesh++	stop_codon	81282	81284	.	+	0	Parent=mRNA_16
Chr1	Fgenesh++	polyA_signal_sequence	82054	82059	-1.06	+	.	Parent=gene_16
Chr1	Fgenesh++	gene	82478	84168	.	+	.	ID=gene_17
Chr1	Fgenesh++	mRNA	82478	84168	.	+	.	ID=mRNA_17;Parent=gene_17;note="gi|297595887|ref|NP_001041744.2| Os01g0101700 [Oryza sativa Japonica Group]"
Chr1	Fgenesh++	TSS	82478	82478	.	+	.	Parent=mRNA_17
Chr1	Fgenesh++	five_prime_UTR	82478	82506	.	+	.	Parent=mRNA_17
Chr1	Fgenesh++	start_codon	82507	82509	.	+	0	Parent=mRNA_17
Chr1	Fgenesh++	CDS	82507	83019	71.20	+	0	ID=cds_17.1;Parent=mRNA_17;exontype=single;orf_start=82507;orf_end=83019
Chr1	Fgenesh++	stop_codon	83017	83019	.	+	0	Parent=mRNA_17
Chr1	Fgenesh++	three_prime_UTR	83020	84168	.	+	.	Parent=mRNA_17
Chr1	Fgenesh++	polyA_site	84168	84168	.	+	.	Parent=mRNA_17
Chr1	Fgenesh++	gene	85337	88844	.	+	.	ID=gene_18
Chr1	Fgenesh++	mRNA	85337	88844	.	+	.	ID=mRNA_18;Parent=gene_18;note="gi|115433974|ref|NP_001041745.1| Os01g0101800 [Oryza sativa Japonica Group]"
Chr1	Fgenesh++	TSS	85337	85337	.	+	.	Parent=mRNA_18
Chr1	Fgenesh++	five_prime_UTR	85337	85378	.	+	.	Parent=mRNA_18
Chr1	Fgenesh++	start_codon	85379	85381	.	+	0	Parent=mRNA_18
Chr1	Fgenesh++	CDS	85379	85600	83.30	+	0	ID=cds_18.1;Parent=mRNA_18;exontype=initial;orf_start=85379;orf_end=85600
Chr1	Fgenesh++	CDS	85737	85830	83.30	+	0	ID=cds_18.2;Parent=mRNA_18;exontype=internal;orf_start=85737;orf_end=85829
Chr1	Fgenesh++	CDS	85935	86086	83.30	+	2	ID=cds_18.3;Parent=mRNA_18;exontype=internal;orf_start=85937;orf_end=86086
Chr1	Fgenesh++	CDS	86212	86299	83.30	+	0	ID=cds_18.4;Parent=mRNA_18;exontype=internal;orf_start=86212;orf_end=86298
Chr1	Fgenesh++	CDS	86399	87681	83.30	+	2	ID=cds_18.5;Parent=mRNA_18;exontype=internal;orf_start=86401;orf_end=87681
Chr1	Fgenesh++	CDS	88291	88398	83.30	+	0	ID=cds_18.6;Parent=mRNA_18;exontype=internal;orf_start=88291;orf_end=88398
Chr1	Fgenesh++	CDS	88500	88583	83.30	+	0	ID=cds_18.7;Parent=mRNA_18;exontype=terminal;orf_start=88500;orf_end=88583
Chr1	Fgenesh++	stop_codon	88581	88583	.	+	0	Parent=mRNA_18
Chr1	Fgenesh++	three_prime_UTR	88584	88844	.	+	.	Parent=mRNA_18
Chr1	Fgenesh++	polyA_site	88844	88844	.	+	.	Parent=mRNA_18
Chr1	Fgenesh++	gene	89763	91465	.	-	.	ID=gene_19
Chr1	Fgenesh++	mRNA	89763	91465	.	-	.	ID=mRNA_19;Parent=gene_19;note="gi|115433976|ref|NP_001041746.1| Os01g0102000 [Oryza sativa Japonica Group]"
Chr1	Fgenesh++	polyA_site	89763	89763	.	-	.	Parent=mRNA_19
Chr1	Fgenesh++	three_prime_UTR	89763	89824	.	-	.	Parent=mRNA_19
Chr1	Fgenesh++	stop_codon	89825	89827	.	-	0	Parent=mRNA_19
Chr1	Fgenesh++	CDS	89825	91411	71.40	-	0	ID=cds_19.1;Parent=mRNA_19;exontype=single;orf_start=89825;orf_end=91411
Chr1	Fgenesh++	start_codon	91409	91411	.	-	0	Parent=mRNA_19
Chr1	Fgenesh++	five_prime_UTR	91412	91465	.	-	.	Parent=mRNA_19
Chr1	Fgenesh++	TSS	91465	91465	.	-	.	Parent=mRNA_19
Chr1	Fgenesh++	gene	95499	100247	.	+	.	ID=gene_20
Chr1	Fgenesh++	mRNA	95499	98558	.	+	.	ID=mRNA_20;Parent=gene_20;note="gi|15128449|dbj|BAB62633.1| P0402A09.16 [Oryza sativa Japonica Group]"
Chr1	Fgenesh++	start_codon	95499	95501	.	+	0	Parent=mRNA_20
Chr1	Fgenesh++	CDS	95499	95598	197.60	+	0	ID=cds_20.1;Parent=mRNA_20;exontype=initial;orf_start=95499;orf_end=95597
Chr1	Fgenesh++	CDS	96297	96421	237.55	+	2	ID=cds_20.2;Parent=mRNA_20;exontype=internal;orf_start=96299;orf_end=96421
Chr1	Fgenesh++	CDS	96489	96680	350.16	+	0	ID=cds_20.3;Parent=mRNA_20;exontype=internal;orf_start=96489;orf_end=96680
Chr1	Fgenesh++	CDS	96751	96809	99.74	+	0	ID=cds_20.4;Parent=mRNA_20;exontype=internal;orf_start=96751;orf_end=96807
Chr1	Fgenesh++	CDS	96884	97648	1360.74	+	1	ID=cds_20.5;Parent=mRNA_20;exontype=internal;orf_start=96885;orf_end=97646
Chr1	Fgenesh++	CDS	97785	97881	176.99	+	1	ID=cds_20.6;Parent=mRNA_20;exontype=internal;orf_start=97786;orf_end=97881
Chr1	Fgenesh++	CDS	98421	98558	240.18	+	0	ID=cds_20.7;Parent=mRNA_20;exontype=terminal;orf_start=98421;orf_end=98558
Chr1	Fgenesh++	stop_codon	98556	98558	.	+	0	Parent=mRNA_20
Chr1	Fgenesh++	polyA_signal_sequence	100242	100247	0.44	+	.	Parent=gene_20
Chr1	Fgenesh++	gene	102260	105022	.	+	.	ID=gene_21
Chr1	Fgenesh++	mRNA	102260	102980	.	+	.	ID=mRNA_21;Parent=gene_21
Chr1	Fgenesh++	start_codon	102260	102262	.	+	0	Parent=mRNA_21
Chr1	Fgenesh++	CDS	102260	102478	11.65	+	0	ID=cds_21.1;Parent=mRNA_21;exontype=initial;orf_start=102260;orf_end=102478
Chr1	Fgenesh++	CDS	102879	102980	5.96	+	0	ID=cds_21.2;Parent=mRNA_21;exontype=terminal;orf_start=102879;orf_end=102980
Chr1	Fgenesh++	stop_codon	102978	102980	.	+	0	Parent=mRNA_21
Chr1	Fgenesh++	polyA_signal_sequence	105017	105022	0.45	+	.	Parent=gene_21
Chr1	Fgenesh++	gene	105872	106576	.	+	.	ID=gene_22
Chr1	Fgenesh++	mRNA	105872	106534	.	+	.	ID=mRNA_22;Parent=gene_22
Chr1	Fgenesh++	start_codon	105872	105874	.	+	0	Parent=mRNA_22
Chr1	Fgenesh++	CDS	105872	106534	76.03	+	0	ID=cds_22.1;Parent=mRNA_22;exontype=single;orf_start=105872;orf_end=106534
Chr1	Fgenesh++	stop_codon	106532	106534	.	+	0	Parent=mRNA_22
Chr1	Fgenesh++	polyA_signal_sequence	106571	106576	0.45	+	.	Parent=gene_22
Chr1	Fgenesh++	gene	118081	120781	.	+	.	ID=gene_23
Chr1	Fgenesh++	mRNA	118081	120671	.	+	.	ID=mRNA_23;Parent=gene_23;note="gi|15408860|dbj|BAB64249.1| erythrocyte binding protein -like [Oryza sativa Japonica Group]"
Chr1	Fgenesh++	start_codon	118081	118083	.	+	0	Parent=mRNA_23
Chr1	Fgenesh++	CDS	118081	118697	1086.55	+	0	ID=cds_23.1;Parent=mRNA_23;exontype=initial;orf_start=118081;orf_end=118695
Chr1	Fgenesh++	CDS	118790	120671	3374.98	+	1	ID=cds_23.2;Parent=mRNA_23;exontype=terminal;orf_start=118791;orf_end=120671
Chr1	Fgenesh++	stop_codon	120669	120671	.	+	0	Parent=mRNA_23
Chr1	Fgenesh++	polyA_signal_sequence	120776	120781	-1.05	+	.	Parent=gene_23
Chr1	Fgenesh++	gene	121185	127457	.	-	.	ID=gene_24
Chr1	Fgenesh++	polyA_signal_sequence	121185	121190	0.45	-	.	Parent=gene_24
Chr1	Fgenesh++	mRNA	121302	127457	.	-	.	ID=mRNA_24;Parent=gene_24
Chr1	Fgenesh++	stop_codon	121302	121304	.	-	0	Parent=mRNA_24
Chr1	Fgenesh++	CDS	121302	125030	63.52	-	0	ID=cds_24.1;Parent=mRNA_24;exontype=terminal;orf_start=121302;orf_end=125030
Chr1	Fgenesh++	CDS	125103	127457	113.50	-	0	ID=cds_24.2;Parent=mRNA_24;exontype=initial;orf_start=125103;orf_end=127457
Chr1	Fgenesh++	start_codon	127455	127457	.	-	0	Parent=mRNA_24
Chr1	Fgenesh++	gene	128652	133370	.	-	.	ID=gene_25
Chr1	Fgenesh++	polyA_signal_sequence	128652	128657	-1.05	-	.	Parent=gene_25
Chr1	Fgenesh++	mRNA	130344	133370	.	-	.	ID=mRNA_25;Parent=gene_25;note="gi|32480097|emb|CAE01988.1| OSJNBb0033G08.4 [Oryza sativa Japonica Group]"
Chr1	Fgenesh++	stop_codon	130344	130346	.	-	0	Parent=mRNA_25
Chr1	Fgenesh++	CDS	130344	131437	1274.09	-	2	ID=cds_25.1;Parent=mRNA_25;exontype=terminal;orf_start=130344;orf_end=131435
Chr1	Fgenesh++	CDS	131576	131957	343.33	-	0	ID=cds_25.2;Parent=mRNA_25;exontype=internal;orf_start=131577;orf_end=131957
Chr1	Fgenesh++	CDS	132822	133370	716.81	-	0	ID=cds_25.3;Parent=mRNA_25;exontype=initial;orf_start=132822;orf_end=133370
Chr1	Fgenesh++	start_codon	133368	133370	.	-	0	Parent=mRNA_25
Chr1	Fgenesh++	gene	134300	135439	.	+	.	ID=gene_26
Chr1	Fgenesh++	mRNA	134300	135439	.	+	.	ID=mRNA_26;Parent=gene_26;note="gi|115433978|ref|NP_001041747.1| Os01g0102300 [Oryza sativa Japonica Group]"
Chr1	Fgenesh++	TSS	134300	134300	.	+	.	Parent=mRNA_26
Chr1	Fgenesh++	five_prime_UTR	134300	134310	.	+	.	Parent=mRNA_26
Chr1	Fgenesh++	start_codon	134311	134313	.	+	0	Parent=mRNA_26
Chr1	Fgenesh++	CDS	134311	134615	53.80	+	0	ID=cds_26.1;Parent=mRNA_26;exontype=initial;orf_start=134311;orf_end=134613
Chr1	Fgenesh++	CDS	134698	134824	53.80	+	1	ID=cds_26.2;Parent=mRNA_26;exontype=internal;orf_start=134699;orf_end=134824
Chr1	Fgenesh++	CDS	134912	135253	53.80	+	0	ID=cds_26.3;Parent=mRNA_26;exontype=terminal;orf_start=134912;orf_end=135253
Chr1	Fgenesh++	stop_codon	135251	135253	.	+	0	Parent=mRNA_26
Chr1	Fgenesh++	three_prime_UTR	135254	135439	.	+	.	Parent=mRNA_26
Chr1	Fgenesh++	polyA_site	135439	135439	.	+	.	Parent=mRNA_26
Chr1	Fgenesh++	gene	139826	141555	.	+	.	ID=gene_27
Chr1	Fgenesh++	mRNA	139826	141555	.	+	.	ID=mRNA_27;Parent=gene_27;note="gi|115433980|ref|NP_001041748.1| Os01g0102400 [Oryza sativa Japonica Group]"
Chr1	Fgenesh++	TSS	139826	139826	.	+	.	Parent=mRNA_27
Chr1	Fgenesh++	five_prime_UTR	139826	139906	.	+	.	Parent=mRNA_27
Chr1	Fgenesh++	five_prime_UTR	140120	140149	.	+	.	Parent=mRNA_27
Chr1	Fgenesh++	start_codon	140150	140152	.	+	0	Parent=mRNA_27
Chr1	Fgenesh++	CDS	140150	141415	67.30	+	0	ID=cds_27.1;Parent=mRNA_27;exontype=single;orf_start=140150;orf_end=141415
Chr1	Fgenesh++	stop_codon	141413	141415	.	+	0	Parent=mRNA_27
Chr1	Fgenesh++	three_prime_UTR	141416	141555	.	+	.	Parent=mRNA_27
Chr1	Fgenesh++	polyA_site	141555	141555	.	+	.	Parent=mRNA_27
Chr1	Fgenesh++	gene	141959	144554	.	+	.	ID=gene_28
Chr1	Fgenesh++	mRNA	141959	144554	.	+	.	ID=mRNA_28;Parent=gene_28;note="gi|115433982|ref|NP_001041749.1| Os01g0102500 [Oryza sativa Japonica Group]"
Chr1	Fgenesh++	TSS	141959	141959	.	+	.	Parent=mRNA_28
Chr1	Fgenesh++	five_prime_UTR	141959	142083	.	+	.	Parent=mRNA_28
Chr1	Fgenesh++	start_codon	142084	142086	.	+	0	Parent=mRNA_28
Chr1	Fgenesh++	CDS	142084	142631	72.60	+	0	ID=cds_28.1;Parent=mRNA_28;exontype=initial;orf_start=142084;orf_end=142629
Chr1	Fgenesh++	CDS	143191	143431	72.60	+	1	ID=cds_28.2;Parent=mRNA_28;exontype=internal;orf_start=143192;orf_end=143431
Chr1	Fgenesh++	CDS	143563	143680	72.60	+	0	ID=cds_28.3;Parent=mRNA_28;exontype=internal;orf_start=143563;orf_end=143679
Chr1	Fgenesh++	CDS	143817	143908	72.60	+	2	ID=cds_28.4;Parent=mRNA_28;exontype=terminal;orf_start=143819;orf_end=143908
Chr1	Fgenesh++	stop_codon	143906	143908	.	+	0	Parent=mRNA_28
Chr1	Fgenesh++	three_prime_UTR	143909	144554	.	+	.	Parent=mRNA_28
Chr1	Fgenesh++	polyA_site	144554	144554	.	+	.	Parent=mRNA_28
Chr1	Fgenesh++	gene	145603	147847	.	+	.	ID=gene_29
Chr1	Fgenesh++	mRNA	145603	147847	.	+	.	ID=mRNA_29;Parent=gene_29;note="gi|115433984|ref|NP_001041750.1| Os01g0102600 [Oryza sativa Japonica Group]"
Chr1	Fgenesh++	TSS	145603	145603	.	+	.	Parent=mRNA_29
Chr1	Fgenesh++	five_prime_UTR	145603	145644	.	+	.	Parent=mRNA_29
Chr1	Fgenesh++	start_codon	145645	145647	.	+	0	Parent=mRNA_29
Chr1	Fgenesh++	CDS	145645	145786	57.40	+	0	ID=cds_29.1;Parent=mRNA_29;exontype=initial;orf_start=145645;orf_end=145785
Chr1	Fgenesh++	CDS	145905	145951	57.40	+	2	ID=cds_29.2;Parent=mRNA_29;exontype=internal;orf_start=145907;orf_end=145951
Chr1	Fgenesh++	CDS	146028	146082	57.40	+	0	ID=cds_29.3;Parent=mRNA_29;exontype=internal;orf_start=146028;orf_end=146081
Chr1	Fgenesh++	CDS	146179	146339	57.40	+	2	ID=cds_29.4;Parent=mRNA_29;exontype=internal;orf_start=146181;orf_end=146339
Chr1	Fgenesh++	CDS	146450	146532	57.40	+	0	ID=cds_29.5;Parent=mRNA_29;exontype=internal;orf_start=146450;orf_end=146530
Chr1	Fgenesh++	CDS	146611	146719	57.40	+	1	ID=cds_29.6;Parent=mRNA_29;exontype=internal;orf_start=146612;orf_end=146719
Chr1	Fgenesh++	CDS	147106	147184	57.40	+	0	ID=cds_29.7;Parent=mRNA_29;exontype=internal;orf_start=147106;orf_end=147183
Chr1	Fgenesh++	CDS	147311	147375	57.40	+	2	ID=cds_29.8;Parent=mRNA_29;exontype=internal;orf_start=147313;orf_end=147375
Chr1	Fgenesh++	CDS	147507	147575	57.40	+	0	ID=cds_29.9;Parent=mRNA_29;exontype=terminal;orf_start=147507;orf_end=147575
Chr1	Fgenesh++	stop_codon	147573	147575	.	+	0	Parent=mRNA_29
Chr1	Fgenesh++	three_prime_UTR	147576	147847	.	+	.	Parent=mRNA_29
Chr1	Fgenesh++	polyA_site	147847	147847	.	+	.	Parent=mRNA_29
Chr1	Fgenesh++	gene	148085	150568	.	+	.	ID=gene_30
Chr1	Fgenesh++	mRNA	148085	150568	.	+	.	ID=mRNA_30;Parent=gene_30;note="gi|115433986|ref|NP_001041751.1| Os01g0102700 [Oryza sativa Japonica Group]"
Chr1	Fgenesh++	TSS	148085	148085	.	+	.	Parent=mRNA_30
Chr1	Fgenesh++	five_prime_UTR	148085	148146	.	+	.	Parent=mRNA_30
Chr1	Fgenesh++	start_codon	148147	148149	.	+	0	Parent=mRNA_30
Chr1	Fgenesh++	CDS	148147	148313	52.40	+	0	ID=cds_30.1;Parent=mRNA_30;exontype=initial;orf_start=148147;orf_end=148311
Chr1	Fgenesh++	CDS	149450	149548	52.40	+	1	ID=cds_30.2;Parent=mRNA_30;exontype=internal;orf_start=149451;orf_end=149546
Chr1	Fgenesh++	CDS	149634	149742	52.40	+	1	ID=cds_30.3;Parent=mRNA_30;exontype=internal;orf_start=149635;orf_end=149742
Chr1	Fgenesh++	CDS	149856	149931	52.40	+	0	ID=cds_30.4;Parent=mRNA_30;exontype=internal;orf_start=149856;orf_end=149930
Chr1	Fgenesh++	CDS	150152	150318	52.40	+	2	ID=cds_30.5;Parent=mRNA_30;exontype=terminal;orf_start=150154;orf_end=150318
Chr1	Fgenesh++	stop_codon	150316	150318	.	+	0	Parent=mRNA_30
Chr1	Fgenesh++	three_prime_UTR	150319	150568	.	+	.	Parent=mRNA_30
Chr1	Fgenesh++	polyA_site	150568	150568	.	+	.	Parent=mRNA_30
Chr1	Fgenesh++	gene	151811	156214	.	+	.	ID=gene_31
Chr1	Fgenesh++	mRNA	151811	156214	.	+	.	ID=mRNA_31;Parent=gene_31
Chr1	Fgenesh++	five_prime_UTR	151811	151822	.	+	.	Parent=mRNA_31
Chr1	Fgenesh++	start_codon	151823	151825	.	+	0	Parent=mRNA_31
Chr1	Fgenesh++	CDS	151823	151915	103.20	+	0	ID=cds_31.1;Parent=mRNA_31;exontype=initial;orf_start=151823;orf_end=151915
Chr1	Fgenesh++	CDS	152048	152539	103.20	+	0	ID=cds_31.2;Parent=mRNA_31;exontype=internal;orf_start=152048;orf_end=152539
Chr1	Fgenesh++	CDS	152629	153025	103.20	+	0	ID=cds_31.3;Parent=mRNA_31;exontype=internal;orf_start=152629;orf_end=153024
Chr1	Fgenesh++	CDS	153178	154646	103.20	+	2	ID=cds_31.4;Parent=mRNA_31;exontype=internal;orf_start=153180;orf_end=154646
Chr1	Fgenesh++	CDS	155010	155450	103.20	+	0	ID=cds_31.5;Parent=mRNA_31;exontype=internal;orf_start=155010;orf_end=155450
Chr1	Fgenesh++	CDS	155543	156214	103.20	+	0	ID=cds_31.6;Parent=mRNA_31;exontype=terminal;orf_start=155543;orf_end=156214
Chr1	Fgenesh++	stop_codon	156212	156214	.	+	0	Parent=mRNA_31
Chr1	Fgenesh++	gene	157024	160941	.	-	.	ID=gene_32
Chr1	Fgenesh++	polyA_signal_sequence	157024	157029	0.44	-	.	Parent=gene_32
Chr1	Fgenesh++	mRNA	157728	160941	.	-	.	ID=mRNA_32;Parent=gene_32
Chr1	Fgenesh++	stop_codon	157728	157730	.	-	0	Parent=mRNA_32
Chr1	Fgenesh++	CDS	157728	158039	4.70	-	0	ID=cds_32.1;Parent=mRNA_32;exontype=terminal;orf_start=157728;orf_end=158039
Chr1	Fgenesh++	CDS	158218	158736	14.69	-	0	ID=cds_32.2;Parent=mRNA_32;exontype=internal;orf_start=158218;orf_end=158736
Chr1	Fgenesh++	CDS	158770	159782	32.67	-	2	ID=cds_32.3;Parent=mRNA_32;exontype=internal;orf_start=158770;orf_end=159780
Chr1	Fgenesh++	CDS	159978	160941	2.72	-	0	ID=cds_32.4;Parent=mRNA_32;exontype=initial;orf_start=159979;orf_end=160941
Chr1	Fgenesh++	start_codon	160939	160941	.	-	0	Parent=mRNA_32
Chr1	Fgenesh++	gene	162798	164047	.	-	.	ID=gene_33
Chr1	Fgenesh++	polyA_signal_sequence	162798	162803	-2.36	-	.	Parent=gene_33
Chr1	Fgenesh++	mRNA	163284	164047	.	-	.	ID=mRNA_33;Parent=gene_33;note="gi|10697188|dbj|BAB16319.1| hypothetical protein [Oryza sativa Japonica Group]"
Chr1	Fgenesh++	stop_codon	163284	163286	.	-	0	Parent=mRNA_33
Chr1	Fgenesh++	CDS	163284	163593	521.97	-	1	ID=cds_33.1;Parent=mRNA_33;exontype=terminal;orf_start=163284;orf_end=163592
Chr1	Fgenesh++	CDS	163749	164047	500.12	-	0	ID=cds_33.2;Parent=mRNA_33;exontype=initial;orf_start=163751;orf_end=164047
Chr1	Fgenesh++	start_codon	164045	164047	.	-	0	Parent=mRNA_33
Chr1	Fgenesh++	gene	168920	170315	.	-	.	ID=gene_34
Chr1	Fgenesh++	mRNA	168920	170315	.	-	.	ID=mRNA_34;Parent=gene_34;note="gi|115433990|ref|NP_001041753.1| Os01g0102900 [Oryza sativa Japonica Group]"
Chr1	Fgenesh++	polyA_site	168920	168920	.	-	.	Parent=mRNA_34
Chr1	Fgenesh++	three_prime_UTR	168920	169598	.	-	.	Parent=mRNA_34
Chr1	Fgenesh++	stop_codon	169599	169601	.	-	0	Parent=mRNA_34
Chr1	Fgenesh++	CDS	169599	169656	57.80	-	1	ID=cds_34.1;Parent=mRNA_34;exontype=terminal;orf_start=169599;orf_end=169655
Chr1	Fgenesh++	CDS	169751	169909	57.80	-	1	ID=cds_34.2;Parent=mRNA_34;exontype=internal;orf_start=169753;orf_end=169908
Chr1	Fgenesh++	CDS	170091	170260	57.80	-	0	ID=cds_34.3;Parent=mRNA_34;exontype=initial;orf_start=170093;orf_end=170260
Chr1	Fgenesh++	start_codon	170258	170260	.	-	0	Parent=mRNA_34
Chr1	Fgenesh++	five_prime_UTR	170261	170315	.	-	.	Parent=mRNA_34
Chr1	Fgenesh++	TSS	170315	170315	.	-	.	Parent=mRNA_34
Chr1	Fgenesh++	gene	170798	173144	.	-	.	ID=gene_35
Chr1	Fgenesh++	mRNA	170798	173144	.	-	.	ID=mRNA_35;Parent=gene_35;note="gi|297719511|ref|NP_001172117.1| Os01g0102950 [Oryza sativa Japonica Group]"
Chr1	Fgenesh++	polyA_site	170798	170798	.	-	.	Parent=mRNA_35
Chr1	Fgenesh++	three_prime_UTR	170798	171044	.	-	.	Parent=mRNA_35
Chr1	Fgenesh++	stop_codon	171045	171047	.	-	0	Parent=mRNA_35
Chr1	Fgenesh++	CDS	171045	171095	54.70	-	0	ID=cds_35.1;Parent=mRNA_35;exontype=terminal;orf_start=171045;orf_end=171095
Chr1	Fgenesh++	CDS	171406	171554	54.70	-	2	ID=cds_35.2;Parent=mRNA_35;exontype=internal;orf_start=171406;orf_end=171552
Chr1	Fgenesh++	CDS	171764	171875	54.70	-	0	ID=cds_35.3;Parent=mRNA_35;exontype=internal;orf_start=171765;orf_end=171875
Chr1	Fgenesh++	CDS	172398	172469	54.70	-	0	ID=cds_35.4;Parent=mRNA_35;exontype=internal;orf_start=172398;orf_end=172469
Chr1	Fgenesh++	CDS	172578	172671	54.70	-	1	ID=cds_35.5;Parent=mRNA_35;exontype=internal;orf_start=172578;orf_end=172670
Chr1	Fgenesh++	CDS	172770	172921	54.70	-	0	ID=cds_35.6;Parent=mRNA_35;exontype=internal;orf_start=172772;orf_end=172921
Chr1	Fgenesh++	CDS	173004	173072	54.70	-	0	ID=cds_35.7;Parent=mRNA_35;exontype=initial;orf_start=173004;orf_end=173072
Chr1	Fgenesh++	start_codon	173070	173072	.	-	0	Parent=mRNA_35
Chr1	Fgenesh++	five_prime_UTR	173073	173144	.	-	.	Parent=mRNA_35
Chr1	Fgenesh++	TSS	173144	173144	.	-	.	Parent=mRNA_35
Chr1	Fgenesh++	gene	178607	180548	.	+	.	ID=gene_36
Chr1	Fgenesh++	mRNA	178607	180548	.	+	.	ID=mRNA_36;Parent=gene_36;note="gi|115433994|ref|NP_001041755.1| Os01g0103100 [Oryza sativa Japonica Group]"
Chr1	Fgenesh++	TSS	178607	178607	.	+	.	Parent=mRNA_36
Chr1	Fgenesh++	five_prime_UTR	178607	178641	.	+	.	Parent=mRNA_36
Chr1	Fgenesh++	start_codon	178642	178644	.	+	0	Parent=mRNA_36
Chr1	Fgenesh++	CDS	178642	180462	76.30	+	0	ID=cds_36.1;Parent=mRNA_36;exontype=single;orf_start=178642;orf_end=180462
Chr1	Fgenesh++	stop_codon	180460	180462	.	+	0	Parent=mRNA_36
Chr1	Fgenesh++	three_prime_UTR	180463	180548	.	+	.	Parent=mRNA_36
Chr1	Fgenesh++	polyA_site	180548	180548	.	+	.	Parent=mRNA_36
Chr1	Fgenesh++	gene	186250	190262	.	-	.	ID=gene_37
Chr1	Fgenesh++	mRNA	186250	190262	.	-	.	ID=mRNA_37;Parent=gene_37;note="gi|115433998|ref|NP_001041757.1| Os01g0103600 [Oryza sativa Japonica Group]"
Chr1	Fgenesh++	polyA_site	186250	186250	.	-	.	Parent=mRNA_37
Chr1	Fgenesh++	three_prime_UTR	186250	186515	.	-	.	Parent=mRNA_37
Chr1	Fgenesh++	stop_codon	186516	186518	.	-	0	Parent=mRNA_37
Chr1	Fgenesh++	CDS	186516	186771	53.30	-	1	ID=cds_37.1;Parent=mRNA_37;exontype=terminal;orf_start=186516;orf_end=186770
Chr1	Fgenesh++	CDS	189607	189715	53.30	-	2	ID=cds_37.2;Parent=mRNA_37;exontype=internal;orf_start=189609;orf_end=189713
Chr1	Fgenesh++	CDS	189841	189990	53.30	-	2	ID=cds_37.3;Parent=mRNA_37;exontype=internal;orf_start=189842;orf_end=189988
Chr1	Fgenesh++	CDS	190087	190231	53.30	-	0	ID=cds_37.4;Parent=mRNA_37;exontype=initial;orf_start=190088;orf_end=190231
Chr1	Fgenesh++	start_codon	190229	190231	.	-	0	Parent=mRNA_37
Chr1	Fgenesh++	five_prime_UTR	190232	190262	.	-	.	Parent=mRNA_37
Chr1	Fgenesh++	TSS	190262	190262	.	-	.	Parent=mRNA_37
Chr1	Fgenesh++	gene	191037	196287	.	+	.	ID=gene_38
Chr1	Fgenesh++	mRNA	191037	196287	.	+	.	ID=mRNA_38;Parent=gene_38;note="gi|297595891|ref|NP_001041758.2| Os01g0103700 [Oryza sativa Japonica Group]"
Chr1	Fgenesh++	TSS	191037	191037	.	+	.	Parent=mRNA_38
Chr1	Fgenesh++	five_prime_UTR	191037	191161	.	+	.	Parent=mRNA_38
Chr1	Fgenesh++	five_prime_UTR	191625	191705	.	+	.	Parent=mRNA_38
Chr1	Fgenesh++	five_prime_UTR	192399	192506	.	+	.	Parent=mRNA_38
Chr1	Fgenesh++	five_prime_UTR	192958	193161	.	+	.	Parent=mRNA_38
Chr1	Fgenesh++	five_prime_UTR	193248	193356	.	+	.	Parent=mRNA_38
Chr1	Fgenesh++	five_prime_UTR	193434	193863	.	+	.	Parent=mRNA_38
Chr1	Fgenesh++	start_codon	193864	193866	.	+	0	Parent=mRNA_38
Chr1	Fgenesh++	CDS	193864	195429	101.90	+	0	ID=cds_38.1;Parent=mRNA_38;exontype=single;orf_start=193864;orf_end=195429
Chr1	Fgenesh++	stop_codon	195427	195429	.	+	0	Parent=mRNA_38
Chr1	Fgenesh++	three_prime_UTR	195430	196287	.	+	.	Parent=mRNA_38
Chr1	Fgenesh++	polyA_site	196287	196287	.	+	.	Parent=mRNA_38
Chr1	Fgenesh++	gene	197647	200803	.	+	.	ID=gene_39
Chr1	Fgenesh++	mRNA	197647	200803	.	+	.	ID=mRNA_39;Parent=gene_39;note="gi|115434002|ref|NP_001041759.1| Os01g0103800 [Oryza sativa Japonica Group]"
Chr1	Fgenesh++	TSS	197647	197647	.	+	.	Parent=mRNA_39
Chr1	Fgenesh++	five_prime_UTR	197647	197838	.	+	.	Parent=mRNA_39
Chr1	Fgenesh++	five_prime_UTR	198034	198129	.	+	.	Parent=mRNA_39
Chr1	Fgenesh++	start_codon	198130	198132	.	+	0	Parent=mRNA_39
Chr1	Fgenesh++	CDS	198130	198225	80.00	+	0	ID=cds_39.1;Parent=mRNA_39;exontype=initial;orf_start=198130;orf_end=198225
Chr1	Fgenesh++	CDS	198830	200036	80.00	+	0	ID=cds_39.2;Parent=mRNA_39;exontype=internal;orf_start=198830;orf_end=200035
Chr1	Fgenesh++	CDS	200253	200479	80.00	+	2	ID=cds_39.3;Parent=mRNA_39;exontype=terminal;orf_start=200255;orf_end=200479
Chr1	Fgenesh++	stop_codon	200477	200479	.	+	0	Parent=mRNA_39
Chr1	Fgenesh++	three_prime_UTR	200480	200803	.	+	.	Parent=mRNA_39
Chr1	Fgenesh++	polyA_site	200803	200803	.	+	.	Parent=mRNA_39
Chr1	Fgenesh++	gene	201944	206202	.	+	.	ID=gene_40
Chr1	Fgenesh++	mRNA	201944	206202	.	+	.	ID=mRNA_40;Parent=gene_40;note="gi|115434004|ref|NP_001041760.1| Os01g0103900 [Oryza sativa Japonica Group]"
Chr1	Fgenesh++	TSS	201944	201944	.	+	.	Parent=mRNA_40
Chr1	Fgenesh++	five_prime_UTR	201944	202041	.	+	.	Parent=mRNA_40
Chr1	Fgenesh++	start_codon	202042	202044	.	+	0	Parent=mRNA_40
Chr1	Fgenesh++	CDS	202042	202110	80.50	+	0	ID=cds_40.1;Parent=mRNA_40;exontype=initial;orf_start=202042;orf_end=202110
Chr1	Fgenesh++	CDS	202252	202359	80.50	+	0	ID=cds_40.2;Parent=mRNA_40;exontype=internal;orf_start=202252;orf_end=202359
Chr1	Fgenesh++	CDS	203007	203127	80.50	+	0	ID=cds_40.3;Parent=mRNA_40;exontype=internal;orf_start=203007;orf_end=203126
Chr1	Fgenesh++	CDS	203302	203429	80.50	+	2	ID=cds_40.4;Parent=mRNA_40;exontype=internal;orf_start=203304;orf_end=203429
Chr1	Fgenesh++	CDS	203511	203658	80.50	+	0	ID=cds_40.5;Parent=mRNA_40;exontype=internal;orf_start=203511;orf_end=203657
Chr1	Fgenesh++	CDS	203760	203938	80.50	+	2	ID=cds_40.6;Parent=mRNA_40;exontype=internal;orf_start=203762;orf_end=203938
Chr1	Fgenesh++	CDS	204203	204440	80.50	+	0	ID=cds_40.7;Parent=mRNA_40;exontype=internal;orf_start=204203;orf_end=204439
Chr1	Fgenesh++	CDS	204543	204635	80.50	+	2	ID=cds_40.8;Parent=mRNA_40;exontype=internal;orf_start=204545;orf_end=204634
Chr1	Fgenesh++	CDS	204730	204875	80.50	+	2	ID=cds_40.9;Parent=mRNA_40;exontype=internal;orf_start=204732;orf_end=204875
Chr1	Fgenesh++	CDS	205042	205149	80.50	+	0	ID=cds_40.10;Parent=mRNA_40;exontype=internal;orf_start=205042;orf_end=205149
Chr1	Fgenesh++	CDS	205290	205378	80.50	+	0	ID=cds_40.11;Parent=mRNA_40;exontype=internal;orf_start=205290;orf_end=205376
Chr1	Fgenesh++	CDS	205534	205543	80.50	+	1	ID=cds_40.12;Parent=mRNA_40;exontype=terminal;orf_start=205535;orf_end=205543
Chr1	Fgenesh++	stop_codon	205541	205543	.	+	0	Parent=mRNA_40
Chr1	Fgenesh++	three_prime_UTR	205544	206202	.	+	.	Parent=mRNA_40
Chr1	Fgenesh++	polyA_site	206202	206202	.	+	.	Parent=mRNA_40
Chr1	Fgenesh++	gene	206134	209606	.	-	.	ID=gene_41
Chr1	Fgenesh++	mRNA	206134	209606	.	-	.	ID=mRNA_41;Parent=gene_41;note="gi|115434006|ref|NP_001041761.1| Os01g0104000 [Oryza sativa Japonica Group]"
Chr1	Fgenesh++	polyA_site	206134	206134	.	-	.	Parent=mRNA_41
Chr1	Fgenesh++	three_prime_UTR	206134	206449	.	-	.	Parent=mRNA_41
Chr1	Fgenesh++	stop_codon	206450	206452	.	-	0	Parent=mRNA_41
Chr1	Fgenesh++	CDS	206450	207029	78.50	-	1	ID=cds_41.1;Parent=mRNA_41;exontype=terminal;orf_start=206450;orf_end=207028
Chr1	Fgenesh++	CDS	207706	208276	78.50	-	2	ID=cds_41.2;Parent=mRNA_41;exontype=internal;orf_start=207708;orf_end=208274
Chr1	Fgenesh++	CDS	208408	208836	78.50	-	2	ID=cds_41.3;Parent=mRNA_41;exontype=internal;orf_start=208409;orf_end=208834
Chr1	Fgenesh++	CDS	209438	209525	78.50	-	0	ID=cds_41.4;Parent=mRNA_41;exontype=initial;orf_start=209439;orf_end=209525
Chr1	Fgenesh++	start_codon	209523	209525	.	-	0	Parent=mRNA_41
Chr1	Fgenesh++	five_prime_UTR	209526	209606	.	-	.	Parent=mRNA_41
Chr1	Fgenesh++	TSS	209606	209606	.	-	.	Parent=mRNA_41
Chr1	Fgenesh++	gene	209771	214173	.	+	.	ID=gene_42
Chr1	Fgenesh++	mRNA	209771	214173	.	+	.	ID=mRNA_42;Parent=gene_42;note="gi|297595892|ref|NP_001041762.2| Os01g0104100 [Oryza sativa Japonica Group]"
Chr1	Fgenesh++	TSS	209771	209771	.	+	.	Parent=mRNA_42
Chr1	Fgenesh++	five_prime_UTR	209771	209896	.	+	.	Parent=mRNA_42
Chr1	Fgenesh++	five_prime_UTR	210244	210282	.	+	.	Parent=mRNA_42
Chr1	Fgenesh++	start_codon	210283	210285	.	+	0	Parent=mRNA_42
Chr1	Fgenesh++	CDS	210283	210563	69.70	+	0	ID=cds_42.1;Parent=mRNA_42;exontype=initial;orf_start=210283;orf_end=210561
Chr1	Fgenesh++	CDS	210659	210890	69.70	+	1	ID=cds_42.2;Parent=mRNA_42;exontype=internal;orf_start=210660;orf_end=210890
Chr1	Fgenesh++	CDS	211015	211160	69.70	+	0	ID=cds_42.3;Parent=mRNA_42;exontype=internal;orf_start=211015;orf_end=211158
Chr1	Fgenesh++	CDS	212265	212352	69.70	+	1	ID=cds_42.4;Parent=mRNA_42;exontype=internal;orf_start=212266;orf_end=212352
Chr1	Fgenesh++	CDS	212433	212579	69.70	+	0	ID=cds_42.5;Parent=mRNA_42;exontype=internal;orf_start=212433;orf_end=212579
Chr1	Fgenesh++	CDS	213490	213639	69.70	+	0	ID=cds_42.6;Parent=mRNA_42;exontype=internal;orf_start=213490;orf_end=213639
Chr1	Fgenesh++	CDS	213741	213788	69.70	+	0	ID=cds_42.7;Parent=mRNA_42;exontype=terminal;orf_start=213741;orf_end=213788
Chr1	Fgenesh++	stop_codon	213786	213788	.	+	0	Parent=mRNA_42
Chr1	Fgenesh++	three_prime_UTR	213789	214173	.	+	.	Parent=mRNA_42
Chr1	Fgenesh++	polyA_site	214173	214173	.	+	.	Parent=mRNA_42
Chr1	Fgenesh++	gene	216126	217657	.	+	.	ID=gene_43
Chr1	Fgenesh++	mRNA	216126	217657	.	+	.	ID=mRNA_43;Parent=gene_43;note="gi|297595894|ref|NP_001041763.2| Os01g0104200 [Oryza sativa Japonica Group]"
Chr1	Fgenesh++	TSS	216126	216126	.	+	.	Parent=mRNA_43
Chr1	Fgenesh++	five_prime_UTR	216126	216208	.	+	.	Parent=mRNA_43
Chr1	Fgenesh++	start_codon	216209	216211	.	+	0	Parent=mRNA_43
Chr1	Fgenesh++	CDS	216209	217345	67.80	+	0	ID=cds_43.1;Parent=mRNA_43;exontype=single;orf_start=216209;orf_end=217345
Chr1	Fgenesh++	stop_codon	217343	217345	.	+	0	Parent=mRNA_43
Chr1	Fgenesh++	three_prime_UTR	217346	217657	.	+	.	Parent=mRNA_43
Chr1	Fgenesh++	polyA_site	217657	217657	.	+	.	Parent=mRNA_43
Chr1	Fgenesh++	gene	218241	220776	.	-	.	ID=gene_44
Chr1	Fgenesh++	polyA_signal_sequence	218241	218246	0.44	-	.	Parent=gene_44
Chr1	Fgenesh++	mRNA	219011	220776	.	-	.	ID=mRNA_44;Parent=gene_44
Chr1	Fgenesh++	stop_codon	219011	219013	.	-	0	Parent=mRNA_44
Chr1	Fgenesh++	CDS	219011	219033	1.46	-	2	ID=cds_44.1;Parent=mRNA_44;exontype=terminal;orf_start=219011;orf_end=219031
Chr1	Fgenesh++	CDS	220419	220776	19.58	-	0	ID=cds_44.2;Parent=mRNA_44;exontype=initial;orf_start=220420;orf_end=220776
Chr1	Fgenesh++	start_codon	220774	220776	.	-	0	Parent=mRNA_44
Chr1	Fgenesh++	gene	226897	229696	.	+	.	ID=gene_45
Chr1	Fgenesh++	mRNA	226897	229696	.	+	.	ID=mRNA_45;Parent=gene_45
Chr1	Fgenesh++	five_prime_UTR	226897	227181	.	+	.	Parent=mRNA_45
Chr1	Fgenesh++	start_codon	227182	227184	.	+	0	Parent=mRNA_45
Chr1	Fgenesh++	CDS	227182	227634	44.78	+	0	ID=cds_45.1;Parent=mRNA_45;exontype=initial;orf_start=227182;orf_end=227634
Chr1	Fgenesh++	CDS	227742	227864	35.80	+	0	ID=cds_45.2;Parent=mRNA_45;exontype=internal;orf_start=227742;orf_end=227864
Chr1	Fgenesh++	CDS	228557	228785	41.76	+	0	ID=cds_45.3;Parent=mRNA_45;exontype=internal;orf_start=228557;orf_end=228784
Chr1	Fgenesh++	CDS	229653	229696	-2.94	+	2	ID=cds_45.4;Parent=mRNA_45;exontype=terminal;orf_start=229655;orf_end=229696
Chr1	Fgenesh++	stop_codon	229694	229696	.	+	0	Parent=mRNA_45
Chr1	Fgenesh++	gene	232099	232688	.	-	.	ID=gene_46
Chr1	Fgenesh++	polyA_signal_sequence	232099	232104	0.44	-	.	Parent=gene_46
Chr1	Fgenesh++	mRNA	232377	232688	.	-	.	ID=mRNA_46;Parent=gene_46
Chr1	Fgenesh++	stop_codon	232377	232379	.	-	0	Parent=mRNA_46
Chr1	Fgenesh++	CDS	232377	232688	33.35	-	0	ID=cds_46.1;Parent=mRNA_46;exontype=single;orf_start=232377;orf_end=232688
Chr1	Fgenesh++	start_codon	232686	232688	.	-	0	Parent=mRNA_46
Chr1	Fgenesh++	gene	241680	243440	.	+	.	ID=gene_47
Chr1	Fgenesh++	mRNA	241680	243440	.	+	.	ID=mRNA_47;Parent=gene_47;note="gi|115434014|ref|NP_001041765.1| Os01g0104500 [Oryza sativa Japonica Group]"
Chr1	Fgenesh++	TSS	241680	241680	.	+	.	Parent=mRNA_47
Chr1	Fgenesh++	five_prime_UTR	241680	241702	.	+	.	Parent=mRNA_47
Chr1	Fgenesh++	five_prime_UTR	241866	241907	.	+	.	Parent=mRNA_47
Chr1	Fgenesh++	start_codon	241908	241910	.	+	0	Parent=mRNA_47
Chr1	Fgenesh++	CDS	241908	242091	66.70	+	0	ID=cds_47.1;Parent=mRNA_47;exontype=initial;orf_start=241908;orf_end=242090
Chr1	Fgenesh++	CDS	242199	242977	66.70	+	2	ID=cds_47.2;Parent=mRNA_47;exontype=terminal;orf_start=242201;orf_end=242977
Chr1	Fgenesh++	stop_codon	242975	242977	.	+	0	Parent=mRNA_47
Chr1	Fgenesh++	three_prime_UTR	242978	243440	.	+	.	Parent=mRNA_47
Chr1	Fgenesh++	polyA_site	243440	243440	.	+	.	Parent=mRNA_47
Chr1	Fgenesh++	gene	248828	256872	.	-	.	ID=gene_48
Chr1	Fgenesh++	mRNA	248828	256872	.	-	.	ID=mRNA_48;Parent=gene_48;note="gi|115434016|ref|NP_001041766.1| Os01g0104600 [Oryza sativa Japonica Group]"
Chr1	Fgenesh++	polyA_site	248828	248828	.	-	.	Parent=mRNA_48
Chr1	Fgenesh++	three_prime_UTR	248828	248970	.	-	.	Parent=mRNA_48
Chr1	Fgenesh++	stop_codon	248971	248973	.	-	0	Parent=mRNA_48
Chr1	Fgenesh++	CDS	248971	249107	79.00	-	2	ID=cds_48.1;Parent=mRNA_48;exontype=terminal;orf_start=248971;orf_end=249105
Chr1	Fgenesh++	CDS	249369	249468	79.00	-	0	ID=cds_48.2;Parent=mRNA_48;exontype=internal;orf_start=249370;orf_end=249468
Chr1	Fgenesh++	CDS	249861	249956	79.00	-	0	ID=cds_48.3;Parent=mRNA_48;exontype=internal;orf_start=249861;orf_end=249956
Chr1	Fgenesh++	CDS	250617	250781	79.00	-	0	ID=cds_48.4;Parent=mRNA_48;exontype=internal;orf_start=250617;orf_end=250781
Chr1	Fgenesh++	CDS	250860	250940	79.00	-	0	ID=cds_48.5;Parent=mRNA_48;exontype=internal;orf_start=250860;orf_end=250940
Chr1	Fgenesh++	CDS	251026	251082	79.00	-	0	ID=cds_48.6;Parent=mRNA_48;exontype=internal;orf_start=251026;orf_end=251082
Chr1	Fgenesh++	CDS	251316	251384	79.00	-	0	ID=cds_48.7;Parent=mRNA_48;exontype=internal;orf_start=251316;orf_end=251384
Chr1	Fgenesh++	CDS	251695	251790	79.00	-	0	ID=cds_48.8;Parent=mRNA_48;exontype=internal;orf_start=251695;orf_end=251790
Chr1	Fgenesh++	CDS	255325	255553	79.00	-	1	ID=cds_48.9;Parent=mRNA_48;exontype=internal;orf_start=255325;orf_end=255552
Chr1	Fgenesh++	CDS	255674	256098	79.00	-	0	ID=cds_48.10;Parent=mRNA_48;exontype=internal;orf_start=255676;orf_end=256098
Chr1	Fgenesh++	CDS	256361	256441	79.00	-	0	ID=cds_48.11;Parent=mRNA_48;exontype=initial;orf_start=256361;orf_end=256441
Chr1	Fgenesh++	start_codon	256439	256441	.	-	0	Parent=mRNA_48
Chr1	Fgenesh++	five_prime_UTR	256442	256872	.	-	.	Parent=mRNA_48
Chr1	Fgenesh++	TSS	256872	256872	.	-	.	Parent=mRNA_48
Chr1	Fgenesh++	gene	261530	268145	.	+	.	ID=gene_49
Chr1	Fgenesh++	mRNA	261530	268145	.	+	.	ID=mRNA_49;Parent=gene_49;note="gi|115434018|ref|NP_001041767.1| Os01g0104800 [Oryza sativa Japonica Group]"
Chr1	Fgenesh++	TSS	261530	261530	.	+	.	Parent=mRNA_49
Chr1	Fgenesh++	five_prime_UTR	261530	261561	.	+	.	Parent=mRNA_49
Chr1	Fgenesh++	start_codon	261562	261564	.	+	0	Parent=mRNA_49
Chr1	Fgenesh++	CDS	261562	261661	78.60	+	0	ID=cds_49.1;Parent=mRNA_49;exontype=initial;orf_start=261562;orf_end=261660
Chr1	Fgenesh++	CDS	261767	261805	78.60	+	2	ID=cds_49.2;Parent=mRNA_49;exontype=internal;orf_start=261769;orf_end=261804
Chr1	Fgenesh++	CDS	261895	261941	78.60	+	2	ID=cds_49.3;Parent=mRNA_49;exontype=internal;orf_start=261897;orf_end=261941
Chr1	Fgenesh++	CDS	262582	262681	78.60	+	0	ID=cds_49.4;Parent=mRNA_49;exontype=internal;orf_start=262582;orf_end=262680
Chr1	Fgenesh++	CDS	262925	263181	78.60	+	2	ID=cds_49.5;Parent=mRNA_49;exontype=internal;orf_start=262927;orf_end=263181
Chr1	Fgenesh++	CDS	263525	263640	78.60	+	0	ID=cds_49.6;Parent=mRNA_49;exontype=internal;orf_start=263525;orf_end=263638
Chr1	Fgenesh++	CDS	264014	264098	78.60	+	1	ID=cds_49.7;Parent=mRNA_49;exontype=internal;orf_start=264015;orf_end=264098
Chr1	Fgenesh++	CDS	265236	265415	78.60	+	0	ID=cds_49.8;Parent=mRNA_49;exontype=internal;orf_start=265236;orf_end=265415
Chr1	Fgenesh++	CDS	265506	265649	78.60	+	0	ID=cds_49.9;Parent=mRNA_49;exontype=internal;orf_start=265506;orf_end=265649
Chr1	Fgenesh++	CDS	265740	265817	78.60	+	0	ID=cds_49.10;Parent=mRNA_49;exontype=internal;orf_start=265740;orf_end=265817
Chr1	Fgenesh++	CDS	265909	266045	78.60	+	0	ID=cds_49.11;Parent=mRNA_49;exontype=internal;orf_start=265909;orf_end=266043
Chr1	Fgenesh++	CDS	266138	266246	78.60	+	1	ID=cds_49.12;Parent=mRNA_49;exontype=internal;orf_start=266139;orf_end=266246
Chr1	Fgenesh++	CDS	267237	267514	78.60	+	0	ID=cds_49.13;Parent=mRNA_49;exontype=internal;orf_start=267237;orf_end=267512
Chr1	Fgenesh++	CDS	267591	267657	78.60	+	1	ID=cds_49.14;Parent=mRNA_49;exontype=internal;orf_start=267592;orf_end=267657
Chr1	Fgenesh++	CDS	267734	267802	78.60	+	0	ID=cds_49.15;Parent=mRNA_49;exontype=internal;orf_start=267734;orf_end=267802
Chr1	Fgenesh++	CDS	267880	268011	78.60	+	0	ID=cds_49.16;Parent=mRNA_49;exontype=terminal;orf_start=267880;orf_end=268011
Chr1	Fgenesh++	stop_codon	268009	268011	.	+	0	Parent=mRNA_49
Chr1	Fgenesh++	three_prime_UTR	268012	268145	.	+	.	Parent=mRNA_49
Chr1	Fgenesh++	polyA_site	268145	268145	.	+	.	Parent=mRNA_49
Chr1	Fgenesh++	gene	270179	275084	.	-	.	ID=gene_50
Chr1	Fgenesh++	mRNA	270179	275084	.	-	.	ID=mRNA_50;Parent=gene_50;note="gi|115434020|ref|NP_001041768.1| Os01g0104900 [Oryza sativa Japonica Group]"
Chr1	Fgenesh++	polyA_site	270179	270179	.	-	.	Parent=mRNA_50
Chr1	Fgenesh++	three_prime_UTR	270179	270355	.	-	.	Parent=mRNA_50
Chr1	Fgenesh++	stop_codon	270356	270358	.	-	0	Parent=mRNA_50
Chr1	Fgenesh++	CDS	270356	271333	71.50	-	0	ID=cds_50.1;Parent=mRNA_50;exontype=terminal;orf_start=270356;orf_end=271333
Chr1	Fgenesh++	CDS	274529	274957	71.50	-	0	ID=cds_50.2;Parent=mRNA_50;exontype=initial;orf_start=274529;orf_end=274957
Chr1	Fgenesh++	start_codon	274955	274957	.	-	0	Parent=mRNA_50
Chr1	Fgenesh++	five_prime_UTR	274958	275084	.	-	.	Parent=mRNA_50
Chr1	Fgenesh++	TSS	275084	275084	.	-	.	Parent=mRNA_50
Chr1	Fgenesh++	gene	276277	277881	.	-	.	ID=gene_51
Chr1	Fgenesh++	polyA_signal_sequence	276277	276282	-2.36	-	.	Parent=gene_51
Chr1	Fgenesh++	mRNA	276285	277881	.	-	.	ID=mRNA_51;Parent=gene_51
Chr1	Fgenesh++	stop_codon	276285	276287	.	-	0	Parent=mRNA_51
Chr1	Fgenesh++	CDS	276285	276308	-3.56	-	0	ID=cds_51.1;Parent=mRNA_51;exontype=terminal;orf_start=276285;orf_end=276308
Chr1	Fgenesh++	CDS	276390	276851	27.81	-	0	ID=cds_51.2;Parent=mRNA_51;exontype=internal;orf_start=276390;orf_end=276851
Chr1	Fgenesh++	CDS	276930	277663	35.72	-	2	ID=cds_51.3;Parent=mRNA_51;exontype=internal;orf_start=276930;orf_end=277661
Chr1	Fgenesh++	CDS	277752	277881	7.30	-	0	ID=cds_51.4;Parent=mRNA_51;exontype=initial;orf_start=277753;orf_end=277881
Chr1	Fgenesh++	start_codon	277879	277881	.	-	0	Parent=mRNA_51
Chr1	Fgenesh++	gene	279982	281838	.	+	.	ID=gene_52
Chr1	Fgenesh++	mRNA	279982	280550	.	+	.	ID=mRNA_52;Parent=gene_52;note="gi|53792720|dbj|BAD53731.1| adsorption protein-like [Oryza sativa Japonica Group]"
Chr1	Fgenesh++	start_codon	279982	279984	.	+	0	Parent=mRNA_52
Chr1	Fgenesh++	CDS	279982	280347	572.55	+	0	ID=cds_52.1;Parent=mRNA_52;exontype=initial;orf_start=279982;orf_end=280347
Chr1	Fgenesh++	CDS	280389	280550	251.26	+	0	ID=cds_52.2;Parent=mRNA_52;exontype=terminal;orf_start=280389;orf_end=280550
Chr1	Fgenesh++	stop_codon	280548	280550	.	+	0	Parent=mRNA_52
Chr1	Fgenesh++	polyA_signal_sequence	281833	281838	0.44	+	.	Parent=gene_52
Chr1	Fgenesh++	gene	283189	284031	.	-	.	ID=gene_53
Chr1	Fgenesh++	mRNA	283189	284031	.	-	.	ID=mRNA_53;Parent=gene_53
Chr1	Fgenesh++	three_prime_UTR	283189	283326	.	-	.	Parent=mRNA_53
Chr1	Fgenesh++	stop_codon	283327	283329	.	-	0	Parent=mRNA_53
Chr1	Fgenesh++	CDS	283327	283371	1.69	-	0	ID=cds_53.1;Parent=mRNA_53;exontype=terminal;orf_start=283327;orf_end=283371
Chr1	Fgenesh++	CDS	283559	283924	67.00	-	0	ID=cds_53.2;Parent=mRNA_53;exontype=initial;orf_start=283559;orf_end=283924
Chr1	Fgenesh++	start_codon	283922	283924	.	-	0	Parent=mRNA_53
Chr1	Fgenesh++	five_prime_UTR	283925	284031	.	-	.	Parent=mRNA_53
Chr1	Fgenesh++	gene	284762	291892	.	-	.	ID=gene_54
Chr1	Fgenesh++	mRNA	284762	291892	.	-	.	ID=mRNA_54;Parent=gene_54;note="gi|115434022|ref|NP_001041769.1| Os01g0105300 [Oryza sativa Japonica Group]"
Chr1	Fgenesh++	polyA_site	284762	284762	.	-	.	Parent=mRNA_54
Chr1	Fgenesh++	three_prime_UTR	284762	284910	.	-	.	Parent=mRNA_54
Chr1	Fgenesh++	stop_codon	284911	284913	.	-	0	Parent=mRNA_54
Chr1	Fgenesh++	CDS	284911	287046	85.60	-	0	ID=cds_54.1;Parent=mRNA_54;exontype=single;orf_start=284911;orf_end=287046
Chr1	Fgenesh++	start_codon	287044	287046	.	-	0	Parent=mRNA_54
Chr1	Fgenesh++	five_prime_UTR	287047	287047	.	-	.	Parent=mRNA_54
Chr1	Fgenesh++	five_prime_UTR	291398	291436	.	-	.	Parent=mRNA_54
Chr1	Fgenesh++	five_prime_UTR	291520	291534	.	-	.	Parent=mRNA_54
Chr1	Fgenesh++	five_prime_UTR	291678	291738	.	-	.	Parent=mRNA_54
Chr1	Fgenesh++	five_prime_UTR	291838	291892	.	-	.	Parent=mRNA_54
Chr1	Fgenesh++	TSS	291892	291892	.	-	.	Parent=mRNA_54
Chr1	Fgenesh++	gene	293060	293854	.	+	.	ID=gene_55
Chr1	Fgenesh++	mRNA	293060	293854	.	+	.	ID=mRNA_55;Parent=gene_55;note="gi|297719513|ref|NP_001172118.1| Os01g0105500 [Oryza sativa Japonica Group]"
Chr1	Fgenesh++	start_codon	293060	293062	.	+	0	Parent=mRNA_55
Chr1	Fgenesh++	CDS	293060	293282	37.30	+	0	ID=cds_55.1;Parent=mRNA_55;exontype=initial;orf_start=293060;orf_end=293281
Chr1	Fgenesh++	CDS	293610	293854	37.30	+	2	ID=cds_55.2;Parent=mRNA_55;exontype=terminal;orf_start=293612;orf_end=293854
Chr1	Fgenesh++	stop_codon	293852	293854	.	+	0	Parent=mRNA_55
Chr1	Fgenesh++	gene	303233	306736	.	+	.	ID=gene_56
Chr1	Fgenesh++	mRNA	303233	306736	.	+	.	ID=mRNA_56;Parent=gene_56;note="gi|115434026|ref|NP_001041771.1| Os01g0105700 [Oryza sativa Japonica Group]"
Chr1	Fgenesh++	TSS	303233	303233	.	+	.	Parent=mRNA_56
Chr1	Fgenesh++	five_prime_UTR	303233	303328	.	+	.	Parent=mRNA_56
Chr1	Fgenesh++	start_codon	303329	303331	.	+	0	Parent=mRNA_56
Chr1	Fgenesh++	CDS	303329	303471	66.80	+	0	ID=cds_56.1;Parent=mRNA_56;exontype=initial;orf_start=303329;orf_end=303469
Chr1	Fgenesh++	CDS	303981	304509	66.80	+	1	ID=cds_56.2;Parent=mRNA_56;exontype=internal;orf_start=303982;orf_end=304509
Chr1	Fgenesh++	CDS	305572	305718	66.80	+	0	ID=cds_56.3;Parent=mRNA_56;exontype=internal;orf_start=305572;orf_end=305718
Chr1	Fgenesh++	CDS	305834	305899	66.80	+	0	ID=cds_56.4;Parent=mRNA_56;exontype=internal;orf_start=305834;orf_end=305899
Chr1	Fgenesh++	CDS	305993	306058	66.80	+	0	ID=cds_56.5;Parent=mRNA_56;exontype=internal;orf_start=305993;orf_end=306058
Chr1	Fgenesh++	CDS	306171	306245	66.80	+	0	ID=cds_56.6;Parent=mRNA_56;exontype=internal;orf_start=306171;orf_end=306245
Chr1	Fgenesh++	CDS	306353	306493	66.80	+	0	ID=cds_56.7;Parent=mRNA_56;exontype=terminal;orf_start=306353;orf_end=306493
Chr1	Fgenesh++	stop_codon	306491	306493	.	+	0	Parent=mRNA_56
Chr1	Fgenesh++	three_prime_UTR	306494	306736	.	+	.	Parent=mRNA_56
Chr1	Fgenesh++	polyA_site	306736	306736	.	+	.	Parent=mRNA_56
Chr1	Fgenesh++	gene	306871	308842	.	-	.	ID=gene_57
Chr1	Fgenesh++	mRNA	306871	308842	.	-	.	ID=mRNA_57;Parent=gene_57;note="gi|297719515|ref|NP_001172119.1| Os01g0105800 [Oryza sativa Japonica Group]"
Chr1	Fgenesh++	polyA_site	306871	306871	.	-	.	Parent=mRNA_57
Chr1	Fgenesh++	three_prime_UTR	306871	307123	.	-	.	Parent=mRNA_57
Chr1	Fgenesh++	stop_codon	307124	307126	.	-	0	Parent=mRNA_57
Chr1	Fgenesh++	CDS	307124	307217	49.70	-	1	ID=cds_57.1;Parent=mRNA_57;exontype=terminal;orf_start=307124;orf_end=307216
Chr1	Fgenesh++	CDS	307296	307413	49.70	-	2	ID=cds_57.2;Parent=mRNA_57;exontype=internal;orf_start=307298;orf_end=307411
Chr1	Fgenesh++	CDS	308397	308601	49.70	-	0	ID=cds_57.3;Parent=mRNA_57;exontype=initial;orf_start=308398;orf_end=308601
Chr1	Fgenesh++	start_codon	308599	308601	.	-	0	Parent=mRNA_57
Chr1	Fgenesh++	five_prime_UTR	308602	308626	.	-	.	Parent=mRNA_57
Chr1	Fgenesh++	five_prime_UTR	308703	308842	.	-	.	Parent=mRNA_57
Chr1	Fgenesh++	TSS	308842	308842	.	-	.	Parent=mRNA_57
Chr1	Fgenesh++	gene	309520	313170	.	-	.	ID=gene_58
Chr1	Fgenesh++	mRNA	309520	313170	.	-	.	ID=mRNA_58;Parent=gene_58;note="gi|115434030|ref|NP_001041773.1| Os01g0105900 [Oryza sativa Japonica Group]"
Chr1	Fgenesh++	polyA_site	309520	309520	.	-	.	Parent=mRNA_58
Chr1	Fgenesh++	three_prime_UTR	309520	309821	.	-	.	Parent=mRNA_58
Chr1	Fgenesh++	stop_codon	309822	309824	.	-	0	Parent=mRNA_58
Chr1	Fgenesh++	CDS	309822	310070	67.60	-	0	ID=cds_58.1;Parent=mRNA_58;exontype=terminal;orf_start=309822;orf_end=310070
Chr1	Fgenesh++	CDS	310256	310367	67.60	-	1	ID=cds_58.2;Parent=mRNA_58;exontype=internal;orf_start=310256;orf_end=310366
Chr1	Fgenesh++	CDS	310455	310552	67.60	-	0	ID=cds_58.3;Parent=mRNA_58;exontype=internal;orf_start=310457;orf_end=310552
Chr1	Fgenesh++	CDS	310632	310739	67.60	-	0	ID=cds_58.4;Parent=mRNA_58;exontype=internal;orf_start=310632;orf_end=310739
Chr1	Fgenesh++	CDS	310880	310918	67.60	-	0	ID=cds_58.5;Parent=mRNA_58;exontype=internal;orf_start=310880;orf_end=310918
Chr1	Fgenesh++	CDS	311002	311073	67.60	-	0	ID=cds_58.6;Parent=mRNA_58;exontype=internal;orf_start=311002;orf_end=311073
Chr1	Fgenesh++	CDS	311163	311426	67.60	-	0	ID=cds_58.7;Parent=mRNA_58;exontype=internal;orf_start=311163;orf_end=311426
Chr1	Fgenesh++	CDS	312867	313064	67.60	-	0	ID=cds_58.8;Parent=mRNA_58;exontype=initial;orf_start=312867;orf_end=313064
Chr1	Fgenesh++	start_codon	313062	313064	.	-	0	Parent=mRNA_58
Chr1	Fgenesh++	five_prime_UTR	313065	313170	.	-	.	Parent=mRNA_58
Chr1	Fgenesh++	TSS	313170	313170	.	-	.	Parent=mRNA_58
Chr1	Fgenesh++	gene	319754	322205	.	+	.	ID=gene_59
Chr1	Fgenesh++	mRNA	319754	322205	.	+	.	ID=mRNA_59;Parent=gene_59;note="gi|115434032|ref|NP_001041774.1| Os01g0106200 [Oryza sativa Japonica Group]"
Chr1	Fgenesh++	TSS	319754	319754	.	+	.	Parent=mRNA_59
Chr1	Fgenesh++	five_prime_UTR	319754	319874	.	+	.	Parent=mRNA_59
Chr1	Fgenesh++	start_codon	319875	319877	.	+	0	Parent=mRNA_59
Chr1	Fgenesh++	CDS	319875	320236	52.90	+	0	ID=cds_59.1;Parent=mRNA_59;exontype=initial;orf_start=319875;orf_end=320234
Chr1	Fgenesh++	CDS	321468	321648	52.90	+	1	ID=cds_59.2;Parent=mRNA_59;exontype=internal;orf_start=321469;orf_end=321648
Chr1	Fgenesh++	CDS	321928	321975	52.90	+	0	ID=cds_59.3;Parent=mRNA_59;exontype=terminal;orf_start=321928;orf_end=321975
Chr1	Fgenesh++	stop_codon	321973	321975	.	+	0	Parent=mRNA_59
Chr1	Fgenesh++	three_prime_UTR	321976	322205	.	+	.	Parent=mRNA_59
Chr1	Fgenesh++	polyA_site	322205	322205	.	+	.	Parent=mRNA_59
Chr1	Fgenesh++	gene	322568	323912	.	-	.	ID=gene_60
Chr1	Fgenesh++	mRNA	322568	323912	.	-	.	ID=mRNA_60;Parent=gene_60;note="gi|115434034|ref|NP_001041775.1| Os01g0106300 [Oryza sativa Japonica Group]"
Chr1	Fgenesh++	polyA_site	322568	322568	.	-	.	Parent=mRNA_60
Chr1	Fgenesh++	three_prime_UTR	322568	322809	.	-	.	Parent=mRNA_60
Chr1	Fgenesh++	stop_codon	322810	322812	.	-	0	Parent=mRNA_60
Chr1	Fgenesh++	CDS	322810	322973	61.50	-	2	ID=cds_60.1;Parent=mRNA_60;exontype=terminal;orf_start=322810;orf_end=322971
Chr1	Fgenesh++	CDS	323054	323846	61.50	-	0	ID=cds_60.2;Parent=mRNA_60;exontype=initial;orf_start=323055;orf_end=323846
Chr1	Fgenesh++	start_codon	323844	323846	.	-	0	Parent=mRNA_60
Chr1	Fgenesh++	five_prime_UTR	323847	323912	.	-	.	Parent=mRNA_60
Chr1	Fgenesh++	TSS	323912	323912	.	-	.	Parent=mRNA_60
Chr1	Fgenesh++	gene	327128	328450	.	-	.	ID=gene_61
Chr1	Fgenesh++	mRNA	327128	328450	.	-	.	ID=mRNA_61;Parent=gene_61;note="gi|115434036|ref|NP_001041776.1| Os01g0106400 [Oryza sativa Japonica Group]"
Chr1	Fgenesh++	polyA_site	327128	327128	.	-	.	Parent=mRNA_61
Chr1	Fgenesh++	three_prime_UTR	327128	327336	.	-	.	Parent=mRNA_61
Chr1	Fgenesh++	stop_codon	327337	327339	.	-	0	Parent=mRNA_61
Chr1	Fgenesh++	CDS	327337	327500	60.00	-	2	ID=cds_61.1;Parent=mRNA_61;exontype=terminal;orf_start=327337;orf_end=327498
Chr1	Fgenesh++	CDS	327618	328398	60.00	-	0	ID=cds_61.2;Parent=mRNA_61;exontype=initial;orf_start=327619;orf_end=328398
Chr1	Fgenesh++	start_codon	328396	328398	.	-	0	Parent=mRNA_61
Chr1	Fgenesh++	five_prime_UTR	328399	328450	.	-	.	Parent=mRNA_61
Chr1	Fgenesh++	TSS	328450	328450	.	-	.	Parent=mRNA_61
Chr1	Fgenesh++	gene	331382	332339	.	-	.	ID=gene_62
Chr1	Fgenesh++	mRNA	331382	332339	.	-	.	ID=mRNA_62;Parent=gene_62;note="gi|297719517|ref|NP_001172120.1| Os01g0106500 [Oryza sativa Japonica Group]"
Chr1	Fgenesh++	polyA_site	331382	331382	.	-	.	Parent=mRNA_62
Chr1	Fgenesh++	three_prime_UTR	331382	331629	.	-	.	Parent=mRNA_62
Chr1	Fgenesh++	stop_codon	331630	331632	.	-	0	Parent=mRNA_62
Chr1	Fgenesh++	CDS	331630	332274	53.60	-	0	ID=cds_62.1;Parent=mRNA_62;exontype=single;orf_start=331630;orf_end=332274
Chr1	Fgenesh++	start_codon	332272	332274	.	-	0	Parent=mRNA_62
Chr1	Fgenesh++	five_prime_UTR	332275	332339	.	-	.	Parent=mRNA_62
Chr1	Fgenesh++	TSS	332339	332339	.	-	.	Parent=mRNA_62
Chr1	Fgenesh++	gene	332667	333689	.	-	.	ID=gene_63
Chr1	Fgenesh++	mRNA	332667	333689	.	-	.	ID=mRNA_63;Parent=gene_63;note="gi|115434038|ref|NP_001041777.1| Os01g0106600 [Oryza sativa Japonica Group]"
Chr1	Fgenesh++	polyA_site	332667	332667	.	-	.	Parent=mRNA_63
Chr1	Fgenesh++	three_prime_UTR	332667	332757	.	-	.	Parent=mRNA_63
Chr1	Fgenesh++	stop_codon	332758	332760	.	-	0	Parent=mRNA_63
Chr1	Fgenesh++	CDS	332758	333636	55.30	-	0	ID=cds_63.1;Parent=mRNA_63;exontype=single;orf_start=332758;orf_end=333636
Chr1	Fgenesh++	start_codon	333634	333636	.	-	0	Parent=mRNA_63
Chr1	Fgenesh++	five_prime_UTR	333637	333689	.	-	.	Parent=mRNA_63
Chr1	Fgenesh++	TSS	333689	333689	.	-	.	Parent=mRNA_63
Chr1	Fgenesh++	gene	335809	371013	.	+	.	ID=gene_64
Chr1	Fgenesh++	mRNA	335809	371013	.	+	.	ID=mRNA_64;Parent=gene_64
Chr1	Fgenesh++	start_codon	335809	335811	.	+	0	Parent=mRNA_64
Chr1	Fgenesh++	CDS	335809	335877	16.20	+	0	ID=cds_64.1;Parent=mRNA_64;exontype=initial;orf_start=335809;orf_end=335877
Chr1	Fgenesh++	CDS	335966	336074	-5.48	+	0	ID=cds_64.2;Parent=mRNA_64;exontype=internal;orf_start=335966;orf_end=336073
Chr1	Fgenesh++	CDS	336159	336299	23.30	+	2	ID=cds_64.3;Parent=mRNA_64;exontype=internal;orf_start=336161;orf_end=336298
Chr1	Fgenesh++	CDS	337337	337498	8.00	+	2	ID=cds_64.4;Parent=mRNA_64;exontype=internal;orf_start=337339;orf_end=337497
Chr1	Fgenesh++	CDS	337577	337734	13.42	+	2	ID=cds_64.5;Parent=mRNA_64;exontype=internal;orf_start=337579;orf_end=337734
Chr1	Fgenesh++	CDS	338180	338310	3.80	+	0	ID=cds_64.6;Parent=mRNA_64;exontype=internal;orf_start=338180;orf_end=338308
Chr1	Fgenesh++	CDS	338385	338472	6.38	+	1	ID=cds_64.7;Parent=mRNA_64;exontype=internal;orf_start=338386;orf_end=338472
Chr1	Fgenesh++	CDS	338587	338690	-1.16	+	0	ID=cds_64.8;Parent=mRNA_64;exontype=internal;orf_start=338587;orf_end=338688
Chr1	Fgenesh++	CDS	339346	339444	4.25	+	1	ID=cds_64.9;Parent=mRNA_64;exontype=internal;orf_start=339347;orf_end=339442
Chr1	Fgenesh++	CDS	340060	340116	5.76	+	1	ID=cds_64.10;Parent=mRNA_64;exontype=internal;orf_start=340061;orf_end=340114
Chr1	Fgenesh++	CDS	340262	340337	13.16	+	1	ID=cds_64.11;Parent=mRNA_64;exontype=internal;orf_start=340263;orf_end=340337
Chr1	Fgenesh++	CDS	340519	340602	1.83	+	0	ID=cds_64.12;Parent=mRNA_64;exontype=internal;orf_start=340519;orf_end=340602
Chr1	Fgenesh++	CDS	340969	341010	4.40	+	0	ID=cds_64.13;Parent=mRNA_64;exontype=internal;orf_start=340969;orf_end=341010
Chr1	Fgenesh++	CDS	343370	343441	3.51	+	0	ID=cds_64.14;Parent=mRNA_64;exontype=internal;orf_start=343370;orf_end=343441
Chr1	Fgenesh++	CDS	344149	344286	0.40	+	0	ID=cds_64.15;Parent=mRNA_64;exontype=internal;orf_start=344149;orf_end=344286
Chr1	Fgenesh++	CDS	344393	344473	3.72	+	0	ID=cds_64.16;Parent=mRNA_64;exontype=internal;orf_start=344393;orf_end=344473
Chr1	Fgenesh++	CDS	345166	345353	6.38	+	0	ID=cds_64.17;Parent=mRNA_64;exontype=internal;orf_start=345166;orf_end=345351
Chr1	Fgenesh++	CDS	345591	346188	18.41	+	1	ID=cds_64.18;Parent=mRNA_64;exontype=internal;orf_start=345592;orf_end=346188
Chr1	Fgenesh++	CDS	346274	346342	6.53	+	0	ID=cds_64.19;Parent=mRNA_64;exontype=internal;orf_start=346274;orf_end=346342
Chr1	Fgenesh++	CDS	347729	347854	7.50	+	0	ID=cds_64.20;Parent=mRNA_64;exontype=internal;orf_start=347729;orf_end=347854
Chr1	Fgenesh++	CDS	348048	348175	11.22	+	0	ID=cds_64.21;Parent=mRNA_64;exontype=internal;orf_start=348048;orf_end=348173
Chr1	Fgenesh++	CDS	348986	349142	15.15	+	1	ID=cds_64.22;Parent=mRNA_64;exontype=internal;orf_start=348987;orf_end=349142
Chr1	Fgenesh++	CDS	349342	349388	1.25	+	0	ID=cds_64.23;Parent=mRNA_64;exontype=internal;orf_start=349342;orf_end=349386
Chr1	Fgenesh++	CDS	349472	349535	7.46	+	1	ID=cds_64.24;Parent=mRNA_64;exontype=internal;orf_start=349473;orf_end=349535
Chr1	Fgenesh++	CDS	349691	349765	8.45	+	0	ID=cds_64.25;Parent=mRNA_64;exontype=internal;orf_start=349691;orf_end=349765
Chr1	Fgenesh++	CDS	350292	350414	12.14	+	0	ID=cds_64.26;Parent=mRNA_64;exontype=internal;orf_start=350292;orf_end=350414
Chr1	Fgenesh++	CDS	350797	350982	11.40	+	0	ID=cds_64.27;Parent=mRNA_64;exontype=internal;orf_start=350797;orf_end=350982
Chr1	Fgenesh++	CDS	352179	352303	2.38	+	0	ID=cds_64.28;Parent=mRNA_64;exontype=internal;orf_start=352179;orf_end=352301
Chr1	Fgenesh++	CDS	352390	352459	3.83	+	1	ID=cds_64.29;Parent=mRNA_64;exontype=internal;orf_start=352391;orf_end=352459
Chr1	Fgenesh++	CDS	352974	353101	5.27	+	0	ID=cds_64.30;Parent=mRNA_64;exontype=internal;orf_start=352974;orf_end=353099
Chr1	Fgenesh++	CDS	353585	353726	4.05	+	1	ID=cds_64.31;Parent=mRNA_64;exontype=internal;orf_start=353586;orf_end=353726
Chr1	Fgenesh++	CDS	354239	354285	2.23	+	0	ID=cds_64.32;Parent=mRNA_64;exontype=internal;orf_start=354239;orf_end=354283
Chr1	Fgenesh++	CDS	354598	354652	6.13	+	1	ID=cds_64.33;Parent=mRNA_64;exontype=internal;orf_start=354599;orf_end=354652
Chr1	Fgenesh++	CDS	354758	354967	15.63	+	0	ID=cds_64.34;Parent=mRNA_64;exontype=internal;orf_start=354758;orf_end=354967
Chr1	Fgenesh++	CDS	355686	355757	6.70	+	0	ID=cds_64.35;Parent=mRNA_64;exontype=internal;orf_start=355686;orf_end=355757
Chr1	Fgenesh++	CDS	355836	355905	0.96	+	0	ID=cds_64.36;Parent=mRNA_64;exontype=internal;orf_start=355836;orf_end=355904
Chr1	Fgenesh++	CDS	356231	356414	-2.96	+	2	ID=cds_64.37;Parent=mRNA_64;exontype=internal;orf_start=356233;orf_end=356412
Chr1	Fgenesh++	CDS	356521	356644	3.92	+	1	ID=cds_64.38;Parent=mRNA_64;exontype=internal;orf_start=356522;orf_end=356644
Chr1	Fgenesh++	CDS	356732	356863	6.01	+	0	ID=cds_64.39;Parent=mRNA_64;exontype=internal;orf_start=356732;orf_end=356863
Chr1	Fgenesh++	CDS	357252	357317	5.01	+	0	ID=cds_64.40;Parent=mRNA_64;exontype=internal;orf_start=357252;orf_end=357317
Chr1	Fgenesh++	CDS	357805	357852	8.58	+	0	ID=cds_64.41;Parent=mRNA_64;exontype=internal;orf_start=357805;orf_end=357852
Chr1	Fgenesh++	CDS	358572	358676	11.17	+	0	ID=cds_64.42;Parent=mRNA_64;exontype=internal;orf_start=358572;orf_end=358676
Chr1	Fgenesh++	CDS	358728	358865	3.57	+	0	ID=cds_64.43;Parent=mRNA_64;exontype=internal;orf_start=358728;orf_end=358865
Chr1	Fgenesh++	CDS	359097	359399	10.82	+	0	ID=cds_64.44;Parent=mRNA_64;exontype=internal;orf_start=359097;orf_end=359399
Chr1	Fgenesh++	CDS	359482	359594	0.89	+	0	ID=cds_64.45;Parent=mRNA_64;exontype=internal;orf_start=359482;orf_end=359592
Chr1	Fgenesh++	CDS	360082	360148	7.62	+	1	ID=cds_64.46;Parent=mRNA_64;exontype=internal;orf_start=360083;orf_end=360148
Chr1	Fgenesh++	CDS	360236	360310	7.84	+	0	ID=cds_64.47;Parent=mRNA_64;exontype=internal;orf_start=360236;orf_end=360310
Chr1	Fgenesh++	CDS	360395	360517	7.99	+	0	ID=cds_64.48;Parent=mRNA_64;exontype=internal;orf_start=360395;orf_end=360517
Chr1	Fgenesh++	CDS	361156	361320	2.40	+	0	ID=cds_64.49;Parent=mRNA_64;exontype=internal;orf_start=361156;orf_end=361320
Chr1	Fgenesh++	CDS	361401	361502	13.36	+	0	ID=cds_64.50;Parent=mRNA_64;exontype=internal;orf_start=361401;orf_end=361502
Chr1	Fgenesh++	CDS	362545	362696	-0.11	+	0	ID=cds_64.51;Parent=mRNA_64;exontype=internal;orf_start=362545;orf_end=362694
Chr1	Fgenesh++	CDS	362794	362995	12.13	+	1	ID=cds_64.52;Parent=mRNA_64;exontype=internal;orf_start=362795;orf_end=362995
Chr1	Fgenesh++	CDS	363079	363126	8.53	+	0	ID=cds_64.53;Parent=mRNA_64;exontype=internal;orf_start=363079;orf_end=363126
Chr1	Fgenesh++	CDS	363215	363298	8.92	+	0	ID=cds_64.54;Parent=mRNA_64;exontype=internal;orf_start=363215;orf_end=363298
Chr1	Fgenesh++	CDS	364302	364385	4.22	+	0	ID=cds_64.55;Parent=mRNA_64;exontype=internal;orf_start=364302;orf_end=364385
Chr1	Fgenesh++	CDS	364890	364970	1.37	+	0	ID=cds_64.56;Parent=mRNA_64;exontype=internal;orf_start=364890;orf_end=364970
Chr1	Fgenesh++	CDS	365044	365133	4.45	+	0	ID=cds_64.57;Parent=mRNA_64;exontype=internal;orf_start=365044;orf_end=365133
Chr1	Fgenesh++	CDS	365217	365279	7.88	+	0	ID=cds_64.58;Parent=mRNA_64;exontype=internal;orf_start=365217;orf_end=365279
Chr1	Fgenesh++	CDS	365824	365841	2.62	+	0	ID=cds_64.59;Parent=mRNA_64;exontype=internal;orf_start=365824;orf_end=365841
Chr1	Fgenesh++	CDS	366238	366378	7.60	+	0	ID=cds_64.60;Parent=mRNA_64;exontype=internal;orf_start=366238;orf_end=366378
Chr1	Fgenesh++	CDS	366494	366550	8.45	+	0	ID=cds_64.61;Parent=mRNA_64;exontype=internal;orf_start=366494;orf_end=366550
Chr1	Fgenesh++	CDS	367091	367185	5.90	+	0	ID=cds_64.62;Parent=mRNA_64;exontype=internal;orf_start=367091;orf_end=367183
Chr1	Fgenesh++	CDS	367275	367383	6.36	+	1	ID=cds_64.63;Parent=mRNA_64;exontype=internal;orf_start=367276;orf_end=367383
Chr1	Fgenesh++	CDS	368067	368156	0.25	+	0	ID=cds_64.64;Parent=mRNA_64;exontype=internal;orf_start=368067;orf_end=368156
Chr1	Fgenesh++	CDS	368308	368387	8.11	+	0	ID=cds_64.65;Parent=mRNA_64;exontype=internal;orf_start=368308;orf_end=368385
Chr1	Fgenesh++	CDS	368480	368558	1.70	+	1	ID=cds_64.66;Parent=mRNA_64;exontype=internal;orf_start=368481;orf_end=368558
Chr1	Fgenesh++	CDS	368742	368903	2.44	+	0	ID=cds_64.67;Parent=mRNA_64;exontype=internal;orf_start=368742;orf_end=368903
Chr1	Fgenesh++	CDS	369005	369136	16.20	+	0	ID=cds_64.68;Parent=mRNA_64;exontype=internal;orf_start=369005;orf_end=369136
Chr1	Fgenesh++	CDS	369335	369469	14.81	+	0	ID=cds_64.69;Parent=mRNA_64;exontype=internal;orf_start=369335;orf_end=369469
Chr1	Fgenesh++	CDS	369553	369618	12.06	+	0	ID=cds_64.70;Parent=mRNA_64;exontype=internal;orf_start=369553;orf_end=369618
Chr1	Fgenesh++	CDS	370317	370457	23.81	+	0	ID=cds_64.71;Parent=mRNA_64;exontype=internal;orf_start=370317;orf_end=370457
Chr1	Fgenesh++	CDS	370575	370652	9.08	+	0	ID=cds_64.72;Parent=mRNA_64;exontype=terminal;orf_start=370575;orf_end=370652
Chr1	Fgenesh++	stop_codon	370650	370652	.	+	0	Parent=mRNA_64
Chr1	Fgenesh++	three_prime_UTR	370653	371013	.	+	.	Parent=mRNA_64
Chr1	Fgenesh++	gene	371831	374412	.	+	.	ID=gene_65
Chr1	Fgenesh++	mRNA	371831	374412	.	+	.	ID=mRNA_65;Parent=gene_65;note="gi|115434042|ref|NP_001041779.1| Os01g0106800 [Oryza sativa Japonica Group]"
Chr1	Fgenesh++	TSS	371831	371831	.	+	.	Parent=mRNA_65
Chr1	Fgenesh++	five_prime_UTR	371831	371910	.	+	.	Parent=mRNA_65
Chr1	Fgenesh++	start_codon	371911	371913	.	+	0	Parent=mRNA_65
Chr1	Fgenesh++	CDS	371911	372070	46.10	+	0	ID=cds_65.1;Parent=mRNA_65;exontype=initial;orf_start=371911;orf_end=372069
Chr1	Fgenesh++	CDS	372168	372218	46.10	+	2	ID=cds_65.2;Parent=mRNA_65;exontype=internal;orf_start=372170;orf_end=372217
Chr1	Fgenesh++	CDS	372324	372383	46.10	+	2	ID=cds_65.3;Parent=mRNA_65;exontype=internal;orf_start=372326;orf_end=372382
Chr1	Fgenesh++	CDS	373958	374029	46.10	+	2	ID=cds_65.4;Parent=mRNA_65;exontype=internal;orf_start=373960;orf_end=374028
Chr1	Fgenesh++	CDS	374115	374152	46.10	+	2	ID=cds_65.5;Parent=mRNA_65;exontype=terminal;orf_start=374117;orf_end=374152
Chr1	Fgenesh++	stop_codon	374150	374152	.	+	0	Parent=mRNA_65
Chr1	Fgenesh++	three_prime_UTR	374153	374412	.	+	.	Parent=mRNA_65
Chr1	Fgenesh++	polyA_site	374412	374412	.	+	.	Parent=mRNA_65
Chr1	Fgenesh++	gene	374728	380713	.	-	.	ID=gene_66
Chr1	Fgenesh++	mRNA	374728	380713	.	-	.	ID=mRNA_66;Parent=gene_66;note="gi|115434044|ref|NP_001041780.1| Os01g0106900 [Oryza sativa Japonica Group]"
Chr1	Fgenesh++	polyA_site	374728	374728	.	-	.	Parent=mRNA_66
Chr1	Fgenesh++	three_prime_UTR	374728	374979	.	-	.	Parent=mRNA_66
Chr1	Fgenesh++	stop_codon	374980	374982	.	-	0	Parent=mRNA_66
Chr1	Fgenesh++	CDS	374980	375148	74.80	-	1	ID=cds_66.1;Parent=mRNA_66;exontype=terminal;orf_start=374980;orf_end=375147
Chr1	Fgenesh++	CDS	376003	376149	74.80	-	1	ID=cds_66.2;Parent=mRNA_66;exontype=internal;orf_start=376005;orf_end=376148
Chr1	Fgenesh++	CDS	376647	376768	74.80	-	0	ID=cds_66.3;Parent=mRNA_66;exontype=internal;orf_start=376649;orf_end=376768
Chr1	Fgenesh++	CDS	376938	377042	74.80	-	0	ID=cds_66.4;Parent=mRNA_66;exontype=internal;orf_start=376938;orf_end=377042
Chr1	Fgenesh++	CDS	377123	377234	74.80	-	1	ID=cds_66.5;Parent=mRNA_66;exontype=internal;orf_start=377123;orf_end=377233
Chr1	Fgenesh++	CDS	377314	377381	74.80	-	0	ID=cds_66.6;Parent=mRNA_66;exontype=internal;orf_start=377316;orf_end=377381
Chr1	Fgenesh++	CDS	377617	377766	74.80	-	0	ID=cds_66.7;Parent=mRNA_66;exontype=internal;orf_start=377617;orf_end=377766
Chr1	Fgenesh++	CDS	378471	378533	74.80	-	0	ID=cds_66.8;Parent=mRNA_66;exontype=internal;orf_start=378471;orf_end=378533
Chr1	Fgenesh++	CDS	378616	378741	74.80	-	0	ID=cds_66.9;Parent=mRNA_66;exontype=internal;orf_start=378616;orf_end=378741
Chr1	Fgenesh++	CDS	378841	378927	74.80	-	0	ID=cds_66.10;Parent=mRNA_66;exontype=internal;orf_start=378841;orf_end=378927
Chr1	Fgenesh++	CDS	379206	379387	74.80	-	2	ID=cds_66.11;Parent=mRNA_66;exontype=internal;orf_start=379206;orf_end=379385
Chr1	Fgenesh++	CDS	380398	380488	74.80	-	0	ID=cds_66.12;Parent=mRNA_66;exontype=initial;orf_start=380399;orf_end=380488
Chr1	Fgenesh++	start_codon	380486	380488	.	-	0	Parent=mRNA_66
Chr1	Fgenesh++	five_prime_UTR	380489	380713	.	-	.	Parent=mRNA_66
Chr1	Fgenesh++	TSS	380713	380713	.	-	.	Parent=mRNA_66
Chr1	Fgenesh++	gene	383335	386621	.	-	.	ID=gene_67
Chr1	Fgenesh++	mRNA	383335	386621	.	-	.	ID=mRNA_67;Parent=gene_67;note="gi|297719519|ref|NP_001172121.1| Os01g0107000 [Oryza sativa Japonica Group]"
Chr1	Fgenesh++	polyA_site	383335	383335	.	-	.	Parent=mRNA_67
Chr1	Fgenesh++	three_prime_UTR	383335	383450	.	-	.	Parent=mRNA_67
Chr1	Fgenesh++	stop_codon	383451	383453	.	-	0	Parent=mRNA_67
Chr1	Fgenesh++	CDS	383451	383864	67.40	-	0	ID=cds_67.1;Parent=mRNA_67;exontype=terminal;orf_start=383451;orf_end=383864
Chr1	Fgenesh++	CDS	383950	384020	67.40	-	2	ID=cds_67.2;Parent=mRNA_67;exontype=internal;orf_start=383950;orf_end=384018
Chr1	Fgenesh++	CDS	384131	384176	67.40	-	0	ID=cds_67.3;Parent=mRNA_67;exontype=internal;orf_start=384132;orf_end=384176
Chr1	Fgenesh++	CDS	384302	384333	67.40	-	2	ID=cds_67.4;Parent=mRNA_67;exontype=internal;orf_start=384302;orf_end=384331
Chr1	Fgenesh++	CDS	384409	384558	67.40	-	2	ID=cds_67.5;Parent=mRNA_67;exontype=internal;orf_start=384410;orf_end=384556
Chr1	Fgenesh++	CDS	384666	384849	67.40	-	0	ID=cds_67.6;Parent=mRNA_67;exontype=internal;orf_start=384667;orf_end=384849
Chr1	Fgenesh++	CDS	384934	385109	67.40	-	2	ID=cds_67.7;Parent=mRNA_67;exontype=internal;orf_start=384934;orf_end=385107
Chr1	Fgenesh++	CDS	385580	385628	67.40	-	0	ID=cds_67.8;Parent=mRNA_67;exontype=internal;orf_start=385581;orf_end=385628
Chr1	Fgenesh++	CDS	385724	385923	67.40	-	2	ID=cds_67.9;Parent=mRNA_67;exontype=internal;orf_start=385724;orf_end=385921
Chr1	Fgenesh++	CDS	386515	386548	67.40	-	0	ID=cds_67.10;Parent=mRNA_67;exontype=initial;orf_start=386516;orf_end=386548
Chr1	Fgenesh++	start_codon	386546	386548	.	-	0	Parent=mRNA_67
Chr1	Fgenesh++	five_prime_UTR	386549	386621	.	-	.	Parent=mRNA_67
Chr1	Fgenesh++	TSS	386621	386621	.	-	.	Parent=mRNA_67
Chr1	Fgenesh++	gene	390051	392146	.	+	.	ID=gene_68
Chr1	Fgenesh++	mRNA	390051	390623	.	+	.	ID=mRNA_68;Parent=gene_68
Chr1	Fgenesh++	start_codon	390051	390053	.	+	0	Parent=mRNA_68
Chr1	Fgenesh++	CDS	390051	390623	37.98	+	0	ID=cds_68.1;Parent=mRNA_68;exontype=single;orf_start=390051;orf_end=390623
Chr1	Fgenesh++	stop_codon	390621	390623	.	+	0	Parent=mRNA_68
Chr1	Fgenesh++	polyA_signal_sequence	392141	392146	0.44	+	.	Parent=gene_68
Chr1	Fgenesh++	gene	392082	396031	.	-	.	ID=gene_69
Chr1	Fgenesh++	mRNA	392082	396031	.	-	.	ID=mRNA_69;Parent=gene_69
Chr1	Fgenesh++	three_prime_UTR	392082	392397	.	-	.	Parent=mRNA_69
Chr1	Fgenesh++	stop_codon	392398	392400	.	-	0	Parent=mRNA_69
Chr1	Fgenesh++	CDS	392398	392691	366.18	-	0	ID=cds_69.1;Parent=mRNA_69;exontype=terminal;orf_start=392398;orf_end=392691
Chr1	Fgenesh++	CDS	393243	393698	790.57	-	0	ID=cds_69.2;Parent=mRNA_69;exontype=internal;orf_start=393243;orf_end=393698
Chr1	Fgenesh++	CDS	395651	396031	657.60	-	0	ID=cds_69.3;Parent=mRNA_69;exontype=initial;orf_start=395651;orf_end=396031
Chr1	Fgenesh++	start_codon	396029	396031	.	-	0	Parent=mRNA_69
Chr1	Fgenesh++	gene	403409	404402	.	-	.	ID=gene_70
Chr1	Fgenesh++	polyA_signal_sequence	403409	403414	0.44	-	.	Parent=gene_70
Chr1	Fgenesh++	mRNA	403692	404402	.	-	.	ID=mRNA_70;Parent=gene_70
Chr1	Fgenesh++	stop_codon	403692	403694	.	-	0	Parent=mRNA_70
Chr1	Fgenesh++	CDS	403692	404402	22.45	-	0	ID=cds_70.1;Parent=mRNA_70;exontype=single;orf_start=403692;orf_end=404402
Chr1	Fgenesh++	start_codon	404400	404402	.	-	0	Parent=mRNA_70
Chr1	Fgenesh++	gene	409700	411012	.	+	.	ID=gene_71
Chr1	Fgenesh++	mRNA	409700	410818	.	+	.	ID=mRNA_71;Parent=gene_71;note="gi|475520500|gb|EMT06497.1| RNA exonuclease 4 [Aegilops tauschii]"
Chr1	Fgenesh++	start_codon	409700	409702	.	+	0	Parent=mRNA_71
Chr1	Fgenesh++	CDS	409700	409725	29.59	+	0	ID=cds_71.1;Parent=mRNA_71;exontype=initial;orf_start=409700;orf_end=409723
Chr1	Fgenesh++	CDS	409840	410818	1058.66	+	1	ID=cds_71.2;Parent=mRNA_71;exontype=terminal;orf_start=409841;orf_end=410818
Chr1	Fgenesh++	stop_codon	410816	410818	.	+	0	Parent=mRNA_71
Chr1	Fgenesh++	polyA_signal_sequence	411007	411012	-1.06	+	.	Parent=gene_71
Chr1	Fgenesh++	gene	412625	415823	.	+	.	ID=gene_72
Chr1	Fgenesh++	mRNA	412625	415823	.	+	.	ID=mRNA_72;Parent=gene_72;note="gi|115434052|ref|NP_001041784.1| Os01g0107700 [Oryza sativa Japonica Group]"
Chr1	Fgenesh++	TSS	412625	412625	.	+	.	Parent=mRNA_72
Chr1	Fgenesh++	five_prime_UTR	412625	412674	.	+	.	Parent=mRNA_72
Chr1	Fgenesh++	start_codon	412675	412677	.	+	0	Parent=mRNA_72
Chr1	Fgenesh++	CDS	412675	412911	77.70	+	0	ID=cds_72.1;Parent=mRNA_72;exontype=initial;orf_start=412675;orf_end=412911
Chr1	Fgenesh++	CDS	413097	413213	77.70	+	0	ID=cds_72.2;Parent=mRNA_72;exontype=internal;orf_start=413097;orf_end=413213
Chr1	Fgenesh++	CDS	413401	413439	77.70	+	0	ID=cds_72.3;Parent=mRNA_72;exontype=internal;orf_start=413401;orf_end=413439
Chr1	Fgenesh++	CDS	413513	413605	77.70	+	0	ID=cds_72.4;Parent=mRNA_72;exontype=internal;orf_start=413513;orf_end=413605
Chr1	Fgenesh++	CDS	413703	413839	77.70	+	0	ID=cds_72.5;Parent=mRNA_72;exontype=internal;orf_start=413703;orf_end=413837
Chr1	Fgenesh++	CDS	414322	414670	77.70	+	1	ID=cds_72.6;Parent=mRNA_72;exontype=internal;orf_start=414323;orf_end=414670
Chr1	Fgenesh++	CDS	414815	415495	77.70	+	0	ID=cds_72.7;Parent=mRNA_72;exontype=terminal;orf_start=414815;orf_end=415495
Chr1	Fgenesh++	stop_codon	415493	415495	.	+	0	Parent=mRNA_72
Chr1	Fgenesh++	three_prime_UTR	415496	415823	.	+	.	Parent=mRNA_72
Chr1	Fgenesh++	polyA_site	415823	415823	.	+	.	Parent=mRNA_72
Chr1	Fgenesh++	gene	416241	420472	.	-	.	ID=gene_73
Chr1	Fgenesh++	mRNA	416241	420472	.	-	.	ID=mRNA_73;Parent=gene_73
Chr1	Fgenesh++	three_prime_UTR	416241	416665	.	-	.	Parent=mRNA_73
Chr1	Fgenesh++	stop_codon	416666	416668	.	-	0	Parent=mRNA_73
Chr1	Fgenesh++	CDS	416666	416767	213.06	-	0	ID=cds_73.1;Parent=mRNA_73;exontype=terminal;orf_start=416666;orf_end=416767
Chr1	Fgenesh++	CDS	417510	417602	235.69	-	0	ID=cds_73.2;Parent=mRNA_73;exontype=internal;orf_start=417510;orf_end=417602
Chr1	Fgenesh++	CDS	417776	417850	208.83	-	0	ID=cds_73.3;Parent=mRNA_73;exontype=internal;orf_start=417776;orf_end=417850
Chr1	Fgenesh++	CDS	417920	418071	301.73	-	2	ID=cds_73.4;Parent=mRNA_73;exontype=internal;orf_start=417920;orf_end=418069
Chr1	Fgenesh++	CDS	418147	418267	189.13	-	0	ID=cds_73.5;Parent=mRNA_73;exontype=internal;orf_start=418148;orf_end=418267
Chr1	Fgenesh++	CDS	418567	419289	1128.00	-	0	ID=cds_73.6;Parent=mRNA_73;exontype=internal;orf_start=418567;orf_end=419289
Chr1	Fgenesh++	CDS	419408	419489	150.65	-	1	ID=cds_73.7;Parent=mRNA_73;exontype=internal;orf_start=419408;orf_end=419488
Chr1	Fgenesh++	CDS	419575	419681	207.44	-	0	ID=cds_73.8;Parent=mRNA_73;exontype=internal;orf_start=419577;orf_end=419681
Chr1	Fgenesh++	CDS	419757	419822	118.09	-	0	ID=cds_73.9;Parent=mRNA_73;exontype=internal;orf_start=419757;orf_end=419822
Chr1	Fgenesh++	CDS	419941	420057	237.70	-	0	ID=cds_73.10;Parent=mRNA_73;exontype=internal;orf_start=419941;orf_end=420057
Chr1	Fgenesh++	CDS	420157	420402	346.70	-	0	ID=cds_73.11;Parent=mRNA_73;exontype=initial;orf_start=420157;orf_end=420402
Chr1	Fgenesh++	start_codon	420400	420402	.	-	0	Parent=mRNA_73
Chr1	Fgenesh++	five_prime_UTR	420403	420472	.	-	.	Parent=mRNA_73
Chr1	Fgenesh++	gene	422539	431217	.	+	.	ID=gene_74
Chr1	Fgenesh++	mRNA	422539	431217	.	+	.	ID=mRNA_74;Parent=gene_74;note="gi|115434056|ref|NP_001041786.1| Os01g0108000 [Oryza sativa Japonica Group]"
Chr1	Fgenesh++	TSS	422539	422539	.	+	.	Parent=mRNA_74
Chr1	Fgenesh++	five_prime_UTR	422539	422598	.	+	.	Parent=mRNA_74
Chr1	Fgenesh++	start_codon	422599	422601	.	+	0	Parent=mRNA_74
Chr1	Fgenesh++	CDS	422599	422748	86.90	+	0	ID=cds_74.1;Parent=mRNA_74;exontype=initial;orf_start=422599;orf_end=422748
Chr1	Fgenesh++	CDS	422910	422972	86.90	+	0	ID=cds_74.2;Parent=mRNA_74;exontype=internal;orf_start=422910;orf_end=422972
Chr1	Fgenesh++	CDS	423069	423379	86.90	+	0	ID=cds_74.3;Parent=mRNA_74;exontype=internal;orf_start=423069;orf_end=423377
Chr1	Fgenesh++	CDS	423524	423620	86.90	+	1	ID=cds_74.4;Parent=mRNA_74;exontype=internal;orf_start=423525;orf_end=423620
Chr1	Fgenesh++	CDS	423697	423774	86.90	+	0	ID=cds_74.5;Parent=mRNA_74;exontype=internal;orf_start=423697;orf_end=423774
Chr1	Fgenesh++	CDS	423871	423930	86.90	+	0	ID=cds_74.6;Parent=mRNA_74;exontype=internal;orf_start=423871;orf_end=423930
Chr1	Fgenesh++	CDS	424019	424123	86.90	+	0	ID=cds_74.7;Parent=mRNA_74;exontype=internal;orf_start=424019;orf_end=424123
Chr1	Fgenesh++	CDS	424743	424856	86.90	+	0	ID=cds_74.8;Parent=mRNA_74;exontype=internal;orf_start=424743;orf_end=424856
Chr1	Fgenesh++	CDS	425145	425186	86.90	+	0	ID=cds_74.9;Parent=mRNA_74;exontype=internal;orf_start=425145;orf_end=425186
Chr1	Fgenesh++	CDS	425380	425496	86.90	+	0	ID=cds_74.10;Parent=mRNA_74;exontype=internal;orf_start=425380;orf_end=425496
Chr1	Fgenesh++	CDS	425568	425755	86.90	+	0	ID=cds_74.11;Parent=mRNA_74;exontype=internal;orf_start=425568;orf_end=425753
Chr1	Fgenesh++	CDS	426514	426785	86.90	+	1	ID=cds_74.12;Parent=mRNA_74;exontype=internal;orf_start=426515;orf_end=426784
Chr1	Fgenesh++	CDS	426869	426990	86.90	+	2	ID=cds_74.13;Parent=mRNA_74;exontype=internal;orf_start=426871;orf_end=426990
Chr1	Fgenesh++	CDS	427118	427160	86.90	+	0	ID=cds_74.14;Parent=mRNA_74;exontype=internal;orf_start=427118;orf_end=427159
Chr1	Fgenesh++	CDS	427265	427356	86.90	+	2	ID=cds_74.15;Parent=mRNA_74;exontype=internal;orf_start=427267;orf_end=427356
Chr1	Fgenesh++	CDS	428331	428379	86.90	+	0	ID=cds_74.16;Parent=mRNA_74;exontype=internal;orf_start=428331;orf_end=428378
Chr1	Fgenesh++	CDS	428623	428693	86.90	+	2	ID=cds_74.17;Parent=mRNA_74;exontype=internal;orf_start=428625;orf_end=428693
Chr1	Fgenesh++	CDS	428793	428912	86.90	+	0	ID=cds_74.18;Parent=mRNA_74;exontype=internal;orf_start=428793;orf_end=428912
Chr1	Fgenesh++	CDS	429586	429674	86.90	+	0	ID=cds_74.19;Parent=mRNA_74;exontype=internal;orf_start=429586;orf_end=429672
Chr1	Fgenesh++	CDS	430266	430311	86.90	+	1	ID=cds_74.20;Parent=mRNA_74;exontype=internal;orf_start=430267;orf_end=430311
Chr1	Fgenesh++	CDS	430926	430973	86.90	+	0	ID=cds_74.21;Parent=mRNA_74;exontype=terminal;orf_start=430926;orf_end=430973
Chr1	Fgenesh++	stop_codon	430971	430973	.	+	0	Parent=mRNA_74
Chr1	Fgenesh++	three_prime_UTR	430974	431217	.	+	.	Parent=mRNA_74
Chr1	Fgenesh++	polyA_site	431217	431217	.	+	.	Parent=mRNA_74
Chr1	Fgenesh++	gene	437614	449238	.	+	.	ID=gene_75
Chr1	Fgenesh++	mRNA	437614	449238	.	+	.	ID=mRNA_75;Parent=gene_75;note="gi|115434058|ref|NP_001041787.1| Os01g0108200 [Oryza sativa Japonica Group]"
Chr1	Fgenesh++	TSS	437614	437614	.	+	.	Parent=mRNA_75
Chr1	Fgenesh++	five_prime_UTR	437614	438063	.	+	.	Parent=mRNA_75
Chr1	Fgenesh++	five_prime_UTR	438698	438774	.	+	.	Parent=mRNA_75
Chr1	Fgenesh++	five_prime_UTR	439247	439401	.	+	.	Parent=mRNA_75
Chr1	Fgenesh++	five_prime_UTR	439676	439728	.	+	.	Parent=mRNA_75
Chr1	Fgenesh++	five_prime_UTR	440571	440639	.	+	.	Parent=mRNA_75
Chr1	Fgenesh++	five_prime_UTR	441273	441327	.	+	.	Parent=mRNA_75
Chr1	Fgenesh++	start_codon	441328	441330	.	+	0	Parent=mRNA_75
Chr1	Fgenesh++	CDS	441328	441437	99.90	+	0	ID=cds_75.1;Parent=mRNA_75;exontype=initial;orf_start=441328;orf_end=441435
Chr1	Fgenesh++	CDS	441514	441733	99.90	+	1	ID=cds_75.2;Parent=mRNA_75;exontype=internal;orf_start=441515;orf_end=441733
Chr1	Fgenesh++	CDS	442605	442805	99.90	+	0	ID=cds_75.3;Parent=mRNA_75;exontype=internal;orf_start=442605;orf_end=442805
Chr1	Fgenesh++	CDS	442915	442985	99.90	+	0	ID=cds_75.4;Parent=mRNA_75;exontype=internal;orf_start=442915;orf_end=442983
Chr1	Fgenesh++	CDS	443058	443217	99.90	+	1	ID=cds_75.5;Parent=mRNA_75;exontype=internal;orf_start=443059;orf_end=443217
Chr1	Fgenesh++	CDS	445166	445759	99.90	+	0	ID=cds_75.6;Parent=mRNA_75;exontype=internal;orf_start=445166;orf_end=445759
Chr1	Fgenesh++	CDS	445869	446249	99.90	+	0	ID=cds_75.7;Parent=mRNA_75;exontype=internal;orf_start=445869;orf_end=446249
Chr1	Fgenesh++	CDS	446573	446648	99.90	+	0	ID=cds_75.8;Parent=mRNA_75;exontype=internal;orf_start=446573;orf_end=446647
Chr1	Fgenesh++	CDS	446736	446799	99.90	+	2	ID=cds_75.9;Parent=mRNA_75;exontype=internal;orf_start=446738;orf_end=446797
Chr1	Fgenesh++	CDS	447334	447469	99.90	+	1	ID=cds_75.10;Parent=mRNA_75;exontype=internal;orf_start=447335;orf_end=447469
Chr1	Fgenesh++	CDS	448666	448779	99.90	+	0	ID=cds_75.11;Parent=mRNA_75;exontype=internal;orf_start=448666;orf_end=448779
Chr1	Fgenesh++	CDS	448851	448916	99.90	+	0	ID=cds_75.12;Parent=mRNA_75;exontype=terminal;orf_start=448851;orf_end=448916
Chr1	Fgenesh++	stop_codon	448914	448916	.	+	0	Parent=mRNA_75
Chr1	Fgenesh++	three_prime_UTR	448917	449238	.	+	.	Parent=mRNA_75
Chr1	Fgenesh++	polyA_site	449238	449238	.	+	.	Parent=mRNA_75
Chr1	Fgenesh++	gene	455707	457466	.	+	.	ID=gene_76
Chr1	Fgenesh++	mRNA	455707	457466	.	+	.	ID=mRNA_76;Parent=gene_76
Chr1	Fgenesh++	start_codon	455707	455709	.	+	0	Parent=mRNA_76
Chr1	Fgenesh++	CDS	455707	455907	9.91	+	0	ID=cds_76.1;Parent=mRNA_76;exontype=initial;orf_start=455707;orf_end=455907
Chr1	Fgenesh++	CDS	456676	457104	35.19	+	0	ID=cds_76.2;Parent=mRNA_76;exontype=internal;orf_start=456676;orf_end=457104
Chr1	Fgenesh++	CDS	457278	457343	4.02	+	0	ID=cds_76.3;Parent=mRNA_76;exontype=terminal;orf_start=457278;orf_end=457343
Chr1	Fgenesh++	stop_codon	457341	457343	.	+	0	Parent=mRNA_76
Chr1	Fgenesh++	three_prime_UTR	457344	457466	.	+	.	Parent=mRNA_76
Chr1	Fgenesh++	gene	459432	461389	.	+	.	ID=gene_77
Chr1	Fgenesh++	mRNA	459432	461389	.	+	.	ID=mRNA_77;Parent=gene_77;note="gi|297719523|ref|NP_001172123.1| Os01g0108500 [Oryza sativa Japonica Group]"
Chr1	Fgenesh++	TSS	459432	459432	.	+	.	Parent=mRNA_77
Chr1	Fgenesh++	five_prime_UTR	459432	460406	.	+	.	Parent=mRNA_77
Chr1	Fgenesh++	start_codon	460407	460409	.	+	0	Parent=mRNA_77
Chr1	Fgenesh++	CDS	460407	461327	76.60	+	0	ID=cds_77.1;Parent=mRNA_77;exontype=single;orf_start=460407;orf_end=461327
Chr1	Fgenesh++	stop_codon	461325	461327	.	+	0	Parent=mRNA_77
Chr1	Fgenesh++	three_prime_UTR	461328	461389	.	+	.	Parent=mRNA_77
Chr1	Fgenesh++	polyA_site	461389	461389	.	+	.	Parent=mRNA_77
Chr1	Fgenesh++	gene	466280	469157	.	+	.	ID=gene_78
Chr1	Fgenesh++	mRNA	466280	468706	.	+	.	ID=mRNA_78;Parent=gene_78
Chr1	Fgenesh++	start_codon	466280	466282	.	+	0	Parent=mRNA_78
Chr1	Fgenesh++	CDS	466280	468706	104.45	+	0	ID=cds_78.1;Parent=mRNA_78;exontype=single;orf_start=466280;orf_end=468706
Chr1	Fgenesh++	stop_codon	468704	468706	.	+	0	Parent=mRNA_78
Chr1	Fgenesh++	polyA_signal_sequence	469152	469157	-1.05	+	.	Parent=gene_78
Chr1	Fgenesh++	gene	469886	472563	.	+	.	ID=gene_79
Chr1	Fgenesh++	mRNA	469886	472435	.	+	.	ID=mRNA_79;Parent=gene_79
Chr1	Fgenesh++	start_codon	469886	469888	.	+	0	Parent=mRNA_79
Chr1	Fgenesh++	CDS	469886	470885	35.03	+	0	ID=cds_79.1;Parent=mRNA_79;exontype=initial;orf_start=469886;orf_end=470884
Chr1	Fgenesh++	CDS	471486	472435	19.82	+	2	ID=cds_79.2;Parent=mRNA_79;exontype=terminal;orf_start=471488;orf_end=472435
Chr1	Fgenesh++	stop_codon	472433	472435	.	+	0	Parent=mRNA_79
Chr1	Fgenesh++	polyA_signal_sequence	472558	472563	0.45	+	.	Parent=gene_79
Chr1	Fgenesh++	gene	472964	476310	.	-	.	ID=gene_80
Chr1	Fgenesh++	polyA_signal_sequence	472964	472969	-1.05	-	.	Parent=gene_80
Chr1	Fgenesh++	mRNA	473074	476310	.	-	.	ID=mRNA_80;Parent=gene_80
Chr1	Fgenesh++	stop_codon	473074	473076	.	-	0	Parent=mRNA_80
Chr1	Fgenesh++	CDS	473074	474955	115.04	-	1	ID=cds_80.1;Parent=mRNA_80;exontype=terminal;orf_start=473074;orf_end=474954
Chr1	Fgenesh++	CDS	475049	476310	99.40	-	0	ID=cds_80.2;Parent=mRNA_80;exontype=initial;orf_start=475051;orf_end=476310
Chr1	Fgenesh++	start_codon	476308	476310	.	-	0	Parent=mRNA_80
Chr1	Fgenesh++	gene	478325	480722	.	+	.	ID=gene_81
Chr1	Fgenesh++	mRNA	478325	480722	.	+	.	ID=mRNA_81;Parent=gene_81
Chr1	Fgenesh++	five_prime_UTR	478325	478666	.	+	.	Parent=mRNA_81
Chr1	Fgenesh++	start_codon	478667	478669	.	+	0	Parent=mRNA_81
Chr1	Fgenesh++	CDS	478667	478816	31.02	+	0	ID=cds_81.1;Parent=mRNA_81;exontype=initial;orf_start=478667;orf_end=478816
Chr1	Fgenesh++	CDS	480312	480722	61.54	+	0	ID=cds_81.2;Parent=mRNA_81;exontype=terminal;orf_start=480312;orf_end=480722
Chr1	Fgenesh++	stop_codon	480720	480722	.	+	0	Parent=mRNA_81
Chr1	Fgenesh++	gene	482332	482955	.	+	.	ID=gene_82
Chr1	Fgenesh++	mRNA	482332	482955	.	+	.	ID=mRNA_82;Parent=gene_82;note="gi|115434064|ref|NP_001041790.1| Os01g0108700 [Oryza sativa Japonica Group]"
Chr1	Fgenesh++	TSS	482332	482332	.	+	.	Parent=mRNA_82
Chr1	Fgenesh++	five_prime_UTR	482332	482410	.	+	.	Parent=mRNA_82
Chr1	Fgenesh++	start_codon	482411	482413	.	+	0	Parent=mRNA_82
Chr1	Fgenesh++	CDS	482411	482875	43.20	+	0	ID=cds_82.1;Parent=mRNA_82;exontype=single;orf_start=482411;orf_end=482875
Chr1	Fgenesh++	stop_codon	482873	482875	.	+	0	Parent=mRNA_82
Chr1	Fgenesh++	three_prime_UTR	482876	482955	.	+	.	Parent=mRNA_82
Chr1	Fgenesh++	polyA_site	482955	482955	.	+	.	Parent=mRNA_82
Chr1	Fgenesh++	gene	483887	486492	.	+	.	ID=gene_83
Chr1	Fgenesh++	mRNA	483887	486492	.	+	.	ID=mRNA_83;Parent=gene_83;note="gi|297719525|ref|NP_001172124.1| Os01g0108800 [Oryza sativa Japonica Group]"
Chr1	Fgenesh++	TSS	483887	483887	.	+	.	Parent=mRNA_83
Chr1	Fgenesh++	five_prime_UTR	483887	484013	.	+	.	Parent=mRNA_83
Chr1	Fgenesh++	five_prime_UTR	484101	484115	.	+	.	Parent=mRNA_83
Chr1	Fgenesh++	start_codon	484116	484118	.	+	0	Parent=mRNA_83
Chr1	Fgenesh++	CDS	484116	484811	84.20	+	0	ID=cds_83.1;Parent=mRNA_83;exontype=single;orf_start=484116;orf_end=484811
Chr1	Fgenesh++	stop_codon	484809	484811	.	+	0	Parent=mRNA_83
Chr1	Fgenesh++	three_prime_UTR	484812	485262	.	+	.	Parent=mRNA_83
Chr1	Fgenesh++	three_prime_UTR	485410	486492	.	+	.	Parent=mRNA_83
Chr1	Fgenesh++	polyA_site	486492	486492	.	+	.	Parent=mRNA_83
Chr1	Fgenesh++	gene	487746	492952	.	-	.	ID=gene_84
Chr1	Fgenesh++	polyA_signal_sequence	487746	487751	-1.06	-	.	Parent=gene_84
Chr1	Fgenesh++	mRNA	488085	492952	.	-	.	ID=mRNA_84;Parent=gene_84
Chr1	Fgenesh++	stop_codon	488085	488087	.	-	0	Parent=mRNA_84
Chr1	Fgenesh++	CDS	488085	488554	15.47	-	2	ID=cds_84.1;Parent=mRNA_84;exontype=terminal;orf_start=488085;orf_end=488552
Chr1	Fgenesh++	CDS	488784	490707	74.96	-	0	ID=cds_84.2;Parent=mRNA_84;exontype=internal;orf_start=488785;orf_end=490707
Chr1	Fgenesh++	CDS	491297	491964	31.61	-	2	ID=cds_84.3;Parent=mRNA_84;exontype=internal;orf_start=491297;orf_end=491962
Chr1	Fgenesh++	CDS	492928	492952	2.86	-	0	ID=cds_84.4;Parent=mRNA_84;exontype=initial;orf_start=492929;orf_end=492952
Chr1	Fgenesh++	start_codon	492950	492952	.	-	0	Parent=mRNA_84
Chr1	Fgenesh++	gene	496066	498556	.	+	.	ID=gene_85
Chr1	Fgenesh++	mRNA	496066	497368	.	+	.	ID=mRNA_85;Parent=gene_85
Chr1	Fgenesh++	start_codon	496066	496068	.	+	0	Parent=mRNA_85
Chr1	Fgenesh++	CDS	496066	496179	13.48	+	0	ID=cds_85.1;Parent=mRNA_85;exontype=initial;orf_start=496066;orf_end=496179
Chr1	Fgenesh++	CDS	496528	496623	2.57	+	0	ID=cds_85.2;Parent=mRNA_85;exontype=internal;orf_start=496528;orf_end=496623
Chr1	Fgenesh++	CDS	496814	497368	5.40	+	0	ID=cds_85.3;Parent=mRNA_85;exontype=terminal;orf_start=496814;orf_end=497368
Chr1	Fgenesh++	stop_codon	497366	497368	.	+	0	Parent=mRNA_85
Chr1	Fgenesh++	polyA_signal_sequence	498551	498556	0.44	+	.	Parent=gene_85
Chr1	Fgenesh++	gene	498707	506233	.	+	.	ID=gene_86
Chr1	Fgenesh++	mRNA	498707	506233	.	+	.	ID=mRNA_86;Parent=gene_86;note="gi|297719529|ref|NP_001172126.1| Os01g0109100 [Oryza sativa Japonica Group]"
Chr1	Fgenesh++	TSS	498707	498707	.	+	.	Parent=mRNA_86
Chr1	Fgenesh++	five_prime_UTR	498707	498727	.	+	.	Parent=mRNA_86
Chr1	Fgenesh++	start_codon	498728	498730	.	+	0	Parent=mRNA_86
Chr1	Fgenesh++	CDS	498728	498922	105.80	+	0	ID=cds_86.1;Parent=mRNA_86;exontype=initial;orf_start=498728;orf_end=498922
Chr1	Fgenesh++	CDS	500444	500481	105.80	+	0	ID=cds_86.2;Parent=mRNA_86;exontype=internal;orf_start=500444;orf_end=500479
Chr1	Fgenesh++	CDS	500576	500598	105.80	+	1	ID=cds_86.3;Parent=mRNA_86;exontype=internal;orf_start=500577;orf_end=500597
Chr1	Fgenesh++	CDS	502156	502262	105.80	+	2	ID=cds_86.4;Parent=mRNA_86;exontype=internal;orf_start=502158;orf_end=502262
Chr1	Fgenesh++	CDS	502356	502407	105.80	+	0	ID=cds_86.5;Parent=mRNA_86;exontype=internal;orf_start=502356;orf_end=502406
Chr1	Fgenesh++	CDS	502475	502559	105.80	+	2	ID=cds_86.6;Parent=mRNA_86;exontype=internal;orf_start=502477;orf_end=502557
Chr1	Fgenesh++	CDS	502910	503114	105.80	+	1	ID=cds_86.7;Parent=mRNA_86;exontype=terminal;orf_start=502911;orf_end=503114
Chr1	Fgenesh++	stop_codon	503112	503114	.	+	0	Parent=mRNA_86
Chr1	Fgenesh++	three_prime_UTR	503115	505614	.	+	.	Parent=mRNA_86
Chr1	Fgenesh++	three_prime_UTR	505705	506233	.	+	.	Parent=mRNA_86
Chr1	Fgenesh++	polyA_site	506233	506233	.	+	.	Parent=mRNA_86
Chr1	Fgenesh++	gene	509387	510237	.	+	.	ID=gene_87
Chr1	Fgenesh++	mRNA	509387	510112	.	+	.	ID=mRNA_87;Parent=gene_87
Chr1	Fgenesh++	start_codon	509387	509389	.	+	0	Parent=mRNA_87
Chr1	Fgenesh++	CDS	509387	510112	81.69	+	0	ID=cds_87.1;Parent=mRNA_87;exontype=single;orf_start=509387;orf_end=510112
Chr1	Fgenesh++	stop_codon	510110	510112	.	+	0	Parent=mRNA_87
Chr1	Fgenesh++	polyA_signal_sequence	510232	510237	-2.36	+	.	Parent=gene_87
Chr1	Fgenesh++	gene	510752	512142	.	+	.	ID=gene_88
Chr1	Fgenesh++	mRNA	510752	512142	.	+	.	ID=mRNA_88;Parent=gene_88;note="gi|297595916|ref|NP_001041794.2| Os01g0109500 [Oryza sativa Japonica Group]"
Chr1	Fgenesh++	TSS	510752	510752	.	+	.	Parent=mRNA_88
Chr1	Fgenesh++	five_prime_UTR	510752	510845	.	+	.	Parent=mRNA_88
Chr1	Fgenesh++	start_codon	510846	510848	.	+	0	Parent=mRNA_88
Chr1	Fgenesh++	CDS	510846	511556	60.50	+	0	ID=cds_88.1;Parent=mRNA_88;exontype=single;orf_start=510846;orf_end=511556
Chr1	Fgenesh++	stop_codon	511554	511556	.	+	0	Parent=mRNA_88
Chr1	Fgenesh++	three_prime_UTR	511557	511596	.	+	.	Parent=mRNA_88
Chr1	Fgenesh++	three_prime_UTR	511762	512142	.	+	.	Parent=mRNA_88
Chr1	Fgenesh++	polyA_site	512142	512142	.	+	.	Parent=mRNA_88
Chr1	Fgenesh++	gene	512840	514042	.	+	.	ID=gene_89
Chr1	Fgenesh++	mRNA	512840	513502	.	+	.	ID=mRNA_89;Parent=gene_89
Chr1	Fgenesh++	start_codon	512840	512842	.	+	0	Parent=mRNA_89
Chr1	Fgenesh++	CDS	512840	513502	65.86	+	0	ID=cds_89.1;Parent=mRNA_89;exontype=single;orf_start=512840;orf_end=513502
Chr1	Fgenesh++	stop_codon	513500	513502	.	+	0	Parent=mRNA_89
Chr1	Fgenesh++	polyA_signal_sequence	514037	514042	-1.06	+	.	Parent=gene_89
Chr1	Fgenesh++	gene	514558	522445	.	-	.	ID=gene_90
Chr1	Fgenesh++	mRNA	514558	522445	.	-	.	ID=mRNA_90;Parent=gene_90
Chr1	Fgenesh++	three_prime_UTR	514558	514577	.	-	.	Parent=mRNA_90
Chr1	Fgenesh++	stop_codon	514578	514580	.	-	0	Parent=mRNA_90
Chr1	Fgenesh++	CDS	514578	514730	311.21	-	0	ID=cds_90.1;Parent=mRNA_90;exontype=terminal;orf_start=514578;orf_end=514730
Chr1	Fgenesh++	CDS	514809	514920	256.43	-	1	ID=cds_90.2;Parent=mRNA_90;exontype=internal;orf_start=514809;orf_end=514919
Chr1	Fgenesh++	CDS	515000	515163	342.60	-	0	ID=cds_90.3;Parent=mRNA_90;exontype=internal;orf_start=515002;orf_end=515163
Chr1	Fgenesh++	CDS	515369	515521	304.70	-	0	ID=cds_90.4;Parent=mRNA_90;exontype=internal;orf_start=515369;orf_end=515521
Chr1	Fgenesh++	CDS	515598	515736	305.67	-	1	ID=cds_90.5;Parent=mRNA_90;exontype=internal;orf_start=515598;orf_end=515735
Chr1	Fgenesh++	CDS	515823	515923	214.80	-	0	ID=cds_90.6;Parent=mRNA_90;exontype=internal;orf_start=515825;orf_end=515923
Chr1	Fgenesh++	CDS	515995	516666	1308.07	-	0	ID=cds_90.7;Parent=mRNA_90;exontype=internal;orf_start=515995;orf_end=516666
Chr1	Fgenesh++	CDS	516953	517038	221.46	-	2	ID=cds_90.8;Parent=mRNA_90;exontype=internal;orf_start=516953;orf_end=517036
Chr1	Fgenesh++	CDS	517112	517777	1242.58	-	2	ID=cds_90.9;Parent=mRNA_90;exontype=internal;orf_start=517113;orf_end=517775
Chr1	Fgenesh++	CDS	517874	518128	500.92	-	2	ID=cds_90.10;Parent=mRNA_90;exontype=internal;orf_start=517875;orf_end=518126
Chr1	Fgenesh++	CDS	518231	518358	269.87	-	1	ID=cds_90.11;Parent=mRNA_90;exontype=internal;orf_start=518232;orf_end=518357
Chr1	Fgenesh++	CDS	519645	519799	314.80	-	0	ID=cds_90.12;Parent=mRNA_90;exontype=internal;orf_start=519647;orf_end=519799
Chr1	Fgenesh++	CDS	519880	520100	412.86	-	2	ID=cds_90.13;Parent=mRNA_90;exontype=internal;orf_start=519880;orf_end=520098
Chr1	Fgenesh++	CDS	520186	520215	81.26	-	2	ID=cds_90.14;Parent=mRNA_90;exontype=internal;orf_start=520187;orf_end=520213
Chr1	Fgenesh++	CDS	520324	520399	152.38	-	0	ID=cds_90.15;Parent=mRNA_90;exontype=internal;orf_start=520325;orf_end=520399
Chr1	Fgenesh++	CDS	520511	520644	247.02	-	2	ID=cds_90.16;Parent=mRNA_90;exontype=internal;orf_start=520511;orf_end=520642
Chr1	Fgenesh++	CDS	520871	521153	536.04	-	0	ID=cds_90.17;Parent=mRNA_90;exontype=internal;orf_start=520872;orf_end=521153
Chr1	Fgenesh++	CDS	521692	521850	297.43	-	0	ID=cds_90.18;Parent=mRNA_90;exontype=internal;orf_start=521692;orf_end=521850
Chr1	Fgenesh++	CDS	521940	522038	184.50	-	0	ID=cds_90.19;Parent=mRNA_90;exontype=internal;orf_start=521940;orf_end=522038
Chr1	Fgenesh++	CDS	522142	522310	340.26	-	1	ID=cds_90.20;Parent=mRNA_90;exontype=internal;orf_start=522142;orf_end=522309
Chr1	Fgenesh++	CDS	522423	522445	26.78	-	0	ID=cds_90.21;Parent=mRNA_90;exontype=initial;orf_start=522425;orf_end=522445
Chr1	Fgenesh++	start_codon	522443	522445	.	-	0	Parent=mRNA_90
Chr1	Fgenesh++	gene	524671	527980	.	-	.	ID=gene_91
Chr1	Fgenesh++	mRNA	524671	527980	.	-	.	ID=mRNA_91;Parent=gene_91;note="gi|297719531|ref|NP_001172127.1| Os01g0109750 [Oryza sativa Japonica Group]"
Chr1	Fgenesh++	polyA_site	524671	524671	.	-	.	Parent=mRNA_91
Chr1	Fgenesh++	three_prime_UTR	524671	525100	.	-	.	Parent=mRNA_91
Chr1	Fgenesh++	stop_codon	525101	525103	.	-	0	Parent=mRNA_91
Chr1	Fgenesh++	CDS	525101	525310	53.80	-	0	ID=cds_91.1;Parent=mRNA_91;exontype=terminal;orf_start=525101;orf_end=525310
Chr1	Fgenesh++	CDS	525389	525469	53.80	-	0	ID=cds_91.2;Parent=mRNA_91;exontype=internal;orf_start=525389;orf_end=525469
Chr1	Fgenesh++	CDS	526641	526763	53.80	-	0	ID=cds_91.3;Parent=mRNA_91;exontype=initial;orf_start=526641;orf_end=526763
Chr1	Fgenesh++	start_codon	526761	526763	.	-	0	Parent=mRNA_91
Chr1	Fgenesh++	five_prime_UTR	526764	526784	.	-	.	Parent=mRNA_91
Chr1	Fgenesh++	five_prime_UTR	527871	527980	.	-	.	Parent=mRNA_91
Chr1	Fgenesh++	TSS	527980	527980	.	-	.	Parent=mRNA_91
Chr1	Fgenesh++	gene	528518	530008	.	-	.	ID=gene_92
Chr1	Fgenesh++	polyA_signal_sequence	528518	528523	0.44	-	.	Parent=gene_92
Chr1	Fgenesh++	mRNA	529367	530008	.	-	.	ID=mRNA_92;Parent=gene_92
Chr1	Fgenesh++	stop_codon	529367	529369	.	-	0	Parent=mRNA_92
Chr1	Fgenesh++	CDS	529367	530008	51.41	-	0	ID=cds_92.1;Parent=mRNA_92;exontype=single;orf_start=529367;orf_end=530008
Chr1	Fgenesh++	start_codon	530006	530008	.	-	0	Parent=mRNA_92
Chr1	Fgenesh++	gene	536973	538644	.	-	.	ID=gene_93
Chr1	Fgenesh++	mRNA	536973	538644	.	-	.	ID=mRNA_93;Parent=gene_93;note="gi|297719533|ref|NP_001172128.1| Os01g0110050 [Oryza sativa Japonica Group]"
Chr1	Fgenesh++	polyA_site	536973	536973	.	-	.	Parent=mRNA_93
Chr1	Fgenesh++	three_prime_UTR	536973	537916	.	-	.	Parent=mRNA_93
Chr1	Fgenesh++	stop_codon	537917	537919	.	-	0	Parent=mRNA_93
Chr1	Fgenesh++	CDS	537917	538171	70.80	-	0	ID=cds_93.1;Parent=mRNA_93;exontype=single;orf_start=537917;orf_end=538171
Chr1	Fgenesh++	start_codon	538169	538171	.	-	0	Parent=mRNA_93
Chr1	Fgenesh++	five_prime_UTR	538172	538644	.	-	.	Parent=mRNA_93
Chr1	Fgenesh++	TSS	538644	538644	.	-	.	Parent=mRNA_93
Chr1	Fgenesh++	gene	537712	543354	.	+	.	ID=gene_94
Chr1	Fgenesh++	mRNA	537712	543354	.	+	.	ID=mRNA_94;Parent=gene_94;note="gi|297719535|ref|NP_001172129.1| Os01g0110100 [Oryza sativa Japonica Group]"
Chr1	Fgenesh++	TSS	537712	537712	.	+	.	Parent=mRNA_94
Chr1	Fgenesh++	five_prime_UTR	537712	541731	.	+	.	Parent=mRNA_94
Chr1	Fgenesh++	start_codon	541732	541734	.	+	0	Parent=mRNA_94
Chr1	Fgenesh++	CDS	541732	541959	130.10	+	0	ID=cds_94.1;Parent=mRNA_94;exontype=single;orf_start=541732;orf_end=541959
Chr1	Fgenesh++	stop_codon	541957	541959	.	+	0	Parent=mRNA_94
Chr1	Fgenesh++	three_prime_UTR	541960	543354	.	+	.	Parent=mRNA_94
Chr1	Fgenesh++	polyA_site	543354	543354	.	+	.	Parent=mRNA_94
Chr1	Fgenesh++	gene	543425	544510	.	-	.	ID=gene_95
Chr1	Fgenesh++	mRNA	543425	544510	.	-	.	ID=mRNA_95;Parent=gene_95;note="gi|115434076|ref|NP_001041796.1| Os01g0110200 [Oryza sativa Japonica Group]"
Chr1	Fgenesh++	polyA_site	543425	543425	.	-	.	Parent=mRNA_95
Chr1	Fgenesh++	three_prime_UTR	543425	543602	.	-	.	Parent=mRNA_95
Chr1	Fgenesh++	stop_codon	543603	543605	.	-	0	Parent=mRNA_95
Chr1	Fgenesh++	CDS	543603	543686	53.80	-	0	ID=cds_95.1;Parent=mRNA_95;exontype=terminal;orf_start=543603;orf_end=543686
Chr1	Fgenesh++	CDS	543803	544441	53.80	-	0	ID=cds_95.2;Parent=mRNA_95;exontype=initial;orf_start=543803;orf_end=544441
Chr1	Fgenesh++	start_codon	544439	544441	.	-	0	Parent=mRNA_95
Chr1	Fgenesh++	five_prime_UTR	544442	544510	.	-	.	Parent=mRNA_95
Chr1	Fgenesh++	TSS	544510	544510	.	-	.	Parent=mRNA_95
Chr1	Fgenesh++	gene	549163	552594	.	+	.	ID=gene_96
Chr1	Fgenesh++	mRNA	549163	552594	.	+	.	ID=mRNA_96;Parent=gene_96;note="gi|115434078|ref|NP_001041797.1| Os01g0110400 [Oryza sativa Japonica Group]"
Chr1	Fgenesh++	TSS	549163	549163	.	+	.	Parent=mRNA_96
Chr1	Fgenesh++	five_prime_UTR	549163	549254	.	+	.	Parent=mRNA_96
Chr1	Fgenesh++	start_codon	549255	549257	.	+	0	Parent=mRNA_96
Chr1	Fgenesh++	CDS	549255	549399	67.80	+	0	ID=cds_96.1;Parent=mRNA_96;exontype=initial;orf_start=549255;orf_end=549398
Chr1	Fgenesh++	CDS	549478	549651	67.80	+	2	ID=cds_96.2;Parent=mRNA_96;exontype=internal;orf_start=549480;orf_end=549650
Chr1	Fgenesh++	CDS	549787	549892	67.80	+	2	ID=cds_96.3;Parent=mRNA_96;exontype=internal;orf_start=549789;orf_end=549890
Chr1	Fgenesh++	CDS	549992	550130	67.80	+	1	ID=cds_96.4;Parent=mRNA_96;exontype=internal;orf_start=549993;orf_end=550130
Chr1	Fgenesh++	CDS	550216	550293	67.80	+	0	ID=cds_96.5;Parent=mRNA_96;exontype=internal;orf_start=550216;orf_end=550293
Chr1	Fgenesh++	CDS	550395	550460	67.80	+	0	ID=cds_96.6;Parent=mRNA_96;exontype=internal;orf_start=550395;orf_end=550460
Chr1	Fgenesh++	CDS	550690	550772	67.80	+	0	ID=cds_96.7;Parent=mRNA_96;exontype=internal;orf_start=550690;orf_end=550770
Chr1	Fgenesh++	CDS	551102	551201	67.80	+	1	ID=cds_96.8;Parent=mRNA_96;exontype=internal;orf_start=551103;orf_end=551201
Chr1	Fgenesh++	CDS	551417	551527	67.80	+	0	ID=cds_96.9;Parent=mRNA_96;exontype=internal;orf_start=551417;orf_end=551527
Chr1	Fgenesh++	CDS	551614	551655	67.80	+	0	ID=cds_96.10;Parent=mRNA_96;exontype=internal;orf_start=551614;orf_end=551655
Chr1	Fgenesh++	CDS	551739	551825	67.80	+	0	ID=cds_96.11;Parent=mRNA_96;exontype=internal;orf_start=551739;orf_end=551825
Chr1	Fgenesh++	CDS	552033	552118	67.80	+	0	ID=cds_96.12;Parent=mRNA_96;exontype=internal;orf_start=552033;orf_end=552116
Chr1	Fgenesh++	CDS	552333	552366	67.80	+	1	ID=cds_96.13;Parent=mRNA_96;exontype=terminal;orf_start=552334;orf_end=552366
Chr1	Fgenesh++	stop_codon	552364	552366	.	+	0	Parent=mRNA_96
Chr1	Fgenesh++	three_prime_UTR	552367	552594	.	+	.	Parent=mRNA_96
Chr1	Fgenesh++	polyA_site	552594	552594	.	+	.	Parent=mRNA_96
Chr1	Fgenesh++	gene	554025	558015	.	-	.	ID=gene_97
Chr1	Fgenesh++	mRNA	554025	558015	.	-	.	ID=mRNA_97;Parent=gene_97;note="gi|115434080|ref|NP_001041798.1| Os01g0110500 [Oryza sativa Japonica Group]"
Chr1	Fgenesh++	polyA_site	554025	554025	.	-	.	Parent=mRNA_97
Chr1	Fgenesh++	three_prime_UTR	554025	554299	.	-	.	Parent=mRNA_97
Chr1	Fgenesh++	stop_codon	554300	554302	.	-	0	Parent=mRNA_97
Chr1	Fgenesh++	CDS	554300	554512	95.80	-	0	ID=cds_97.1;Parent=mRNA_97;exontype=terminal;orf_start=554300;orf_end=554512
Chr1	Fgenesh++	CDS	554589	554750	95.80	-	0	ID=cds_97.2;Parent=mRNA_97;exontype=internal;orf_start=554589;orf_end=554750
Chr1	Fgenesh++	CDS	555136	555283	95.80	-	1	ID=cds_97.3;Parent=mRNA_97;exontype=internal;orf_start=555136;orf_end=555282
Chr1	Fgenesh++	CDS	555368	555444	95.80	-	0	ID=cds_97.4;Parent=mRNA_97;exontype=internal;orf_start=555370;orf_end=555444
Chr1	Fgenesh++	CDS	555525	555595	95.80	-	2	ID=cds_97.5;Parent=mRNA_97;exontype=internal;orf_start=555525;orf_end=555593
Chr1	Fgenesh++	CDS	555676	555762	95.80	-	2	ID=cds_97.6;Parent=mRNA_97;exontype=internal;orf_start=555677;orf_end=555760
Chr1	Fgenesh++	CDS	555854	556237	95.80	-	2	ID=cds_97.7;Parent=mRNA_97;exontype=internal;orf_start=555855;orf_end=556235
Chr1	Fgenesh++	CDS	556351	557305	95.80	-	0	ID=cds_97.8;Parent=mRNA_97;exontype=initial;orf_start=556352;orf_end=557305
Chr1	Fgenesh++	start_codon	557303	557305	.	-	0	Parent=mRNA_97
Chr1	Fgenesh++	five_prime_UTR	557306	558015	.	-	.	Parent=mRNA_97
Chr1	Fgenesh++	TSS	558015	558015	.	-	.	Parent=mRNA_97
Chr1	Fgenesh++	gene	562088	572092	.	-	.	ID=gene_98
Chr1	Fgenesh++	mRNA	562088	572092	.	-	.	ID=mRNA_98;Parent=gene_98;note="gi|115434082|ref|NP_001041799.1| Os01g0110700 [Oryza sativa Japonica Group]"
Chr1	Fgenesh++	polyA_site	562088	562088	.	-	.	Parent=mRNA_98
Chr1	Fgenesh++	three_prime_UTR	562088	562303	.	-	.	Parent=mRNA_98
Chr1	Fgenesh++	stop_codon	562304	562306	.	-	0	Parent=mRNA_98
Chr1	Fgenesh++	CDS	562304	563131	100.30	-	0	ID=cds_98.1;Parent=mRNA_98;exontype=terminal;orf_start=562304;orf_end=563131
Chr1	Fgenesh++	CDS	563219	563425	100.30	-	0	ID=cds_98.2;Parent=mRNA_98;exontype=internal;orf_start=563219;orf_end=563425
Chr1	Fgenesh++	CDS	563517	563643	100.30	-	1	ID=cds_98.3;Parent=mRNA_98;exontype=internal;orf_start=563517;orf_end=563642
Chr1	Fgenesh++	CDS	563996	564084	100.30	-	0	ID=cds_98.4;Parent=mRNA_98;exontype=internal;orf_start=563998;orf_end=564084
Chr1	Fgenesh++	CDS	564310	564408	100.30	-	0	ID=cds_98.5;Parent=mRNA_98;exontype=internal;orf_start=564310;orf_end=564408
Chr1	Fgenesh++	CDS	565476	565622	100.30	-	0	ID=cds_98.6;Parent=mRNA_98;exontype=internal;orf_start=565476;orf_end=565622
Chr1	Fgenesh++	CDS	565750	565851	100.30	-	0	ID=cds_98.7;Parent=mRNA_98;exontype=internal;orf_start=565750;orf_end=565851
Chr1	Fgenesh++	CDS	566156	566281	100.30	-	0	ID=cds_98.8;Parent=mRNA_98;exontype=internal;orf_start=566156;orf_end=566281
Chr1	Fgenesh++	CDS	566713	566928	100.30	-	0	ID=cds_98.9;Parent=mRNA_98;exontype=internal;orf_start=566713;orf_end=566928
Chr1	Fgenesh++	CDS	567249	567310	100.30	-	2	ID=cds_98.10;Parent=mRNA_98;exontype=internal;orf_start=567249;orf_end=567308
Chr1	Fgenesh++	CDS	568618	568746	100.30	-	2	ID=cds_98.11;Parent=mRNA_98;exontype=internal;orf_start=568619;orf_end=568744
Chr1	Fgenesh++	CDS	569426	569567	100.30	-	0	ID=cds_98.12;Parent=mRNA_98;exontype=internal;orf_start=569427;orf_end=569567
Chr1	Fgenesh++	CDS	569735	569830	100.30	-	0	ID=cds_98.13;Parent=mRNA_98;exontype=internal;orf_start=569735;orf_end=569830
Chr1	Fgenesh++	CDS	569924	570000	100.30	-	2	ID=cds_98.14;Parent=mRNA_98;exontype=internal;orf_start=569924;orf_end=569998
Chr1	Fgenesh++	CDS	570070	570148	100.30	-	0	ID=cds_98.15;Parent=mRNA_98;exontype=internal;orf_start=570071;orf_end=570148
Chr1	Fgenesh++	CDS	570229	570297	100.30	-	0	ID=cds_98.16;Parent=mRNA_98;exontype=internal;orf_start=570229;orf_end=570297
Chr1	Fgenesh++	CDS	570380	570457	100.30	-	0	ID=cds_98.17;Parent=mRNA_98;exontype=internal;orf_start=570380;orf_end=570457
Chr1	Fgenesh++	CDS	570589	570703	100.30	-	1	ID=cds_98.18;Parent=mRNA_98;exontype=internal;orf_start=570589;orf_end=570702
Chr1	Fgenesh++	CDS	571614	571777	100.30	-	0	ID=cds_98.19;Parent=mRNA_98;exontype=internal;orf_start=571616;orf_end=571777
Chr1	Fgenesh++	CDS	571847	572002	100.30	-	0	ID=cds_98.20;Parent=mRNA_98;exontype=initial;orf_start=571847;orf_end=572002
Chr1	Fgenesh++	start_codon	572000	572002	.	-	0	Parent=mRNA_98
Chr1	Fgenesh++	five_prime_UTR	572003	572092	.	-	.	Parent=mRNA_98
Chr1	Fgenesh++	TSS	572092	572092	.	-	.	Parent=mRNA_98
Chr1	Fgenesh++	gene	576495	579569	.	-	.	ID=gene_99
Chr1	Fgenesh++	mRNA	576495	579569	.	-	.	ID=mRNA_99;Parent=gene_99;note="gi|115434084|ref|NP_001041800.1| Os01g0110800 [Oryza sativa Japonica Group]"
Chr1	Fgenesh++	polyA_site	576495	576495	.	-	.	Parent=mRNA_99
Chr1	Fgenesh++	three_prime_UTR	576495	576805	.	-	.	Parent=mRNA_99
Chr1	Fgenesh++	stop_codon	576806	576808	.	-	0	Parent=mRNA_99
Chr1	Fgenesh++	CDS	576806	577482	76.40	-	2	ID=cds_99.1;Parent=mRNA_99;exontype=terminal;orf_start=576806;orf_end=577480
Chr1	Fgenesh++	CDS	577564	577984	76.40	-	0	ID=cds_99.2;Parent=mRNA_99;exontype=internal;orf_start=577565;orf_end=577984
Chr1	Fgenesh++	CDS	579024	579278	76.40	-	0	ID=cds_99.3;Parent=mRNA_99;exontype=initial;orf_start=579024;orf_end=579278
Chr1	Fgenesh++	start_codon	579276	579278	.	-	0	Parent=mRNA_99
Chr1	Fgenesh++	five_prime_UTR	579279	579569	.	-	.	Parent=mRNA_99
Chr1	Fgenesh++	TSS	579569	579569	.	-	.	Parent=mRNA_99
Chr1	Fgenesh++	gene	585876	586340	.	+	.	ID=gene_100
Chr1	Fgenesh++	mRNA	585876	586340	.	+	.	ID=mRNA_100;Parent=gene_100
Chr1	Fgenesh++	start_codon	585876	585878	.	+	0	Parent=mRNA_100
Chr1	Fgenesh++	CDS	585876	586340	43.41	+	0	ID=cds_100.1;Parent=mRNA_100;exontype=initial;orf_start=585876;orf_end=586340
Chr1	Fgenesh++	gene	586445	587696	.	-	.	ID=gene_101
Chr1	Fgenesh++	mRNA	586445	587696	.	-	.	ID=mRNA_101;Parent=gene_101;note="gi|297595923|ref|NP_001041801.2| Os01g0111100 [Oryza sativa Japonica Group]"
Chr1	Fgenesh++	polyA_site	586445	586445	.	-	.	Parent=mRNA_101
Chr1	Fgenesh++	three_prime_UTR	586445	586669	.	-	.	Parent=mRNA_101
Chr1	Fgenesh++	stop_codon	586670	586672	.	-	0	Parent=mRNA_101
Chr1	Fgenesh++	CDS	586670	586787	57.80	-	1	ID=cds_101.1;Parent=mRNA_101;exontype=terminal;orf_start=586670;orf_end=586786
Chr1	Fgenesh++	CDS	586921	587687	57.80	-	0	ID=cds_101.2;Parent=mRNA_101;exontype=initial;orf_start=586923;orf_end=587687
Chr1	Fgenesh++	start_codon	587685	587687	.	-	0	Parent=mRNA_101
Chr1	Fgenesh++	five_prime_UTR	587688	587696	.	-	.	Parent=mRNA_101
Chr1	Fgenesh++	TSS	587696	587696	.	-	.	Parent=mRNA_101
Chr1	Fgenesh++	gene	588917	593714	.	+	.	ID=gene_102
Chr1	Fgenesh++	mRNA	588917	593714	.	+	.	ID=mRNA_102;Parent=gene_102;note="gi|115434088|ref|NP_001041802.1| Os01g0111200 [Oryza sativa Japonica Group]"
Chr1	Fgenesh++	TSS	588917	588917	.	+	.	Parent=mRNA_102
Chr1	Fgenesh++	five_prime_UTR	588917	588974	.	+	.	Parent=mRNA_102
Chr1	Fgenesh++	start_codon	588975	588977	.	+	0	Parent=mRNA_102
Chr1	Fgenesh++	CDS	588975	589179	83.60	+	0	ID=cds_102.1;Parent=mRNA_102;exontype=initial;orf_start=588975;orf_end=589178
Chr1	Fgenesh++	CDS	589506	589606	83.60	+	2	ID=cds_102.2;Parent=mRNA_102;exontype=internal;orf_start=589508;orf_end=589606
Chr1	Fgenesh++	CDS	590087	590167	83.60	+	0	ID=cds_102.3;Parent=mRNA_102;exontype=internal;orf_start=590087;orf_end=590167
Chr1	Fgenesh++	CDS	590240	591178	83.60	+	0	ID=cds_102.4;Parent=mRNA_102;exontype=internal;orf_start=590240;orf_end=591178
Chr1	Fgenesh++	CDS	591837	591902	83.60	+	0	ID=cds_102.5;Parent=mRNA_102;exontype=internal;orf_start=591837;orf_end=591902
Chr1	Fgenesh++	CDS	592659	592853	83.60	+	0	ID=cds_102.6;Parent=mRNA_102;exontype=internal;orf_start=592659;orf_end=592853
Chr1	Fgenesh++	CDS	592939	593049	83.60	+	0	ID=cds_102.7;Parent=mRNA_102;exontype=internal;orf_start=592939;orf_end=593049
Chr1	Fgenesh++	CDS	593116	593280	83.60	+	0	ID=cds_102.8;Parent=mRNA_102;exontype=terminal;orf_start=593116;orf_end=593280
Chr1	Fgenesh++	stop_codon	593278	593280	.	+	0	Parent=mRNA_102
Chr1	Fgenesh++	three_prime_UTR	593281	593714	.	+	.	Parent=mRNA_102
Chr1	Fgenesh++	polyA_site	593714	593714	.	+	.	Parent=mRNA_102
Chr1	Fgenesh++	gene	595796	596729	.	+	.	ID=gene_103
Chr1	Fgenesh++	mRNA	595796	596729	.	+	.	ID=mRNA_103;Parent=gene_103;note="gi|297719537|ref|NP_001172130.1| Os01g0111250 [Oryza sativa Japonica Group]"
Chr1	Fgenesh++	start_codon	595796	595798	.	+	0	Parent=mRNA_103
Chr1	Fgenesh++	CDS	595796	595823	39.70	+	0	ID=cds_103.1;Parent=mRNA_103;exontype=initial;orf_start=595796;orf_end=595822
Chr1	Fgenesh++	CDS	595850	596073	39.70	+	2	ID=cds_103.2;Parent=mRNA_103;exontype=internal;orf_start=595852;orf_end=596073
Chr1	Fgenesh++	CDS	596182	596300	39.70	+	0	ID=cds_103.3;Parent=mRNA_103;exontype=internal;orf_start=596182;orf_end=596298
Chr1	Fgenesh++	CDS	596431	596556	39.70	+	1	ID=cds_103.4;Parent=mRNA_103;exontype=internal;orf_start=596432;orf_end=596554
Chr1	Fgenesh++	CDS	596687	596729	39.70	+	1	ID=cds_103.5;Parent=mRNA_103;exontype=terminal;orf_start=596688;orf_end=596729
Chr1	Fgenesh++	stop_codon	596727	596729	.	+	0	Parent=mRNA_103
Chr1	Fgenesh++	gene	598290	601457	.	+	.	ID=gene_104
Chr1	Fgenesh++	mRNA	598290	601457	.	+	.	ID=mRNA_104;Parent=gene_104;note="gi|115434092|ref|NP_001041804.1| Os01g0111400 [Oryza sativa Japonica Group]"
Chr1	Fgenesh++	TSS	598290	598290	.	+	.	Parent=mRNA_104
Chr1	Fgenesh++	five_prime_UTR	598290	598479	.	+	.	Parent=mRNA_104
Chr1	Fgenesh++	five_prime_UTR	598707	598717	.	+	.	Parent=mRNA_104
Chr1	Fgenesh++	start_codon	598718	598720	.	+	0	Parent=mRNA_104
Chr1	Fgenesh++	CDS	598718	598940	87.40	+	0	ID=cds_104.1;Parent=mRNA_104;exontype=initial;orf_start=598718;orf_end=598939
Chr1	Fgenesh++	CDS	599229	600211	87.40	+	2	ID=cds_104.2;Parent=mRNA_104;exontype=internal;orf_start=599231;orf_end=600211
Chr1	Fgenesh++	CDS	600306	601205	87.40	+	0	ID=cds_104.3;Parent=mRNA_104;exontype=terminal;orf_start=600306;orf_end=601205
Chr1	Fgenesh++	stop_codon	601203	601205	.	+	0	Parent=mRNA_104
Chr1	Fgenesh++	three_prime_UTR	601206	601457	.	+	.	Parent=mRNA_104
Chr1	Fgenesh++	polyA_site	601457	601457	.	+	.	Parent=mRNA_104
Chr1	Fgenesh++	gene	603643	605643	.	-	.	ID=gene_105
Chr1	Fgenesh++	mRNA	603643	605643	.	-	.	ID=mRNA_105;Parent=gene_105;note="gi|115434094|ref|NP_001041805.1| Os01g0111500 [Oryza sativa Japonica Group]"
Chr1	Fgenesh++	polyA_site	603643	603643	.	-	.	Parent=mRNA_105
Chr1	Fgenesh++	three_prime_UTR	603643	604018	.	-	.	Parent=mRNA_105
Chr1	Fgenesh++	stop_codon	604019	604021	.	-	0	Parent=mRNA_105
Chr1	Fgenesh++	CDS	604019	604129	66.20	-	0	ID=cds_105.1;Parent=mRNA_105;exontype=terminal;orf_start=604019;orf_end=604129
Chr1	Fgenesh++	CDS	604302	604367	66.20	-	0	ID=cds_105.2;Parent=mRNA_105;exontype=internal;orf_start=604302;orf_end=604367
Chr1	Fgenesh++	CDS	604489	604554	66.20	-	0	ID=cds_105.3;Parent=mRNA_105;exontype=internal;orf_start=604489;orf_end=604554
Chr1	Fgenesh++	CDS	604681	604824	66.20	-	0	ID=cds_105.4;Parent=mRNA_105;exontype=internal;orf_start=604681;orf_end=604824
Chr1	Fgenesh++	CDS	604932	605432	66.20	-	0	ID=cds_105.5;Parent=mRNA_105;exontype=initial;orf_start=604932;orf_end=605432
Chr1	Fgenesh++	start_codon	605430	605432	.	-	0	Parent=mRNA_105
Chr1	Fgenesh++	five_prime_UTR	605433	605643	.	-	.	Parent=mRNA_105
Chr1	Fgenesh++	TSS	605643	605643	.	-	.	Parent=mRNA_105
Chr1	Fgenesh++	gene	612564	615631	.	+	.	ID=gene_106
Chr1	Fgenesh++	mRNA	612564	615631	.	+	.	ID=mRNA_106;Parent=gene_106;note="gi|115434096|ref|NP_001041806.1| Os01g0111600 [Oryza sativa Japonica Group]"
Chr1	Fgenesh++	TSS	612564	612564	.	+	.	Parent=mRNA_106
Chr1	Fgenesh++	five_prime_UTR	612564	612716	.	+	.	Parent=mRNA_106
Chr1	Fgenesh++	start_codon	612717	612719	.	+	0	Parent=mRNA_106
Chr1	Fgenesh++	CDS	612717	612911	55.50	+	0	ID=cds_106.1;Parent=mRNA_106;exontype=initial;orf_start=612717;orf_end=612911
Chr1	Fgenesh++	CDS	613017	613078	55.50	+	0	ID=cds_106.2;Parent=mRNA_106;exontype=internal;orf_start=613017;orf_end=613076
Chr1	Fgenesh++	CDS	613423	613463	55.50	+	1	ID=cds_106.3;Parent=mRNA_106;exontype=internal;orf_start=613424;orf_end=613462
Chr1	Fgenesh++	CDS	615047	615273	55.50	+	2	ID=cds_106.4;Parent=mRNA_106;exontype=terminal;orf_start=615049;orf_end=615273
Chr1	Fgenesh++	stop_codon	615271	615273	.	+	0	Parent=mRNA_106
Chr1	Fgenesh++	three_prime_UTR	615274	615631	.	+	.	Parent=mRNA_106
Chr1	Fgenesh++	polyA_site	615631	615631	.	+	.	Parent=mRNA_106
Chr1	Fgenesh++	gene	620572	621516	.	-	.	ID=gene_107
Chr1	Fgenesh++	mRNA	620572	621516	.	-	.	ID=mRNA_107;Parent=gene_107;note="gi|115434098|ref|NP_001041807.1| Os01g0111700 [Oryza sativa Japonica Group]"
Chr1	Fgenesh++	polyA_site	620572	620572	.	-	.	Parent=mRNA_107
Chr1	Fgenesh++	three_prime_UTR	620572	620934	.	-	.	Parent=mRNA_107
Chr1	Fgenesh++	stop_codon	620935	620937	.	-	0	Parent=mRNA_107
Chr1	Fgenesh++	CDS	620935	621462	53.20	-	0	ID=cds_107.1;Parent=mRNA_107;exontype=single;orf_start=620935;orf_end=621462
Chr1	Fgenesh++	start_codon	621460	621462	.	-	0	Parent=mRNA_107
Chr1	Fgenesh++	five_prime_UTR	621463	621516	.	-	.	Parent=mRNA_107
Chr1	Fgenesh++	TSS	621516	621516	.	-	.	Parent=mRNA_107
Chr1	Fgenesh++	gene	624123	624759	.	+	.	ID=gene_108
Chr1	Fgenesh++	mRNA	624123	624759	.	+	.	ID=mRNA_108;Parent=gene_108;note="gi|115434100|ref|NP_001041808.1| Os01g0111800 [Oryza sativa Japonica Group]"
Chr1	Fgenesh++	TSS	624123	624123	.	+	.	Parent=mRNA_108
Chr1	Fgenesh++	five_prime_UTR	624123	624134	.	+	.	Parent=mRNA_108
Chr1	Fgenesh++	start_codon	624135	624137	.	+	0	Parent=mRNA_108
Chr1	Fgenesh++	CDS	624135	624470	43.60	+	0	ID=cds_108.1;Parent=mRNA_108;exontype=single;orf_start=624135;orf_end=624470
Chr1	Fgenesh++	stop_codon	624468	624470	.	+	0	Parent=mRNA_108
Chr1	Fgenesh++	three_prime_UTR	624471	624759	.	+	.	Parent=mRNA_108
Chr1	Fgenesh++	polyA_site	624759	624759	.	+	.	Parent=mRNA_108
Chr1	Fgenesh++	gene	625986	627009	.	+	.	ID=gene_109
Chr1	Fgenesh++	mRNA	625986	627009	.	+	.	ID=mRNA_109;Parent=gene_109;note="gi|297719541|ref|NP_001172132.1| Os01g0111900 [Oryza sativa Japonica Group]"
Chr1	Fgenesh++	TSS	625986	625986	.	+	.	Parent=mRNA_109
Chr1	Fgenesh++	five_prime_UTR	625986	626197	.	+	.	Parent=mRNA_109
Chr1	Fgenesh++	start_codon	626198	626200	.	+	0	Parent=mRNA_109
Chr1	Fgenesh++	CDS	626198	626719	55.40	+	0	ID=cds_109.1;Parent=mRNA_109;exontype=single;orf_start=626198;orf_end=626719
Chr1	Fgenesh++	stop_codon	626717	626719	.	+	0	Parent=mRNA_109
Chr1	Fgenesh++	three_prime_UTR	626720	627009	.	+	.	Parent=mRNA_109
Chr1	Fgenesh++	polyA_site	627009	627009	.	+	.	Parent=mRNA_109
Chr1	Fgenesh++	gene	632139	632790	.	+	.	ID=gene_110
Chr1	Fgenesh++	mRNA	632139	632790	.	+	.	ID=mRNA_110;Parent=gene_110;note="gi|115434104|ref|NP_001041810.1| Os01g0112000 [Oryza sativa Japonica Group]"
Chr1	Fgenesh++	TSS	632139	632139	.	+	.	Parent=mRNA_110
Chr1	Fgenesh++	five_prime_UTR	632139	632195	.	+	.	Parent=mRNA_110
Chr1	Fgenesh++	start_codon	632196	632198	.	+	0	Parent=mRNA_110
Chr1	Fgenesh++	CDS	632196	632675	44.20	+	0	ID=cds_110.1;Parent=mRNA_110;exontype=single;orf_start=632196;orf_end=632675
Chr1	Fgenesh++	stop_codon	632673	632675	.	+	0	Parent=mRNA_110
Chr1	Fgenesh++	three_prime_UTR	632676	632790	.	+	.	Parent=mRNA_110
Chr1	Fgenesh++	polyA_site	632790	632790	.	+	.	Parent=mRNA_110
Chr1	Fgenesh++	gene	635325	639015	.	-	.	ID=gene_111
Chr1	Fgenesh++	mRNA	635325	639015	.	-	.	ID=mRNA_111;Parent=gene_111;note="gi|115434106|ref|NP_001041811.1| Os01g0112100 [Oryza sativa Japonica Group]"
Chr1	Fgenesh++	polyA_site	635325	635325	.	-	.	Parent=mRNA_111
Chr1	Fgenesh++	three_prime_UTR	635325	637834	.	-	.	Parent=mRNA_111
Chr1	Fgenesh++	stop_codon	637835	637837	.	-	0	Parent=mRNA_111
Chr1	Fgenesh++	CDS	637835	638965	105.20	-	0	ID=cds_111.1;Parent=mRNA_111;exontype=single;orf_start=637835;orf_end=638965
Chr1	Fgenesh++	start_codon	638963	638965	.	-	0	Parent=mRNA_111
Chr1	Fgenesh++	five_prime_UTR	638966	639015	.	-	.	Parent=mRNA_111
Chr1	Fgenesh++	TSS	639015	639015	.	-	.	Parent=mRNA_111
Chr1	Fgenesh++	gene	637964	639213	.	+	.	ID=gene_112
Chr1	Fgenesh++	mRNA	637964	639213	.	+	.	ID=mRNA_112;Parent=gene_112;note="gi|297719543|ref|NP_001172133.1| Os01g0112201 [Oryza sativa Japonica Group]"
Chr1	Fgenesh++	TSS	637964	637964	.	+	.	Parent=mRNA_112
Chr1	Fgenesh++	five_prime_UTR	637964	638645	.	+	.	Parent=mRNA_112
Chr1	Fgenesh++	start_codon	638646	638648	.	+	0	Parent=mRNA_112
Chr1	Fgenesh++	CDS	638646	639017	61.20	+	0	ID=cds_112.1;Parent=mRNA_112;exontype=single;orf_start=638646;orf_end=639017
Chr1	Fgenesh++	stop_codon	639015	639017	.	+	0	Parent=mRNA_112
Chr1	Fgenesh++	three_prime_UTR	639018	639213	.	+	.	Parent=mRNA_112
Chr1	Fgenesh++	polyA_site	639213	639213	.	+	.	Parent=mRNA_112
Chr1	Fgenesh++	gene	640721	644222	.	-	.	ID=gene_113
Chr1	Fgenesh++	mRNA	640721	644222	.	-	.	ID=mRNA_113;Parent=gene_113;note="gi|297595933|ref|NP_001041812.2| Os01g0112300 [Oryza sativa Japonica Group]"
Chr1	Fgenesh++	polyA_site	640721	640721	.	-	.	Parent=mRNA_113
Chr1	Fgenesh++	three_prime_UTR	640721	640958	.	-	.	Parent=mRNA_113
Chr1	Fgenesh++	stop_codon	640959	640961	.	-	0	Parent=mRNA_113
Chr1	Fgenesh++	CDS	640959	641192	56.50	-	0	ID=cds_113.1;Parent=mRNA_113;exontype=terminal;orf_start=640959;orf_end=641192
Chr1	Fgenesh++	CDS	641290	641379	56.50	-	0	ID=cds_113.2;Parent=mRNA_113;exontype=internal;orf_start=641290;orf_end=641379
Chr1	Fgenesh++	CDS	641972	642046	56.50	-	0	ID=cds_113.3;Parent=mRNA_113;exontype=internal;orf_start=641972;orf_end=642046
Chr1	Fgenesh++	CDS	642643	642713	56.50	-	2	ID=cds_113.4;Parent=mRNA_113;exontype=internal;orf_start=642643;orf_end=642711
Chr1	Fgenesh++	CDS	643243	643396	56.50	-	0	ID=cds_113.5;Parent=mRNA_113;exontype=internal;orf_start=643244;orf_end=643396
Chr1	Fgenesh++	CDS	643497	643573	56.50	-	2	ID=cds_113.6;Parent=mRNA_113;exontype=internal;orf_start=643497;orf_end=643571
Chr1	Fgenesh++	CDS	644077	644113	56.50	-	0	ID=cds_113.7;Parent=mRNA_113;exontype=initial;orf_start=644078;orf_end=644113
Chr1	Fgenesh++	start_codon	644111	644113	.	-	0	Parent=mRNA_113
Chr1	Fgenesh++	five_prime_UTR	644114	644222	.	-	.	Parent=mRNA_113
Chr1	Fgenesh++	TSS	644222	644222	.	-	.	Parent=mRNA_113
Chr1	Fgenesh++	gene	645598	646722	.	-	.	ID=gene_114
Chr1	Fgenesh++	mRNA	645598	646722	.	-	.	ID=mRNA_114;Parent=gene_114;note="gi|115434110|ref|NP_001041813.1| Os01g0112400 [Oryza sativa Japonica Group]"
Chr1	Fgenesh++	polyA_site	645598	645598	.	-	.	Parent=mRNA_114
Chr1	Fgenesh++	three_prime_UTR	645598	645731	.	-	.	Parent=mRNA_114
Chr1	Fgenesh++	stop_codon	645732	645734	.	-	0	Parent=mRNA_114
Chr1	Fgenesh++	CDS	645732	646418	55.20	-	0	ID=cds_114.1;Parent=mRNA_114;exontype=terminal;orf_start=645732;orf_end=646418
Chr1	Fgenesh++	CDS	646524	646697	55.20	-	0	ID=cds_114.2;Parent=mRNA_114;exontype=initial;orf_start=646524;orf_end=646697
Chr1	Fgenesh++	start_codon	646695	646697	.	-	0	Parent=mRNA_114
Chr1	Fgenesh++	five_prime_UTR	646698	646722	.	-	.	Parent=mRNA_114
Chr1	Fgenesh++	TSS	646722	646722	.	-	.	Parent=mRNA_114
Chr1	Fgenesh++	gene	648198	651881	.	-	.	ID=gene_115
Chr1	Fgenesh++	mRNA	648198	651881	.	-	.	ID=mRNA_115;Parent=gene_115
Chr1	Fgenesh++	three_prime_UTR	648198	648527	.	-	.	Parent=mRNA_115
Chr1	Fgenesh++	stop_codon	648528	648530	.	-	0	Parent=mRNA_115
Chr1	Fgenesh++	CDS	648528	649329	1390.94	-	1	ID=cds_115.1;Parent=mRNA_115;exontype=terminal;orf_start=648528;orf_end=649328
Chr1	Fgenesh++	CDS	651477	651745	390.63	-	0	ID=cds_115.2;Parent=mRNA_115;exontype=initial;orf_start=651479;orf_end=651745
Chr1	Fgenesh++	start_codon	651743	651745	.	-	0	Parent=mRNA_115
Chr1	Fgenesh++	five_prime_UTR	651746	651881	.	-	.	Parent=mRNA_115
Chr1	Fgenesh++	gene	662283	665259	.	+	.	ID=gene_116
Chr1	Fgenesh++	mRNA	662283	665259	.	+	.	ID=mRNA_116;Parent=gene_116;note="gi|38347302|emb|CAE02297.2| OSJNBa0042F21.4 [Oryza sativa Japonica Group]"
Chr1	Fgenesh++	start_codon	662283	662285	.	+	0	Parent=mRNA_116
Chr1	Fgenesh++	CDS	662283	663167	1557.20	+	0	ID=cds_116.1;Parent=mRNA_116;exontype=initial;orf_start=662283;orf_end=663167
Chr1	Fgenesh++	CDS	663293	663543	413.53	+	0	ID=cds_116.2;Parent=mRNA_116;exontype=internal;orf_start=663293;orf_end=663541
Chr1	Fgenesh++	CDS	663625	664019	697.18	+	1	ID=cds_116.3;Parent=mRNA_116;exontype=internal;orf_start=663626;orf_end=664018
Chr1	Fgenesh++	CDS	664094	664281	338.09	+	2	ID=cds_116.4;Parent=mRNA_116;exontype=internal;orf_start=664096;orf_end=664281
Chr1	Fgenesh++	CDS	664357	664546	388.68	+	0	ID=cds_116.5;Parent=mRNA_116;exontype=internal;orf_start=664357;orf_end=664545
Chr1	Fgenesh++	CDS	664619	664723	221.09	+	2	ID=cds_116.6;Parent=mRNA_116;exontype=internal;orf_start=664621;orf_end=664722
Chr1	Fgenesh++	CDS	664796	665244	812.04	+	2	ID=cds_116.7;Parent=mRNA_116;exontype=terminal;orf_start=664798;orf_end=665244
Chr1	Fgenesh++	stop_codon	665242	665244	.	+	0	Parent=mRNA_116
Chr1	Fgenesh++	three_prime_UTR	665245	665259	.	+	.	Parent=mRNA_116
Chr1	Fgenesh++	gene	665440	667554	.	-	.	ID=gene_117
Chr1	Fgenesh++	mRNA	665440	667554	.	-	.	ID=mRNA_117;Parent=gene_117
Chr1	Fgenesh++	CDS	665440	667554	111.28	-	0	ID=cds_117.1;Parent=mRNA_117;exontype=initial;orf_start=665440;orf_end=667554
Chr1	Fgenesh++	start_codon	667552	667554	.	-	0	Parent=mRNA_117
Chr1	Fgenesh++	gene	668011	670976	.	-	.	ID=gene_118
Chr1	Fgenesh++	polyA_signal_sequence	668011	668016	0.44	-	.	Parent=gene_118
Chr1	Fgenesh++	mRNA	668047	670976	.	-	.	ID=mRNA_118;Parent=gene_118;note="gi|5902444|dbj|BAA84457.1| GAG-POL precursor [Oryza sativa Japonica Group]"
Chr1	Fgenesh++	stop_codon	668047	668049	.	-	0	Parent=mRNA_118
Chr1	Fgenesh++	CDS	668047	670589	4419.06	-	2	ID=cds_118.1;Parent=mRNA_118;exontype=terminal;orf_start=668047;orf_end=670587
Chr1	Fgenesh++	CDS	670637	670976	593.52	-	0	ID=cds_118.2;Parent=mRNA_118;exontype=initial;orf_start=670638;orf_end=670976
Chr1	Fgenesh++	start_codon	670974	670976	.	-	0	Parent=mRNA_118
Chr1	Fgenesh++	gene	677734	684594	.	-	.	ID=gene_119
Chr1	Fgenesh++	polyA_signal_sequence	677734	677739	0.44	-	.	Parent=gene_119
Chr1	Fgenesh++	mRNA	678778	684594	.	-	.	ID=mRNA_119;Parent=gene_119;note="gi|32489202|emb|CAE04387.1| OSJNBa0027G07.29 [Oryza sativa Japonica Group]"
Chr1	Fgenesh++	stop_codon	678778	678780	.	-	0	Parent=mRNA_119
Chr1	Fgenesh++	CDS	678778	679262	823.52	-	2	ID=cds_119.1;Parent=mRNA_119;exontype=terminal;orf_start=678778;orf_end=679260
Chr1	Fgenesh++	CDS	679354	679609	441.46	-	0	ID=cds_119.2;Parent=mRNA_119;exontype=internal;orf_start=679355;orf_end=679609
Chr1	Fgenesh++	CDS	679695	679956	488.79	-	1	ID=cds_119.3;Parent=mRNA_119;exontype=internal;orf_start=679695;orf_end=679955
Chr1	Fgenesh++	CDS	680060	680358	534.67	-	0	ID=cds_119.4;Parent=mRNA_119;exontype=internal;orf_start=680062;orf_end=680358
Chr1	Fgenesh++	CDS	680438	680851	750.12	-	0	ID=cds_119.5;Parent=mRNA_119;exontype=internal;orf_start=680438;orf_end=680851
Chr1	Fgenesh++	CDS	680931	681297	679.99	-	1	ID=cds_119.6;Parent=mRNA_119;exontype=internal;orf_start=680931;orf_end=681296
Chr1	Fgenesh++	CDS	681400	681544	248.80	-	2	ID=cds_119.7;Parent=mRNA_119;exontype=internal;orf_start=681402;orf_end=681542
Chr1	Fgenesh++	CDS	681960	684594	4653.21	-	0	ID=cds_119.8;Parent=mRNA_119;exontype=initial;orf_start=681961;orf_end=684594
Chr1	Fgenesh++	start_codon	684592	684594	.	-	0	Parent=mRNA_119
Chr1	Fgenesh++	gene	689792	692536	.	+	.	ID=gene_120
Chr1	Fgenesh++	mRNA	689792	692536	.	+	.	ID=mRNA_120;Parent=gene_120;note="gi|297719549|ref|NP_001172136.1| Os01g0112866 [Oryza sativa Japonica Group]"
Chr1	Fgenesh++	start_codon	689792	689794	.	+	0	Parent=mRNA_120
Chr1	Fgenesh++	CDS	689792	692536	90.70	+	0	ID=cds_120.1;Parent=mRNA_120;exontype=single;orf_start=689792;orf_end=692536
Chr1	Fgenesh++	stop_codon	692534	692536	.	+	0	Parent=mRNA_120
Chr1	Fgenesh++	gene	692709	694245	.	+	.	ID=gene_121
Chr1	Fgenesh++	mRNA	692709	694013	.	+	.	ID=mRNA_121;Parent=gene_121
Chr1	Fgenesh++	start_codon	692709	692711	.	+	0	Parent=mRNA_121
Chr1	Fgenesh++	CDS	692709	694013	42.17	+	0	ID=cds_121.1;Parent=mRNA_121;exontype=single;orf_start=692709;orf_end=694013
Chr1	Fgenesh++	stop_codon	694011	694013	.	+	0	Parent=mRNA_121
Chr1	Fgenesh++	polyA_signal_sequence	694240	694245	-4.26	+	.	Parent=gene_121
Chr1	Fgenesh++	gene	694640	696113	.	-	.	ID=gene_122
Chr1	Fgenesh++	polyA_signal_sequence	694640	694645	0.44	-	.	Parent=gene_122
Chr1	Fgenesh++	mRNA	694716	696113	.	-	.	ID=mRNA_122;Parent=gene_122
Chr1	Fgenesh++	stop_codon	694716	694718	.	-	0	Parent=mRNA_122
Chr1	Fgenesh++	CDS	694716	695851	48.15	-	2	ID=cds_122.1;Parent=mRNA_122;exontype=terminal;orf_start=694716;orf_end=695849
Chr1	Fgenesh++	CDS	696065	696113	3.22	-	0	ID=cds_122.2;Parent=mRNA_122;exontype=initial;orf_start=696066;orf_end=696113
Chr1	Fgenesh++	start_codon	696111	696113	.	-	0	Parent=mRNA_122
Chr1	Fgenesh++	gene	700329	705670	.	-	.	ID=gene_123
Chr1	Fgenesh++	mRNA	700329	705670	.	-	.	ID=mRNA_123;Parent=gene_123
Chr1	Fgenesh++	three_prime_UTR	700329	700532	.	-	.	Parent=mRNA_123
Chr1	Fgenesh++	stop_codon	700533	700535	.	-	0	Parent=mRNA_123
Chr1	Fgenesh++	CDS	700533	700643	102.00	-	0	ID=cds_123.1;Parent=mRNA_123;exontype=terminal;orf_start=700533;orf_end=700643
Chr1	Fgenesh++	CDS	700738	701046	102.00	-	0	ID=cds_123.2;Parent=mRNA_123;exontype=internal;orf_start=700738;orf_end=701046
Chr1	Fgenesh++	CDS	701134	701220	102.00	-	0	ID=cds_123.3;Parent=mRNA_123;exontype=internal;orf_start=701134;orf_end=701220
Chr1	Fgenesh++	CDS	701298	701469	102.00	-	1	ID=cds_123.4;Parent=mRNA_123;exontype=internal;orf_start=701298;orf_end=701468
Chr1	Fgenesh++	CDS	701547	702373	102.00	-	0	ID=cds_123.5;Parent=mRNA_123;exontype=internal;orf_start=701549;orf_end=702373
Chr1	Fgenesh++	CDS	702487	702559	102.00	-	1	ID=cds_123.6;Parent=mRNA_123;exontype=internal;orf_start=702487;orf_end=702558
Chr1	Fgenesh++	CDS	702993	703078	102.00	-	0	ID=cds_123.7;Parent=mRNA_123;exontype=internal;orf_start=702995;orf_end=703078
Chr1	Fgenesh++	CDS	703153	703227	102.00	-	0	ID=cds_123.8;Parent=mRNA_123;exontype=internal;orf_start=703153;orf_end=703227
Chr1	Fgenesh++	CDS	703308	703548	102.00	-	1	ID=cds_123.9;Parent=mRNA_123;exontype=internal;orf_start=703308;orf_end=703547
Chr1	Fgenesh++	CDS	703905	704239	102.00	-	0	ID=cds_123.10;Parent=mRNA_123;exontype=internal;orf_start=703907;orf_end=704239
Chr1	Fgenesh++	CDS	704328	704414	102.00	-	0	ID=cds_123.11;Parent=mRNA_123;exontype=internal;orf_start=704328;orf_end=704414
Chr1	Fgenesh++	CDS	704497	704640	102.00	-	0	ID=cds_123.12;Parent=mRNA_123;exontype=internal;orf_start=704497;orf_end=704640
Chr1	Fgenesh++	CDS	704714	705670	102.00	-	0	ID=cds_123.13;Parent=mRNA_123;exontype=initial;orf_start=704714;orf_end=705670
Chr1	Fgenesh++	start_codon	705668	705670	.	-	0	Parent=mRNA_123
Chr1	Fgenesh++	gene	707340	714322	.	+	.	ID=gene_124
Chr1	Fgenesh++	mRNA	707340	714322	.	+	.	ID=mRNA_124;Parent=gene_124;note="gi|297595941|ref|NP_001041817.2| Os01g0113100 [Oryza sativa Japonica Group]"
Chr1	Fgenesh++	start_codon	707340	707342	.	+	0	Parent=mRNA_124
Chr1	Fgenesh++	CDS	707340	708296	126.50	+	0	ID=cds_124.1;Parent=mRNA_124;exontype=initial;orf_start=707340;orf_end=708296
Chr1	Fgenesh++	CDS	708370	708513	126.50	+	0	ID=cds_124.2;Parent=mRNA_124;exontype=internal;orf_start=708370;orf_end=708513
Chr1	Fgenesh++	CDS	708596	708682	126.50	+	0	ID=cds_124.3;Parent=mRNA_124;exontype=internal;orf_start=708596;orf_end=708682
Chr1	Fgenesh++	CDS	708771	709105	126.50	+	0	ID=cds_124.4;Parent=mRNA_124;exontype=internal;orf_start=708771;orf_end=709103
Chr1	Fgenesh++	CDS	709462	709702	126.50	+	1	ID=cds_124.5;Parent=mRNA_124;exontype=internal;orf_start=709463;orf_end=709702
Chr1	Fgenesh++	CDS	709783	709857	126.50	+	0	ID=cds_124.6;Parent=mRNA_124;exontype=internal;orf_start=709783;orf_end=709857
Chr1	Fgenesh++	CDS	709932	710017	126.50	+	0	ID=cds_124.7;Parent=mRNA_124;exontype=internal;orf_start=709932;orf_end=710015
Chr1	Fgenesh++	CDS	710451	710523	126.50	+	1	ID=cds_124.8;Parent=mRNA_124;exontype=internal;orf_start=710452;orf_end=710523
Chr1	Fgenesh++	CDS	710637	710961	126.50	+	0	ID=cds_124.9;Parent=mRNA_124;exontype=internal;orf_start=710637;orf_end=710960
Chr1	Fgenesh++	CDS	711092	712750	126.50	+	2	ID=cds_124.10;Parent=mRNA_124;exontype=internal;orf_start=711094;orf_end=712749
Chr1	Fgenesh++	CDS	712938	714322	126.50	+	2	ID=cds_124.11;Parent=mRNA_124;exontype=terminal;orf_start=712940;orf_end=714322
Chr1	Fgenesh++	stop_codon	714320	714322	.	+	0	Parent=mRNA_124
Chr1	Fgenesh++	gene	720630	723286	.	-	.	ID=gene_125
Chr1	Fgenesh++	mRNA	720630	723286	.	-	.	ID=mRNA_125;Parent=gene_125;note="gi|115434120|ref|NP_001041818.1| Os01g0113200 [Oryza sativa Japonica Group]"
Chr1	Fgenesh++	polyA_site	720630	720630	.	-	.	Parent=mRNA_125
Chr1	Fgenesh++	three_prime_UTR	720630	720841	.	-	.	Parent=mRNA_125
Chr1	Fgenesh++	stop_codon	720842	720844	.	-	0	Parent=mRNA_125
Chr1	Fgenesh++	CDS	720842	721902	78.60	-	2	ID=cds_125.1;Parent=mRNA_125;exontype=terminal;orf_start=720842;orf_end=721900
Chr1	Fgenesh++	CDS	722042	722071	78.60	-	2	ID=cds_125.2;Parent=mRNA_125;exontype=internal;orf_start=722043;orf_end=722069
Chr1	Fgenesh++	CDS	722521	723283	78.60	-	0	ID=cds_125.3;Parent=mRNA_125;exontype=initial;orf_start=722522;orf_end=723283
Chr1	Fgenesh++	start_codon	723281	723283	.	-	0	Parent=mRNA_125
Chr1	Fgenesh++	five_prime_UTR	723284	723286	.	-	.	Parent=mRNA_125
Chr1	Fgenesh++	TSS	723286	723286	.	-	.	Parent=mRNA_125
Chr1	Fgenesh++	gene	723693	726099	.	+	.	ID=gene_126
Chr1	Fgenesh++	mRNA	723693	726099	.	+	.	ID=mRNA_126;Parent=gene_126;note="gi|115434122|ref|NP_001041819.1| Os01g0113300 [Oryza sativa Japonica Group]"
Chr1	Fgenesh++	TSS	723693	723693	.	+	.	Parent=mRNA_126
Chr1	Fgenesh++	five_prime_UTR	723693	723743	.	+	.	Parent=mRNA_126
Chr1	Fgenesh++	start_codon	723744	723746	.	+	0	Parent=mRNA_126
Chr1	Fgenesh++	CDS	723744	724459	81.90	+	0	ID=cds_126.1;Parent=mRNA_126;exontype=initial;orf_start=723744;orf_end=724457
Chr1	Fgenesh++	CDS	724542	724711	81.90	+	1	ID=cds_126.2;Parent=mRNA_126;exontype=internal;orf_start=724543;orf_end=724710
Chr1	Fgenesh++	CDS	724792	725885	81.90	+	2	ID=cds_126.3;Parent=mRNA_126;exontype=terminal;orf_start=724794;orf_end=725885
Chr1	Fgenesh++	stop_codon	725883	725885	.	+	0	Parent=mRNA_126
Chr1	Fgenesh++	three_prime_UTR	725886	726099	.	+	.	Parent=mRNA_126
Chr1	Fgenesh++	polyA_site	726099	726099	.	+	.	Parent=mRNA_126
Chr1	Fgenesh++	gene	728977	731445	.	+	.	ID=gene_127
Chr1	Fgenesh++	mRNA	728977	731445	.	+	.	ID=mRNA_127;Parent=gene_127;note="gi|297719551|ref|NP_001172137.1| Os01g0113350 [Oryza sativa Japonica Group]"
Chr1	Fgenesh++	start_codon	728977	728979	.	+	0	Parent=mRNA_127
Chr1	Fgenesh++	CDS	728977	730455	70.00	+	0	ID=cds_127.1;Parent=mRNA_127;exontype=initial;orf_start=728977;orf_end=730455
Chr1	Fgenesh++	CDS	730750	730854	70.00	+	0	ID=cds_127.2;Parent=mRNA_127;exontype=internal;orf_start=730750;orf_end=730854
Chr1	Fgenesh++	CDS	731389	731445	70.00	+	0	ID=cds_127.3;Parent=mRNA_127;exontype=terminal;orf_start=731389;orf_end=731445
Chr1	Fgenesh++	stop_codon	731443	731445	.	+	0	Parent=mRNA_127
Chr1	Fgenesh++	gene	731303	738020	.	-	.	ID=gene_128
Chr1	Fgenesh++	mRNA	731303	738020	.	-	.	ID=mRNA_128;Parent=gene_128;note="gi|115434124|ref|NP_001041820.1| Os01g0113400 [Oryza sativa Japonica Group]"
Chr1	Fgenesh++	polyA_site	731303	731303	.	-	.	Parent=mRNA_128
Chr1	Fgenesh++	three_prime_UTR	731303	731483	.	-	.	Parent=mRNA_128
Chr1	Fgenesh++	stop_codon	731484	731486	.	-	0	Parent=mRNA_128
Chr1	Fgenesh++	CDS	731484	732580	89.10	-	2	ID=cds_128.1;Parent=mRNA_128;exontype=terminal;orf_start=731484;orf_end=732578
Chr1	Fgenesh++	CDS	732695	732921	89.10	-	1	ID=cds_128.2;Parent=mRNA_128;exontype=internal;orf_start=732696;orf_end=732920
Chr1	Fgenesh++	CDS	733030	733217	89.10	-	0	ID=cds_128.3;Parent=mRNA_128;exontype=initial;orf_start=733032;orf_end=733217
Chr1	Fgenesh++	start_codon	733215	733217	.	-	0	Parent=mRNA_128
Chr1	Fgenesh++	five_prime_UTR	733218	733681	.	-	.	Parent=mRNA_128
Chr1	Fgenesh++	five_prime_UTR	737317	737440	.	-	.	Parent=mRNA_128
Chr1	Fgenesh++	five_prime_UTR	737550	737639	.	-	.	Parent=mRNA_128
Chr1	Fgenesh++	five_prime_UTR	737730	738020	.	-	.	Parent=mRNA_128
Chr1	Fgenesh++	TSS	738020	738020	.	-	.	Parent=mRNA_128
Chr1	Fgenesh++	gene	734071	737556	.	+	.	ID=gene_129
Chr1	Fgenesh++	mRNA	734071	737556	.	+	.	ID=mRNA_129;Parent=gene_129;note="gi|297595945|ref|NP_001041821.2| Os01g0113500 [Oryza sativa Japonica Group]"
Chr1	Fgenesh++	TSS	734071	734071	.	+	.	Parent=mRNA_129
Chr1	Fgenesh++	five_prime_UTR	734071	735991	.	+	.	Parent=mRNA_129
Chr1	Fgenesh++	start_codon	735992	735994	.	+	0	Parent=mRNA_129
Chr1	Fgenesh++	CDS	735992	737098	102.20	+	0	ID=cds_129.1;Parent=mRNA_129;exontype=single;orf_start=735992;orf_end=737098
Chr1	Fgenesh++	stop_codon	737096	737098	.	+	0	Parent=mRNA_129
Chr1	Fgenesh++	three_prime_UTR	737099	737556	.	+	.	Parent=mRNA_129
Chr1	Fgenesh++	polyA_site	737556	737556	.	+	.	Parent=mRNA_129
Chr1	Fgenesh++	gene	738283	741797	.	-	.	ID=gene_131
Chr1	Fgenesh++	mRNA	738283	741797	.	-	.	ID=mRNA_131;Parent=gene_131;note="gi|115434128|ref|NP_001041822.1| Os01g0113600 [Oryza sativa Japonica Group]"
Chr1	Fgenesh++	polyA_site	738283	738283	.	-	.	Parent=mRNA_131
Chr1	Fgenesh++	three_prime_UTR	738283	738481	.	-	.	Parent=mRNA_131
Chr1	Fgenesh++	three_prime_UTR	740436	740507	.	-	.	Parent=mRNA_131
Chr1	Fgenesh++	stop_codon	740508	740510	.	-	0	Parent=mRNA_131
Chr1	Fgenesh++	CDS	740508	740601	44.10	-	1	ID=cds_131.1;Parent=mRNA_131;exontype=terminal;orf_start=740508;orf_end=740600
Chr1	Fgenesh++	CDS	741507	741652	44.10	-	0	ID=cds_131.2;Parent=mRNA_131;exontype=initial;orf_start=741509;orf_end=741652
Chr1	Fgenesh++	start_codon	741650	741652	.	-	0	Parent=mRNA_131
Chr1	Fgenesh++	five_prime_UTR	741653	741797	.	-	.	Parent=mRNA_131
Chr1	Fgenesh++	TSS	741797	741797	.	-	.	Parent=mRNA_131
Chr1	Fgenesh++	gene	738928	741221	.	+	.	ID=gene_130
Chr1	Fgenesh++	mRNA	738928	741221	.	+	.	ID=mRNA_130;Parent=gene_130;note="gi|297719553|ref|NP_001172138.1| Os01g0113650 [Oryza sativa Japonica Group]"
Chr1	Fgenesh++	start_codon	738928	738930	.	+	0	Parent=mRNA_130
Chr1	Fgenesh++	CDS	738928	740894	77.80	+	0	ID=cds_130.1;Parent=mRNA_130;exontype=initial;orf_start=738928;orf_end=740892
Chr1	Fgenesh++	CDS	741164	741221	77.80	+	1	ID=cds_130.2;Parent=mRNA_130;exontype=terminal;orf_start=741165;orf_end=741221
Chr1	Fgenesh++	stop_codon	741219	741221	.	+	0	Parent=mRNA_130
Chr1	Fgenesh++	gene	742247	745177	.	-	.	ID=gene_132
Chr1	Fgenesh++	polyA_signal_sequence	742247	742252	0.44	-	.	Parent=gene_132
Chr1	Fgenesh++	mRNA	742881	745177	.	-	.	ID=mRNA_132;Parent=gene_132;note="gi|8575486|gb|AAF78020.1|AF238476_1 receptor-like kinase [Oryza sativa Japonica Group]"
Chr1	Fgenesh++	stop_codon	742881	742883	.	-	0	Parent=mRNA_132
Chr1	Fgenesh++	CDS	742881	744156	2220.86	-	1	ID=cds_132.1;Parent=mRNA_132;exontype=terminal;orf_start=742881;orf_end=744155
Chr1	Fgenesh++	CDS	744438	745177	1271.42	-	0	ID=cds_132.2;Parent=mRNA_132;exontype=initial;orf_start=744440;orf_end=745177
Chr1	Fgenesh++	start_codon	745175	745177	.	-	0	Parent=mRNA_132
Chr1	Fgenesh++	gene	745452	748945	.	+	.	ID=gene_133
Chr1	Fgenesh++	mRNA	745452	748945	.	+	.	ID=mRNA_133;Parent=gene_133;note="gi|115434132|ref|NP_001041824.1| Os01g0113800 [Oryza sativa Japonica Group]"
Chr1	Fgenesh++	TSS	745452	745452	.	+	.	Parent=mRNA_133
Chr1	Fgenesh++	five_prime_UTR	745452	745581	.	+	.	Parent=mRNA_133
Chr1	Fgenesh++	start_codon	745582	745584	.	+	0	Parent=mRNA_133
Chr1	Fgenesh++	CDS	745582	746380	84.70	+	0	ID=cds_133.1;Parent=mRNA_133;exontype=initial;orf_start=745582;orf_end=746379
Chr1	Fgenesh++	CDS	747107	747130	84.70	+	2	ID=cds_133.2;Parent=mRNA_133;exontype=internal;orf_start=747109;orf_end=747129
Chr1	Fgenesh++	CDS	747500	748569	84.70	+	2	ID=cds_133.3;Parent=mRNA_133;exontype=terminal;orf_start=747502;orf_end=748569
Chr1	Fgenesh++	stop_codon	748567	748569	.	+	0	Parent=mRNA_133
Chr1	Fgenesh++	three_prime_UTR	748570	748945	.	+	.	Parent=mRNA_133
Chr1	Fgenesh++	polyA_site	748945	748945	.	+	.	Parent=mRNA_133
Chr1	Fgenesh++	gene	752080	754992	.	-	.	ID=gene_134
Chr1	Fgenesh++	mRNA	752080	754992	.	-	.	ID=mRNA_134;Parent=gene_134;note="gi|297719555|ref|NP_001172139.1| Os01g0113900 [Oryza sativa Japonica Group]"
Chr1	Fgenesh++	polyA_site	752080	752080	.	-	.	Parent=mRNA_134
Chr1	Fgenesh++	three_prime_UTR	752080	752626	.	-	.	Parent=mRNA_134
Chr1	Fgenesh++	stop_codon	752627	752629	.	-	0	Parent=mRNA_134
Chr1	Fgenesh++	CDS	752627	752899	80.90	-	0	ID=cds_134.1;Parent=mRNA_134;exontype=single;orf_start=752627;orf_end=752899
Chr1	Fgenesh++	start_codon	752897	752899	.	-	0	Parent=mRNA_134
Chr1	Fgenesh++	five_prime_UTR	752900	753275	.	-	.	Parent=mRNA_134
Chr1	Fgenesh++	five_prime_UTR	753866	754056	.	-	.	Parent=mRNA_134
Chr1	Fgenesh++	five_prime_UTR	754188	754992	.	-	.	Parent=mRNA_134
Chr1	Fgenesh++	TSS	754992	754992	.	-	.	Parent=mRNA_134
Chr1	Fgenesh++	gene	756051	762050	.	-	.	ID=gene_135
Chr1	Fgenesh++	polyA_signal_sequence	756051	756056	0.44	-	.	Parent=gene_135
Chr1	Fgenesh++	mRNA	756078	762050	.	-	.	ID=mRNA_135;Parent=gene_135;note="gi|38344352|emb|CAD40174.2| OSJNBa0061A09.13 [Oryza sativa Japonica Group]"
Chr1	Fgenesh++	stop_codon	756078	756080	.	-	0	Parent=mRNA_135
Chr1	Fgenesh++	CDS	756078	756249	262.35	-	1	ID=cds_135.1;Parent=mRNA_135;exontype=terminal;orf_start=756078;orf_end=756248
Chr1	Fgenesh++	CDS	756330	756780	689.17	-	2	ID=cds_135.2;Parent=mRNA_135;exontype=internal;orf_start=756332;orf_end=756778
Chr1	Fgenesh++	CDS	757400	757576	303.11	-	2	ID=cds_135.3;Parent=mRNA_135;exontype=internal;orf_start=757401;orf_end=757574
Chr1	Fgenesh++	CDS	758042	758203	278.52	-	2	ID=cds_135.4;Parent=mRNA_135;exontype=internal;orf_start=758043;orf_end=758201
Chr1	Fgenesh++	CDS	758417	758925	809.08	-	1	ID=cds_135.5;Parent=mRNA_135;exontype=internal;orf_start=758418;orf_end=758924
Chr1	Fgenesh++	CDS	759718	762050	3884.92	-	0	ID=cds_135.6;Parent=mRNA_135;exontype=initial;orf_start=759720;orf_end=762050
Chr1	Fgenesh++	start_codon	762048	762050	.	-	0	Parent=mRNA_135
Chr1	Fgenesh++	gene	767181	769673	.	-	.	ID=gene_136
Chr1	Fgenesh++	mRNA	767181	769673	.	-	.	ID=mRNA_136;Parent=gene_136;note="gi|115434136|ref|NP_001041826.1| Os01g0114100 [Oryza sativa Japonica Group]"
Chr1	Fgenesh++	polyA_site	767181	767181	.	-	.	Parent=mRNA_136
Chr1	Fgenesh++	three_prime_UTR	767181	767381	.	-	.	Parent=mRNA_136
Chr1	Fgenesh++	stop_codon	767382	767384	.	-	0	Parent=mRNA_136
Chr1	Fgenesh++	CDS	767382	768487	81.80	-	2	ID=cds_136.1;Parent=mRNA_136;exontype=terminal;orf_start=767382;orf_end=768485
Chr1	Fgenesh++	CDS	768599	768756	81.80	-	1	ID=cds_136.2;Parent=mRNA_136;exontype=internal;orf_start=768600;orf_end=768755
Chr1	Fgenesh++	CDS	768900	769615	81.80	-	0	ID=cds_136.3;Parent=mRNA_136;exontype=initial;orf_start=768902;orf_end=769615
Chr1	Fgenesh++	start_codon	769613	769615	.	-	0	Parent=mRNA_136
Chr1	Fgenesh++	five_prime_UTR	769616	769673	.	-	.	Parent=mRNA_136
Chr1	Fgenesh++	TSS	769673	769673	.	-	.	Parent=mRNA_136
Chr1	Fgenesh++	gene	770284	774374	.	-	.	ID=gene_137
Chr1	Fgenesh++	mRNA	770284	774374	.	-	.	ID=mRNA_137;Parent=gene_137;note="gi|115434138|ref|NP_001041827.1| Os01g0114200 [Oryza sativa Japonica Group]"
Chr1	Fgenesh++	polyA_site	770284	770284	.	-	.	Parent=mRNA_137
Chr1	Fgenesh++	three_prime_UTR	770284	770389	.	-	.	Parent=mRNA_137
Chr1	Fgenesh++	stop_codon	770390	770392	.	-	0	Parent=mRNA_137
Chr1	Fgenesh++	CDS	770390	770668	50.10	-	0	ID=cds_137.1;Parent=mRNA_137;exontype=single;orf_start=770390;orf_end=770668
Chr1	Fgenesh++	start_codon	770666	770668	.	-	0	Parent=mRNA_137
Chr1	Fgenesh++	five_prime_UTR	770669	770692	.	-	.	Parent=mRNA_137
Chr1	Fgenesh++	five_prime_UTR	773843	773980	.	-	.	Parent=mRNA_137
Chr1	Fgenesh++	five_prime_UTR	774076	774374	.	-	.	Parent=mRNA_137
Chr1	Fgenesh++	TSS	774374	774374	.	-	.	Parent=mRNA_137
Chr1	Fgenesh++	gene	774727	779237	.	-	.	ID=gene_138
Chr1	Fgenesh++	mRNA	774727	779237	.	-	.	ID=mRNA_138;Parent=gene_138;note="gi|297595953|ref|NP_001041829.2| Os01g0114400 [Oryza sativa Japonica Group]"
Chr1	Fgenesh++	stop_codon	774727	774729	.	-	0	Parent=mRNA_138
Chr1	Fgenesh++	CDS	774727	774945	75.00	-	0	ID=cds_138.1;Parent=mRNA_138;exontype=terminal;orf_start=774727;orf_end=774945
Chr1	Fgenesh++	CDS	775195	775737	75.00	-	0	ID=cds_138.2;Parent=mRNA_138;exontype=internal;orf_start=775195;orf_end=775737
Chr1	Fgenesh++	CDS	776385	776669	75.00	-	0	ID=cds_138.3;Parent=mRNA_138;exontype=internal;orf_start=776385;orf_end=776669
Chr1	Fgenesh++	CDS	776925	776991	75.00	-	1	ID=cds_138.4;Parent=mRNA_138;exontype=internal;orf_start=776925;orf_end=776990
Chr1	Fgenesh++	CDS	778465	779237	75.00	-	0	ID=cds_138.5;Parent=mRNA_138;exontype=initial;orf_start=778467;orf_end=779237
Chr1	Fgenesh++	start_codon	779235	779237	.	-	0	Parent=mRNA_138
Chr1	Fgenesh++	gene	781442	784424	.	+	.	ID=gene_139
Chr1	Fgenesh++	mRNA	781442	784424	.	+	.	ID=mRNA_139;Parent=gene_139;note="gi|115434144|ref|NP_001041830.1| Os01g0114500 [Oryza sativa Japonica Group]"
Chr1	Fgenesh++	start_codon	781442	781444	.	+	0	Parent=mRNA_139
Chr1	Fgenesh++	CDS	781442	782273	72.20	+	0	ID=cds_139.1;Parent=mRNA_139;exontype=initial;orf_start=781442;orf_end=782272
Chr1	Fgenesh++	CDS	783514	784424	72.20	+	2	ID=cds_139.2;Parent=mRNA_139;exontype=terminal;orf_start=783516;orf_end=784424
Chr1	Fgenesh++	stop_codon	784422	784424	.	+	0	Parent=mRNA_139
Chr1	Fgenesh++	gene	786373	788619	.	-	.	ID=gene_140
Chr1	Fgenesh++	mRNA	786373	788619	.	-	.	ID=mRNA_140;Parent=gene_140;note="gi|115434146|ref|NP_001041831.1| Os01g0114600 [Oryza sativa Japonica Group]"
Chr1	Fgenesh++	stop_codon	786373	786375	.	-	0	Parent=mRNA_140
Chr1	Fgenesh++	CDS	786373	787489	75.30	-	1	ID=cds_140.1;Parent=mRNA_140;exontype=terminal;orf_start=786373;orf_end=787488
Chr1	Fgenesh++	CDS	787844	788619	75.30	-	0	ID=cds_140.2;Parent=mRNA_140;exontype=initial;orf_start=787846;orf_end=788619
Chr1	Fgenesh++	start_codon	788617	788619	.	-	0	Parent=mRNA_140
Chr1	Fgenesh++	gene	789967	792411	.	+	.	ID=gene_141
Chr1	Fgenesh++	mRNA	789967	792411	.	+	.	ID=mRNA_141;Parent=gene_141;note="gi|115434148|ref|NP_001041832.1| Os01g0114700 [Oryza sativa Japonica Group]"
Chr1	Fgenesh++	start_codon	789967	789969	.	+	0	Parent=mRNA_141
Chr1	Fgenesh++	CDS	789967	790555	71.00	+	0	ID=cds_141.1;Parent=mRNA_141;exontype=initial;orf_start=789967;orf_end=790554
Chr1	Fgenesh++	CDS	791139	791162	71.00	+	2	ID=cds_141.2;Parent=mRNA_141;exontype=internal;orf_start=791141;orf_end=791161
Chr1	Fgenesh++	CDS	791339	792411	71.00	+	2	ID=cds_141.3;Parent=mRNA_141;exontype=terminal;orf_start=791341;orf_end=792411
Chr1	Fgenesh++	stop_codon	792409	792411	.	+	0	Parent=mRNA_141
Chr1	Fgenesh++	gene	792455	796419	.	-	.	ID=gene_142
Chr1	Fgenesh++	mRNA	792455	796419	.	-	.	ID=mRNA_142;Parent=gene_142;note="gi|297595955|ref|NP_001041833.2| Os01g0114800 [Oryza sativa Japonica Group]"
Chr1	Fgenesh++	polyA_site	792455	792455	.	-	.	Parent=mRNA_142
Chr1	Fgenesh++	three_prime_UTR	792455	793087	.	-	.	Parent=mRNA_142
Chr1	Fgenesh++	stop_codon	793088	793090	.	-	0	Parent=mRNA_142
Chr1	Fgenesh++	CDS	793088	793477	70.50	-	0	ID=cds_142.1;Parent=mRNA_142;exontype=single;orf_start=793088;orf_end=793477
Chr1	Fgenesh++	start_codon	793475	793477	.	-	0	Parent=mRNA_142
Chr1	Fgenesh++	five_prime_UTR	793478	793511	.	-	.	Parent=mRNA_142
Chr1	Fgenesh++	five_prime_UTR	793596	793750	.	-	.	Parent=mRNA_142
Chr1	Fgenesh++	five_prime_UTR	793939	793984	.	-	.	Parent=mRNA_142
Chr1	Fgenesh++	five_prime_UTR	795590	795720	.	-	.	Parent=mRNA_142
Chr1	Fgenesh++	five_prime_UTR	796137	796419	.	-	.	Parent=mRNA_142
Chr1	Fgenesh++	TSS	796419	796419	.	-	.	Parent=mRNA_142
Chr1	Fgenesh++	gene	794499	795413	.	+	.	ID=gene_143
Chr1	Fgenesh++	mRNA	794499	795413	.	+	.	ID=mRNA_143;Parent=gene_143;note="gi|115434152|ref|NP_001041834.1| Os01g0114900 [Oryza sativa Japonica Group]"
Chr1	Fgenesh++	start_codon	794499	794501	.	+	0	Parent=mRNA_143
Chr1	Fgenesh++	CDS	794499	795413	52.30	+	0	ID=cds_143.1;Parent=mRNA_143;exontype=single;orf_start=794499;orf_end=795413
Chr1	Fgenesh++	stop_codon	795411	795413	.	+	0	Parent=mRNA_143
Chr1	Fgenesh++	gene	796541	797248	.	-	.	ID=gene_144
Chr1	Fgenesh++	polyA_signal_sequence	796541	796546	-5.95	-	.	Parent=gene_144
Chr1	Fgenesh++	mRNA	796976	797248	.	-	.	ID=mRNA_144;Parent=gene_144
Chr1	Fgenesh++	stop_codon	796976	796978	.	-	0	Parent=mRNA_144
Chr1	Fgenesh++	CDS	796976	797248	35.17	-	0	ID=cds_144.1;Parent=mRNA_144;exontype=single;orf_start=796976;orf_end=797248
Chr1	Fgenesh++	start_codon	797246	797248	.	-	0	Parent=mRNA_144
Chr1	Fgenesh++	gene	804084	806932	.	-	.	ID=gene_145
Chr1	Fgenesh++	mRNA	804084	806932	.	-	.	ID=mRNA_145;Parent=gene_145;note="gi|297719557|ref|NP_001172140.1| Os01g0115100 [Oryza sativa Japonica Group]"
Chr1	Fgenesh++	polyA_site	804084	804084	.	-	.	Parent=mRNA_145
Chr1	Fgenesh++	three_prime_UTR	804084	804298	.	-	.	Parent=mRNA_145
Chr1	Fgenesh++	stop_codon	804299	804301	.	-	0	Parent=mRNA_145
Chr1	Fgenesh++	CDS	804299	804333	47.70	-	2	ID=cds_145.1;Parent=mRNA_145;exontype=terminal;orf_start=804299;orf_end=804331
Chr1	Fgenesh++	CDS	804752	804815	47.70	-	0	ID=cds_145.2;Parent=mRNA_145;exontype=internal;orf_start=804753;orf_end=804815
Chr1	Fgenesh++	CDS	805599	805702	47.70	-	2	ID=cds_145.3;Parent=mRNA_145;exontype=internal;orf_start=805599;orf_end=805700
Chr1	Fgenesh++	CDS	806488	806563	47.70	-	0	ID=cds_145.4;Parent=mRNA_145;exontype=initial;orf_start=806489;orf_end=806563
Chr1	Fgenesh++	start_codon	806561	806563	.	-	0	Parent=mRNA_145
Chr1	Fgenesh++	five_prime_UTR	806564	806564	.	-	.	Parent=mRNA_145
Chr1	Fgenesh++	five_prime_UTR	806656	806932	.	-	.	Parent=mRNA_145
Chr1	Fgenesh++	TSS	806932	806932	.	-	.	Parent=mRNA_145
Chr1	Fgenesh++	gene	807877	810262	.	+	.	ID=gene_146
Chr1	Fgenesh++	mRNA	807877	810262	.	+	.	ID=mRNA_146;Parent=gene_146;note="gi|115434154|ref|NP_001041835.1| Os01g0115200 [Oryza sativa Japonica Group]"
Chr1	Fgenesh++	start_codon	807877	807879	.	+	0	Parent=mRNA_146
Chr1	Fgenesh++	CDS	807877	807938	45.00	+	0	ID=cds_146.1;Parent=mRNA_146;exontype=initial;orf_start=807877;orf_end=807936
Chr1	Fgenesh++	CDS	808439	808855	45.00	+	1	ID=cds_146.2;Parent=mRNA_146;exontype=internal;orf_start=808440;orf_end=808853
Chr1	Fgenesh++	CDS	809291	809375	45.00	+	1	ID=cds_146.3;Parent=mRNA_146;exontype=internal;orf_start=809292;orf_end=809375
Chr1	Fgenesh++	CDS	809468	809557	45.00	+	0	ID=cds_146.4;Parent=mRNA_146;exontype=internal;orf_start=809468;orf_end=809557
Chr1	Fgenesh++	CDS	810227	810262	45.00	+	0	ID=cds_146.5;Parent=mRNA_146;exontype=terminal;orf_start=810227;orf_end=810262
Chr1	Fgenesh++	stop_codon	810260	810262	.	+	0	Parent=mRNA_146
Chr1	Fgenesh++	gene	817542	824519	.	+	.	ID=gene_147
Chr1	Fgenesh++	mRNA	817542	824007	.	+	.	ID=mRNA_147;Parent=gene_147;note="gi|55168173|gb|AAV44040.1| putatve polyprotein [Oryza sativa Japonica Group]"
Chr1	Fgenesh++	start_codon	817542	817544	.	+	0	Parent=mRNA_147
Chr1	Fgenesh++	CDS	817542	818120	1032.58	+	0	ID=cds_147.1;Parent=mRNA_147;exontype=initial;orf_start=817542;orf_end=818120
Chr1	Fgenesh++	CDS	821242	824007	4444.64	+	0	ID=cds_147.2;Parent=mRNA_147;exontype=terminal;orf_start=821242;orf_end=824007
Chr1	Fgenesh++	stop_codon	824005	824007	.	+	0	Parent=mRNA_147
Chr1	Fgenesh++	polyA_signal_sequence	824514	824519	-3.85	+	.	Parent=gene_147
Chr1	Fgenesh++	gene	824499	830778	.	-	.	ID=gene_148
Chr1	Fgenesh++	polyA_signal_sequence	824499	824504	0.45	-	.	Parent=gene_148
Chr1	Fgenesh++	mRNA	824624	830778	.	-	.	ID=mRNA_148;Parent=gene_148;note="gi|55168172|gb|AAV44039.1| putatve polyprotein [Oryza sativa Japonica Group]"
Chr1	Fgenesh++	stop_codon	824624	824626	.	-	0	Parent=mRNA_148
Chr1	Fgenesh++	CDS	824624	826390	2388.87	-	0	ID=cds_148.1;Parent=mRNA_148;exontype=terminal;orf_start=824624;orf_end=826390
Chr1	Fgenesh++	CDS	826457	827955	1934.58	-	2	ID=cds_148.2;Parent=mRNA_148;exontype=internal;orf_start=826457;orf_end=827953
Chr1	Fgenesh++	CDS	828373	829648	2123.14	-	0	ID=cds_148.3;Parent=mRNA_148;exontype=internal;orf_start=828374;orf_end=829648
Chr1	Fgenesh++	CDS	829693	830778	1844.37	-	0	ID=cds_148.4;Parent=mRNA_148;exontype=initial;orf_start=829693;orf_end=830778
Chr1	Fgenesh++	start_codon	830776	830778	.	-	0	Parent=mRNA_148
Chr1	Fgenesh++	gene	834939	839171	.	+	.	ID=gene_149
Chr1	Fgenesh++	mRNA	834939	839111	.	+	.	ID=mRNA_149;Parent=gene_149
Chr1	Fgenesh++	start_codon	834939	834941	.	+	0	Parent=mRNA_149
Chr1	Fgenesh++	CDS	834939	836039	39.72	+	0	ID=cds_149.1;Parent=mRNA_149;exontype=initial;orf_start=834939;orf_end=836039
Chr1	Fgenesh++	CDS	836289	836497	4.59	+	0	ID=cds_149.2;Parent=mRNA_149;exontype=internal;orf_start=836289;orf_end=836495
Chr1	Fgenesh++	CDS	836657	839111	90.04	+	1	ID=cds_149.3;Parent=mRNA_149;exontype=terminal;orf_start=836658;orf_end=839111
Chr1	Fgenesh++	stop_codon	839109	839111	.	+	0	Parent=mRNA_149
Chr1	Fgenesh++	polyA_signal_sequence	839166	839171	-2.36	+	.	Parent=gene_149
Chr1	Fgenesh++	gene	839406	842757	.	-	.	ID=gene_150
Chr1	Fgenesh++	polyA_signal_sequence	839406	839411	0.44	-	.	Parent=gene_150
Chr1	Fgenesh++	mRNA	839809	842757	.	-	.	ID=mRNA_150;Parent=gene_150;note="gi|115434136|ref|NP_001041826.1| Os01g0114100 [Oryza sativa Japonica Group]"
Chr1	Fgenesh++	stop_codon	839809	839811	.	-	0	Parent=mRNA_150
Chr1	Fgenesh++	CDS	839809	840748	1141.87	-	1	ID=cds_150.1;Parent=mRNA_150;exontype=terminal;orf_start=839809;orf_end=840747
Chr1	Fgenesh++	CDS	840781	840918	94.00	-	1	ID=cds_150.2;Parent=mRNA_150;exontype=internal;orf_start=840783;orf_end=840917
Chr1	Fgenesh++	CDS	842006	842757	625.27	-	0	ID=cds_150.3;Parent=mRNA_150;exontype=initial;orf_start=842008;orf_end=842757
Chr1	Fgenesh++	start_codon	842755	842757	.	-	0	Parent=mRNA_150
Chr1	Fgenesh++	gene	843530	847399	.	+	.	ID=gene_151
Chr1	Fgenesh++	mRNA	843530	847399	.	+	.	ID=mRNA_151;Parent=gene_151;note="gi|115434156|ref|NP_001041836.1| Os01g0115600 [Oryza sativa Japonica Group]"
Chr1	Fgenesh++	TSS	843530	843530	.	+	.	Parent=mRNA_151
Chr1	Fgenesh++	five_prime_UTR	843530	843542	.	+	.	Parent=mRNA_151
Chr1	Fgenesh++	start_codon	843543	843545	.	+	0	Parent=mRNA_151
Chr1	Fgenesh++	CDS	843543	844311	77.40	+	0	ID=cds_151.1;Parent=mRNA_151;exontype=initial;orf_start=843543;orf_end=844310
Chr1	Fgenesh++	CDS	845964	845987	77.40	+	2	ID=cds_151.2;Parent=mRNA_151;exontype=internal;orf_start=845966;orf_end=845986
Chr1	Fgenesh++	CDS	846202	847274	77.40	+	2	ID=cds_151.3;Parent=mRNA_151;exontype=terminal;orf_start=846204;orf_end=847274
Chr1	Fgenesh++	stop_codon	847272	847274	.	+	0	Parent=mRNA_151
Chr1	Fgenesh++	three_prime_UTR	847275	847399	.	+	.	Parent=mRNA_151
Chr1	Fgenesh++	polyA_site	847399	847399	.	+	.	Parent=mRNA_151
Chr1	Fgenesh++	gene	851013	855645	.	-	.	ID=gene_152
Chr1	Fgenesh++	mRNA	851013	855645	.	-	.	ID=mRNA_152;Parent=gene_152;note="gi|297595959|ref|NP_001041837.2| Os01g0115700 [Oryza sativa Japonica Group]"
Chr1	Fgenesh++	stop_codon	851013	851015	.	-	0	Parent=mRNA_152
Chr1	Fgenesh++	CDS	851013	851104	80.60	-	2	ID=cds_152.1;Parent=mRNA_152;exontype=terminal;orf_start=851013;orf_end=851102
Chr1	Fgenesh++	CDS	852257	853372	80.60	-	2	ID=cds_152.2;Parent=mRNA_152;exontype=internal;orf_start=852258;orf_end=853370
Chr1	Fgenesh++	CDS	853577	853740	80.60	-	1	ID=cds_152.3;Parent=mRNA_152;exontype=internal;orf_start=853578;orf_end=853739
Chr1	Fgenesh++	CDS	853838	854580	80.60	-	0	ID=cds_152.4;Parent=mRNA_152;exontype=internal;orf_start=853840;orf_end=854580
Chr1	Fgenesh++	CDS	855580	855645	80.60	-	0	ID=cds_152.5;Parent=mRNA_152;exontype=initial;orf_start=855580;orf_end=855645
Chr1	Fgenesh++	start_codon	855643	855645	.	-	0	Parent=mRNA_152
Chr1	Fgenesh++	gene	857206	860583	.	-	.	ID=gene_153
Chr1	Fgenesh++	polyA_signal_sequence	857206	857211	0.44	-	.	Parent=gene_153
Chr1	Fgenesh++	mRNA	857957	860583	.	-	.	ID=mRNA_153;Parent=gene_153
Chr1	Fgenesh++	stop_codon	857957	857959	.	-	0	Parent=mRNA_153
Chr1	Fgenesh++	CDS	857957	859055	60.73	-	1	ID=cds_153.1;Parent=mRNA_153;exontype=terminal;orf_start=857957;orf_end=859054
Chr1	Fgenesh++	CDS	859479	859538	3.31	-	1	ID=cds_153.2;Parent=mRNA_153;exontype=internal;orf_start=859481;orf_end=859537
Chr1	Fgenesh++	CDS	859802	860583	50.54	-	0	ID=cds_153.3;Parent=mRNA_153;exontype=initial;orf_start=859804;orf_end=860583
Chr1	Fgenesh++	start_codon	860581	860583	.	-	0	Parent=mRNA_153
Chr1	Fgenesh++	gene	861910	862528	.	-	.	ID=gene_154
Chr1	Fgenesh++	mRNA	861910	862528	.	-	.	ID=mRNA_154;Parent=gene_154
Chr1	Fgenesh++	three_prime_UTR	861910	862043	.	-	.	Parent=mRNA_154
Chr1	Fgenesh++	stop_codon	862044	862046	.	-	0	Parent=mRNA_154
Chr1	Fgenesh++	CDS	862044	862220	4.79	-	0	ID=cds_154.1;Parent=mRNA_154;exontype=terminal;orf_start=862044;orf_end=862220
Chr1	Fgenesh++	CDS	862311	862379	16.47	-	0	ID=cds_154.2;Parent=mRNA_154;exontype=initial;orf_start=862311;orf_end=862379
Chr1	Fgenesh++	start_codon	862377	862379	.	-	0	Parent=mRNA_154
Chr1	Fgenesh++	five_prime_UTR	862380	862528	.	-	.	Parent=mRNA_154
Chr1	Fgenesh++	gene	862804	865208	.	-	.	ID=gene_155
Chr1	Fgenesh++	polyA_signal_sequence	862804	862809	-4.26	-	.	Parent=gene_155
Chr1	Fgenesh++	mRNA	862994	865208	.	-	.	ID=mRNA_155;Parent=gene_155;note="gi|7716487|gb|AAF68399.1|AF237569_1 receptor-like protein kinase [Oryza sativa Japonica Group]"
Chr1	Fgenesh++	stop_codon	862994	862996	.	-	0	Parent=mRNA_155
Chr1	Fgenesh++	CDS	862994	863559	784.63	-	2	ID=cds_155.1;Parent=mRNA_155;exontype=terminal;orf_start=862994;orf_end=863557
Chr1	Fgenesh++	CDS	863632	864141	635.94	-	2	ID=cds_155.2;Parent=mRNA_155;exontype=internal;orf_start=863633;orf_end=864139
Chr1	Fgenesh++	CDS	864217	864374	253.38	-	1	ID=cds_155.3;Parent=mRNA_155;exontype=internal;orf_start=864218;orf_end=864373
Chr1	Fgenesh++	CDS	864490	865208	1261.47	-	0	ID=cds_155.4;Parent=mRNA_155;exontype=initial;orf_start=864492;orf_end=865208
Chr1	Fgenesh++	start_codon	865206	865208	.	-	0	Parent=mRNA_155
Chr1	Fgenesh++	gene	865786	869530	.	-	.	ID=gene_156
Chr1	Fgenesh++	mRNA	865786	869530	.	-	.	ID=mRNA_156;Parent=gene_156;note="gi|297719561|ref|NP_001172142.1| Os01g0116100 [Oryza sativa Japonica Group]"
Chr1	Fgenesh++	polyA_site	865786	865786	.	-	.	Parent=mRNA_156
Chr1	Fgenesh++	three_prime_UTR	865786	865916	.	-	.	Parent=mRNA_156
Chr1	Fgenesh++	stop_codon	865917	865919	.	-	0	Parent=mRNA_156
Chr1	Fgenesh++	CDS	865917	866192	42.20	-	0	ID=cds_156.1;Parent=mRNA_156;exontype=single;orf_start=865917;orf_end=866192
Chr1	Fgenesh++	start_codon	866190	866192	.	-	0	Parent=mRNA_156
Chr1	Fgenesh++	five_prime_UTR	866193	866216	.	-	.	Parent=mRNA_156
Chr1	Fgenesh++	five_prime_UTR	869364	869530	.	-	.	Parent=mRNA_156
Chr1	Fgenesh++	TSS	869530	869530	.	-	.	Parent=mRNA_156
Chr1	Fgenesh++	gene	865966	869063	.	+	.	ID=gene_157
Chr1	Fgenesh++	mRNA	865966	869063	.	+	.	ID=mRNA_157;Parent=gene_157;note="gi|297595965|ref|NP_001041839.2| Os01g0115900 [Oryza sativa Japonica Group]"
Chr1	Fgenesh++	start_codon	865966	865968	.	+	0	Parent=mRNA_157
Chr1	Fgenesh++	CDS	865966	866371	68.90	+	0	ID=cds_157.1;Parent=mRNA_157;exontype=initial;orf_start=865966;orf_end=866370
Chr1	Fgenesh++	CDS	866531	866620	68.90	+	2	ID=cds_157.2;Parent=mRNA_157;exontype=internal;orf_start=866533;orf_end=866619
Chr1	Fgenesh++	CDS	867860	867883	68.90	+	2	ID=cds_157.3;Parent=mRNA_157;exontype=internal;orf_start=867862;orf_end=867882
Chr1	Fgenesh++	CDS	867991	869063	68.90	+	2	ID=cds_157.4;Parent=mRNA_157;exontype=terminal;orf_start=867993;orf_end=869063
Chr1	Fgenesh++	stop_codon	869061	869063	.	+	0	Parent=mRNA_157
Chr1	Fgenesh++	gene	872481	874817	.	-	.	ID=gene_158
Chr1	Fgenesh++	mRNA	872481	874817	.	-	.	ID=mRNA_158;Parent=gene_158;note="gi|297595967|ref|NP_001041840.2| Os01g0116000 [Oryza sativa Japonica Group]"
Chr1	Fgenesh++	stop_codon	872481	872483	.	-	0	Parent=mRNA_158
Chr1	Fgenesh++	CDS	872481	873606	78.20	-	1	ID=cds_158.1;Parent=mRNA_158;exontype=terminal;orf_start=872481;orf_end=873605
Chr1	Fgenesh++	CDS	873795	873950	78.20	-	1	ID=cds_158.2;Parent=mRNA_158;exontype=internal;orf_start=873797;orf_end=873949
Chr1	Fgenesh++	CDS	874051	874817	78.20	-	0	ID=cds_158.3;Parent=mRNA_158;exontype=initial;orf_start=874053;orf_end=874817
Chr1	Fgenesh++	start_codon	874815	874817	.	-	0	Parent=mRNA_158
Chr1	Fgenesh++	gene	880883	884859	.	-	.	ID=gene_159
Chr1	Fgenesh++	mRNA	880883	884859	.	-	.	ID=mRNA_159;Parent=gene_159
Chr1	Fgenesh++	three_prime_UTR	880883	881415	.	-	.	Parent=mRNA_159
Chr1	Fgenesh++	stop_codon	881416	881418	.	-	0	Parent=mRNA_159
Chr1	Fgenesh++	CDS	881416	881487	2.03	-	0	ID=cds_159.1;Parent=mRNA_159;exontype=terminal;orf_start=881416;orf_end=881487
Chr1	Fgenesh++	CDS	882334	882399	11.50	-	0	ID=cds_159.2;Parent=mRNA_159;exontype=internal;orf_start=882334;orf_end=882399
Chr1	Fgenesh++	CDS	884245	884403	5.37	-	0	ID=cds_159.3;Parent=mRNA_159;exontype=internal;orf_start=884245;orf_end=884403
Chr1	Fgenesh++	CDS	884514	884565	-3.35	-	1	ID=cds_159.4;Parent=mRNA_159;exontype=internal;orf_start=884514;orf_end=884564
Chr1	Fgenesh++	CDS	884744	884859	7.74	-	0	ID=cds_159.5;Parent=mRNA_159;exontype=initial;orf_start=884746;orf_end=884859
Chr1	Fgenesh++	start_codon	884857	884859	.	-	0	Parent=mRNA_159
Chr1	Fgenesh++	gene	886334	887787	.	-	.	ID=gene_160
Chr1	Fgenesh++	polyA_signal_sequence	886334	886339	0.44	-	.	Parent=gene_160
Chr1	Fgenesh++	mRNA	886384	887787	.	-	.	ID=mRNA_160;Parent=gene_160;note="gi|55297362|dbj|BAD69216.1| Zinc knuckle containing protein-like [Oryza sativa Japonica Group]"
Chr1	Fgenesh++	stop_codon	886384	886386	.	-	0	Parent=mRNA_160
Chr1	Fgenesh++	CDS	886384	887787	2243.51	-	0	ID=cds_160.1;Parent=mRNA_160;exontype=single;orf_start=886384;orf_end=887787
Chr1	Fgenesh++	start_codon	887785	887787	.	-	0	Parent=mRNA_160
Chr1	Fgenesh++	gene	890406	891593	.	+	.	ID=gene_161
Chr1	Fgenesh++	mRNA	890406	890972	.	+	.	ID=mRNA_161;Parent=gene_161;note="gi|38347381|emb|CAE04971.2| OSJNBa0070D17.22 [Oryza sativa Japonica Group]"
Chr1	Fgenesh++	start_codon	890406	890408	.	+	0	Parent=mRNA_161
Chr1	Fgenesh++	CDS	890406	890482	-7.15	+	0	ID=cds_161.1;Parent=mRNA_161;exontype=initial;orf_start=890406;orf_end=890480
Chr1	Fgenesh++	CDS	890519	890972	635.47	+	1	ID=cds_161.2;Parent=mRNA_161;exontype=terminal;orf_start=890520;orf_end=890972
Chr1	Fgenesh++	stop_codon	890970	890972	.	+	0	Parent=mRNA_161
Chr1	Fgenesh++	polyA_signal_sequence	891588	891593	-2.35	+	.	Parent=gene_161
Chr1	Fgenesh++	gene	892095	898374	.	+	.	ID=gene_162
Chr1	Fgenesh++	mRNA	892095	898250	.	+	.	ID=mRNA_162;Parent=gene_162
Chr1	Fgenesh++	start_codon	892095	892097	.	+	0	Parent=mRNA_162
Chr1	Fgenesh++	CDS	892095	894449	62.23	+	0	ID=cds_162.1;Parent=mRNA_162;exontype=initial;orf_start=892095;orf_end=894449
Chr1	Fgenesh++	CDS	894522	898250	49.22	+	0	ID=cds_162.2;Parent=mRNA_162;exontype=terminal;orf_start=894522;orf_end=898250
Chr1	Fgenesh++	stop_codon	898248	898250	.	+	0	Parent=mRNA_162
Chr1	Fgenesh++	polyA_signal_sequence	898369	898374	0.45	+	.	Parent=gene_162
Chr1	Fgenesh++	gene	898354	899801	.	-	.	ID=gene_163
Chr1	Fgenesh++	polyA_signal_sequence	898354	898359	-3.85	-	.	Parent=gene_163
Chr1	Fgenesh++	mRNA	898866	899801	.	-	.	ID=mRNA_163;Parent=gene_163;note="gi|38344135|emb|CAE01815.2| OSJNBa0041A02.2 [Oryza sativa Japonica Group]"
Chr1	Fgenesh++	stop_codon	898866	898868	.	-	0	Parent=mRNA_163
Chr1	Fgenesh++	CDS	898866	899801	1644.30	-	0	ID=cds_163.1;Parent=mRNA_163;exontype=single;orf_start=898866;orf_end=899801
Chr1	Fgenesh++	start_codon	899799	899801	.	-	0	Parent=mRNA_163
Chr1	Fgenesh++	gene	899913	902158	.	-	.	ID=gene_164
Chr1	Fgenesh++	polyA_signal_sequence	899913	899918	-4.65	-	.	Parent=gene_164
Chr1	Fgenesh++	mRNA	899918	902158	.	-	.	ID=mRNA_164;Parent=gene_164
Chr1	Fgenesh++	stop_codon	899918	899920	.	-	0	Parent=mRNA_164
Chr1	Fgenesh++	CDS	899918	900800	36.02	-	1	ID=cds_164.1;Parent=mRNA_164;exontype=terminal;orf_start=899918;orf_end=900799
Chr1	Fgenesh++	CDS	900900	902158	87.49	-	0	ID=cds_164.2;Parent=mRNA_164;exontype=initial;orf_start=900902;orf_end=902158
Chr1	Fgenesh++	start_codon	902156	902158	.	-	0	Parent=mRNA_164
Chr1	Fgenesh++	gene	906186	910874	.	+	.	ID=gene_165
Chr1	Fgenesh++	mRNA	906186	910874	.	+	.	ID=mRNA_165;Parent=gene_165;note="gi|297719563|ref|NP_001172143.1| Os01g0116166 [Oryza sativa Japonica Group]"
Chr1	Fgenesh++	start_codon	906186	906188	.	+	0	Parent=mRNA_165
Chr1	Fgenesh++	CDS	906186	906879	83.50	+	0	ID=cds_165.1;Parent=mRNA_165;exontype=initial;orf_start=906186;orf_end=906878
Chr1	Fgenesh++	CDS	906981	908201	83.50	+	2	ID=cds_165.2;Parent=mRNA_165;exontype=internal;orf_start=906983;orf_end=908200
Chr1	Fgenesh++	CDS	908331	908618	83.50	+	2	ID=cds_165.3;Parent=mRNA_165;exontype=internal;orf_start=908333;orf_end=908617
Chr1	Fgenesh++	CDS	910027	910124	83.50	+	2	ID=cds_165.4;Parent=mRNA_165;exontype=internal;orf_start=910029;orf_end=910124
Chr1	Fgenesh++	CDS	910839	910874	83.50	+	0	ID=cds_165.5;Parent=mRNA_165;exontype=terminal;orf_start=910839;orf_end=910874
Chr1	Fgenesh++	stop_codon	910872	910874	.	+	0	Parent=mRNA_165
Chr1	Fgenesh++	gene	911735	914246	.	-	.	ID=gene_166
Chr1	Fgenesh++	mRNA	911735	914246	.	-	.	ID=mRNA_166;Parent=gene_166;note="gi|115434168|ref|NP_001041842.1| Os01g0116200 [Oryza sativa Japonica Group]"
Chr1	Fgenesh++	polyA_site	911735	911735	.	-	.	Parent=mRNA_166
Chr1	Fgenesh++	three_prime_UTR	911735	911856	.	-	.	Parent=mRNA_166
Chr1	Fgenesh++	stop_codon	911857	911859	.	-	0	Parent=mRNA_166
Chr1	Fgenesh++	CDS	911857	913004	82.60	-	2	ID=cds_166.1;Parent=mRNA_166;exontype=terminal;orf_start=911857;orf_end=913002
Chr1	Fgenesh++	CDS	913112	913338	82.60	-	1	ID=cds_166.2;Parent=mRNA_166;exontype=internal;orf_start=913113;orf_end=913337
Chr1	Fgenesh++	CDS	913462	914219	82.60	-	0	ID=cds_166.3;Parent=mRNA_166;exontype=initial;orf_start=913464;orf_end=914219
Chr1	Fgenesh++	start_codon	914217	914219	.	-	0	Parent=mRNA_166
Chr1	Fgenesh++	five_prime_UTR	914220	914246	.	-	.	Parent=mRNA_166
Chr1	Fgenesh++	TSS	914246	914246	.	-	.	Parent=mRNA_166
Chr1	Fgenesh++	gene	915605	917636	.	+	.	ID=gene_167
Chr1	Fgenesh++	mRNA	915605	917636	.	+	.	ID=mRNA_167;Parent=gene_167;note="gi|297719565|ref|NP_001172144.1| Os01g0116300 [Oryza sativa Japonica Group]"
Chr1	Fgenesh++	TSS	915605	915605	.	+	.	Parent=mRNA_167
Chr1	Fgenesh++	five_prime_UTR	915605	915638	.	+	.	Parent=mRNA_167
Chr1	Fgenesh++	start_codon	915639	915641	.	+	0	Parent=mRNA_167
Chr1	Fgenesh++	CDS	915639	916571	78.00	+	0	ID=cds_167.1;Parent=mRNA_167;exontype=single;orf_start=915639;orf_end=916571
Chr1	Fgenesh++	stop_codon	916569	916571	.	+	0	Parent=mRNA_167
Chr1	Fgenesh++	three_prime_UTR	916572	917636	.	+	.	Parent=mRNA_167
Chr1	Fgenesh++	polyA_site	917636	917636	.	+	.	Parent=mRNA_167
Chr1	Fgenesh++	gene	918257	920111	.	+	.	ID=gene_168
Chr1	Fgenesh++	mRNA	918257	919674	.	+	.	ID=mRNA_168;Parent=gene_168;note="gi|297595945|ref|NP_001041821.2| Os01g0113500 [Oryza sativa Japonica Group]"
Chr1	Fgenesh++	start_codon	918257	918259	.	+	0	Parent=mRNA_168
Chr1	Fgenesh++	CDS	918257	918370	-10.18	+	0	ID=cds_168.1;Parent=mRNA_168;exontype=initial;orf_start=918257;orf_end=918370
Chr1	Fgenesh++	CDS	918553	919674	1640.95	+	0	ID=cds_168.2;Parent=mRNA_168;exontype=terminal;orf_start=918553;orf_end=919674
Chr1	Fgenesh++	stop_codon	919672	919674	.	+	0	Parent=mRNA_168
Chr1	Fgenesh++	polyA_signal_sequence	920106	920111	0.44	+	.	Parent=gene_168
Chr1	Fgenesh++	gene	921078	923630	.	-	.	ID=gene_169
Chr1	Fgenesh++	mRNA	921078	923630	.	-	.	ID=mRNA_169;Parent=gene_169;note="gi|115434170|ref|NP_001041843.1| Os01g0116400 [Oryza sativa Japonica Group]"
Chr1	Fgenesh++	polyA_site	921078	921078	.	-	.	Parent=mRNA_169
Chr1	Fgenesh++	three_prime_UTR	921078	921270	.	-	.	Parent=mRNA_169
Chr1	Fgenesh++	stop_codon	921271	921273	.	-	0	Parent=mRNA_169
Chr1	Fgenesh++	CDS	921271	922391	82.50	-	2	ID=cds_169.1;Parent=mRNA_169;exontype=terminal;orf_start=921271;orf_end=922389
Chr1	Fgenesh++	CDS	922519	922682	82.50	-	1	ID=cds_169.2;Parent=mRNA_169;exontype=internal;orf_start=922520;orf_end=922681
Chr1	Fgenesh++	CDS	922834	923582	82.50	-	0	ID=cds_169.3;Parent=mRNA_169;exontype=initial;orf_start=922836;orf_end=923582
Chr1	Fgenesh++	start_codon	923580	923582	.	-	0	Parent=mRNA_169
Chr1	Fgenesh++	five_prime_UTR	923583	923630	.	-	.	Parent=mRNA_169
Chr1	Fgenesh++	TSS	923630	923630	.	-	.	Parent=mRNA_169
Chr1	Fgenesh++	gene	924451	926725	.	+	.	ID=gene_170
Chr1	Fgenesh++	mRNA	924451	926725	.	+	.	ID=mRNA_170;Parent=gene_170;note="gi|297595973|ref|NP_001041844.2| Os01g0116500 [Oryza sativa Japonica Group]"
Chr1	Fgenesh++	start_codon	924451	924453	.	+	0	Parent=mRNA_170
Chr1	Fgenesh++	CDS	924451	924840	39.60	+	0	ID=cds_170.1;Parent=mRNA_170;exontype=initial;orf_start=924451;orf_end=924840
Chr1	Fgenesh++	CDS	924963	925049	39.60	+	0	ID=cds_170.2;Parent=mRNA_170;exontype=internal;orf_start=924963;orf_end=925049
Chr1	Fgenesh++	CDS	926672	926725	39.60	+	0	ID=cds_170.3;Parent=mRNA_170;exontype=terminal;orf_start=926672;orf_end=926725
Chr1	Fgenesh++	stop_codon	926723	926725	.	+	0	Parent=mRNA_170
Chr1	Fgenesh++	gene	929884	934458	.	-	.	ID=gene_171
Chr1	Fgenesh++	mRNA	929884	934458	.	-	.	ID=mRNA_171;Parent=gene_171;note="gi|297595974|ref|NP_001041845.2| Os01g0116600 [Oryza sativa Japonica Group]"
Chr1	Fgenesh++	polyA_site	929884	929884	.	-	.	Parent=mRNA_171
Chr1	Fgenesh++	three_prime_UTR	929884	930106	.	-	.	Parent=mRNA_171
Chr1	Fgenesh++	stop_codon	930107	930109	.	-	0	Parent=mRNA_171
Chr1	Fgenesh++	CDS	930107	930241	81.50	-	0	ID=cds_171.1;Parent=mRNA_171;exontype=terminal;orf_start=930107;orf_end=930241
Chr1	Fgenesh++	CDS	930328	930459	81.50	-	0	ID=cds_171.2;Parent=mRNA_171;exontype=internal;orf_start=930328;orf_end=930459
Chr1	Fgenesh++	CDS	930534	930773	81.50	-	0	ID=cds_171.3;Parent=mRNA_171;exontype=internal;orf_start=930534;orf_end=930773
Chr1	Fgenesh++	CDS	931038	931206	81.50	-	1	ID=cds_171.4;Parent=mRNA_171;exontype=internal;orf_start=931038;orf_end=931205
Chr1	Fgenesh++	CDS	931461	931960	81.50	-	0	ID=cds_171.5;Parent=mRNA_171;exontype=internal;orf_start=931463;orf_end=931960
Chr1	Fgenesh++	CDS	932047	932157	81.50	-	0	ID=cds_171.6;Parent=mRNA_171;exontype=internal;orf_start=932047;orf_end=932157
Chr1	Fgenesh++	CDS	932268	932474	81.50	-	0	ID=cds_171.7;Parent=mRNA_171;exontype=internal;orf_start=932268;orf_end=932474
Chr1	Fgenesh++	CDS	932547	932599	81.50	-	2	ID=cds_171.8;Parent=mRNA_171;exontype=internal;orf_start=932547;orf_end=932597
Chr1	Fgenesh++	CDS	933069	933203	81.50	-	2	ID=cds_171.9;Parent=mRNA_171;exontype=internal;orf_start=933070;orf_end=933201
Chr1	Fgenesh++	CDS	933304	933453	81.50	-	2	ID=cds_171.10;Parent=mRNA_171;exontype=internal;orf_start=933305;orf_end=933451
Chr1	Fgenesh++	CDS	934269	934404	81.50	-	0	ID=cds_171.11;Parent=mRNA_171;exontype=initial;orf_start=934270;orf_end=934404
Chr1	Fgenesh++	start_codon	934402	934404	.	-	0	Parent=mRNA_171
Chr1	Fgenesh++	five_prime_UTR	934405	934458	.	-	.	Parent=mRNA_171
Chr1	Fgenesh++	TSS	934458	934458	.	-	.	Parent=mRNA_171
Chr1	Fgenesh++	gene	935330	938367	.	-	.	ID=gene_172
Chr1	Fgenesh++	polyA_signal_sequence	935330	935335	0.44	-	.	Parent=gene_172
Chr1	Fgenesh++	mRNA	935574	938367	.	-	.	ID=mRNA_172;Parent=gene_172;note="gi|297595976|ref|NP_001041851.2| Os01g0117400 [Oryza sativa Japonica Group]"
Chr1	Fgenesh++	stop_codon	935574	935576	.	-	0	Parent=mRNA_172
Chr1	Fgenesh++	CDS	935574	936718	1801.30	-	2	ID=cds_172.1;Parent=mRNA_172;exontype=terminal;orf_start=935574;orf_end=936716
Chr1	Fgenesh++	CDS	936866	936933	20.92	-	1	ID=cds_172.2;Parent=mRNA_172;exontype=internal;orf_start=936867;orf_end=936932
Chr1	Fgenesh++	CDS	937028	937096	73.78	-	1	ID=cds_172.3;Parent=mRNA_172;exontype=internal;orf_start=937030;orf_end=937095
Chr1	Fgenesh++	CDS	937246	937312	8.67	-	2	ID=cds_172.4;Parent=mRNA_172;exontype=internal;orf_start=937248;orf_end=937310
Chr1	Fgenesh++	CDS	937620	938367	825.45	-	0	ID=cds_172.5;Parent=mRNA_172;exontype=initial;orf_start=937621;orf_end=938367
Chr1	Fgenesh++	start_codon	938365	938367	.	-	0	Parent=mRNA_172
Chr1	Fgenesh++	gene	939897	953348	.	-	.	ID=gene_173
Chr1	Fgenesh++	polyA_signal_sequence	939897	939902	-1.06	-	.	Parent=gene_173
Chr1	Fgenesh++	mRNA	940005	953348	.	-	.	ID=mRNA_173;Parent=gene_173;note="gi|116309032|emb|CAH66146.1| OSIGBa0114M03.4 [Oryza sativa Indica Group]"
Chr1	Fgenesh++	stop_codon	940005	940007	.	-	0	Parent=mRNA_173
Chr1	Fgenesh++	CDS	940005	944172	5910.41	-	1	ID=cds_173.1;Parent=mRNA_173;exontype=terminal;orf_start=940005;orf_end=944171
Chr1	Fgenesh++	CDS	953176	953348	96.44	-	0	ID=cds_173.2;Parent=mRNA_173;exontype=initial;orf_start=953178;orf_end=953348
Chr1	Fgenesh++	start_codon	953346	953348	.	-	0	Parent=mRNA_173
Chr1	Fgenesh++	gene	954075	956639	.	+	.	ID=gene_174
Chr1	Fgenesh++	mRNA	954075	956639	.	+	.	ID=mRNA_174;Parent=gene_174;note="gi|115434176|ref|NP_001041846.1| Os01g0116900 [Oryza sativa Japonica Group]"
Chr1	Fgenesh++	start_codon	954075	954077	.	+	0	Parent=mRNA_174
Chr1	Fgenesh++	CDS	954075	954189	60.10	+	0	ID=cds_174.1;Parent=mRNA_174;exontype=initial;orf_start=954075;orf_end=954188
Chr1	Fgenesh++	CDS	955211	955234	60.10	+	2	ID=cds_174.2;Parent=mRNA_174;exontype=internal;orf_start=955213;orf_end=955233
Chr1	Fgenesh++	CDS	955567	956639	60.10	+	2	ID=cds_174.3;Parent=mRNA_174;exontype=terminal;orf_start=955569;orf_end=956639
Chr1	Fgenesh++	stop_codon	956637	956639	.	+	0	Parent=mRNA_174
Chr1	Fgenesh++	gene	957907	960626	.	-	.	ID=gene_175
Chr1	Fgenesh++	mRNA	957907	960626	.	-	.	ID=mRNA_175;Parent=gene_175;note="gi|115434178|ref|NP_001041847.1| Os01g0117000 [Oryza sativa Japonica Group]"
Chr1	Fgenesh++	stop_codon	957907	957909	.	-	0	Parent=mRNA_175
Chr1	Fgenesh++	CDS	957907	958219	79.80	-	1	ID=cds_175.1;Parent=mRNA_175;exontype=terminal;orf_start=957907;orf_end=958218
Chr1	Fgenesh++	CDS	958408	958676	79.80	-	0	ID=cds_175.2;Parent=mRNA_175;exontype=internal;orf_start=958410;orf_end=958676
Chr1	Fgenesh++	CDS	958852	959486	79.80	-	2	ID=cds_175.3;Parent=mRNA_175;exontype=internal;orf_start=958852;orf_end=959484
Chr1	Fgenesh++	CDS	959587	959756	79.80	-	1	ID=cds_175.4;Parent=mRNA_175;exontype=internal;orf_start=959588;orf_end=959755
Chr1	Fgenesh++	CDS	959875	960626	79.80	-	0	ID=cds_175.5;Parent=mRNA_175;exontype=initial;orf_start=959877;orf_end=960626
Chr1	Fgenesh++	start_codon	960624	960626	.	-	0	Parent=mRNA_175
Chr1	Fgenesh++	gene	961681	965151	.	+	.	ID=gene_176
Chr1	Fgenesh++	mRNA	961681	965151	.	+	.	ID=mRNA_176;Parent=gene_176;note="gi|115434180|ref|NP_001041848.1| Os01g0117100 [Oryza sativa Japonica Group]"
Chr1	Fgenesh++	start_codon	961681	961683	.	+	0	Parent=mRNA_176
Chr1	Fgenesh++	CDS	961681	962575	77.10	+	0	ID=cds_176.1;Parent=mRNA_176;exontype=initial;orf_start=961681;orf_end=962574
Chr1	Fgenesh++	CDS	963720	963743	77.10	+	2	ID=cds_176.2;Parent=mRNA_176;exontype=internal;orf_start=963722;orf_end=963742
Chr1	Fgenesh++	CDS	964079	965151	77.10	+	2	ID=cds_176.3;Parent=mRNA_176;exontype=terminal;orf_start=964081;orf_end=965151
Chr1	Fgenesh++	stop_codon	965149	965151	.	+	0	Parent=mRNA_176
Chr1	Fgenesh++	gene	969340	973327	.	-	.	ID=gene_177
Chr1	Fgenesh++	mRNA	969340	973327	.	-	.	ID=mRNA_177;Parent=gene_177;note="gi|115434182|ref|NP_001041849.1| Os01g0117200 [Oryza sativa Japonica Group]"
Chr1	Fgenesh++	polyA_site	969340	969340	.	-	.	Parent=mRNA_177
Chr1	Fgenesh++	three_prime_UTR	969340	969486	.	-	.	Parent=mRNA_177
Chr1	Fgenesh++	stop_codon	969487	969489	.	-	0	Parent=mRNA_177
Chr1	Fgenesh++	CDS	969487	970664	83.70	-	2	ID=cds_177.1;Parent=mRNA_177;exontype=terminal;orf_start=969487;orf_end=970662
Chr1	Fgenesh++	CDS	972191	972363	83.70	-	1	ID=cds_177.2;Parent=mRNA_177;exontype=internal;orf_start=972192;orf_end=972362
Chr1	Fgenesh++	CDS	972485	973305	83.70	-	0	ID=cds_177.3;Parent=mRNA_177;exontype=initial;orf_start=972487;orf_end=973305
Chr1	Fgenesh++	start_codon	973303	973305	.	-	0	Parent=mRNA_177
Chr1	Fgenesh++	five_prime_UTR	973306	973327	.	-	.	Parent=mRNA_177
Chr1	Fgenesh++	TSS	973327	973327	.	-	.	Parent=mRNA_177
Chr1	Fgenesh++	gene	976766	980431	.	+	.	ID=gene_178
Chr1	Fgenesh++	mRNA	976766	980431	.	+	.	ID=mRNA_178;Parent=gene_178;note="gi|115434184|ref|NP_001041850.1| Os01g0117300 [Oryza sativa Japonica Group]"
Chr1	Fgenesh++	start_codon	976766	976768	.	+	0	Parent=mRNA_178
Chr1	Fgenesh++	CDS	976766	977160	66.00	+	0	ID=cds_178.1;Parent=mRNA_178;exontype=initial;orf_start=976766;orf_end=977158
Chr1	Fgenesh++	CDS	978399	978441	66.00	+	1	ID=cds_178.2;Parent=mRNA_178;exontype=internal;orf_start=978400;orf_end=978441
Chr1	Fgenesh++	CDS	979049	979072	66.00	+	0	ID=cds_178.3;Parent=mRNA_178;exontype=internal;orf_start=979049;orf_end=979072
Chr1	Fgenesh++	CDS	979430	980431	66.00	+	0	ID=cds_178.4;Parent=mRNA_178;exontype=terminal;orf_start=979430;orf_end=980431
Chr1	Fgenesh++	stop_codon	980429	980431	.	+	0	Parent=mRNA_178
Chr1	Fgenesh++	gene	984510	986760	.	-	.	ID=gene_179
Chr1	Fgenesh++	mRNA	984510	986760	.	-	.	ID=mRNA_179;Parent=gene_179;note="gi|297595976|ref|NP_001041851.2| Os01g0117400 [Oryza sativa Japonica Group]"
Chr1	Fgenesh++	stop_codon	984510	984512	.	-	0	Parent=mRNA_179
Chr1	Fgenesh++	CDS	984510	985648	78.40	-	2	ID=cds_179.1;Parent=mRNA_179;exontype=terminal;orf_start=984510;orf_end=985646
Chr1	Fgenesh++	CDS	985753	985922	78.40	-	1	ID=cds_179.2;Parent=mRNA_179;exontype=internal;orf_start=985754;orf_end=985921
Chr1	Fgenesh++	CDS	986012	986760	78.40	-	0	ID=cds_179.3;Parent=mRNA_179;exontype=initial;orf_start=986014;orf_end=986760
Chr1	Fgenesh++	start_codon	986758	986760	.	-	0	Parent=mRNA_179
Chr1	Fgenesh++	gene	987591	990647	.	+	.	ID=gene_180
Chr1	Fgenesh++	mRNA	987591	990647	.	+	.	ID=mRNA_180;Parent=gene_180;note="gi|115434188|ref|NP_001041852.1| Os01g0117500 [Oryza sativa Japonica Group]"
Chr1	Fgenesh++	start_codon	987591	987593	.	+	0	Parent=mRNA_180
Chr1	Fgenesh++	CDS	987591	988419	75.90	+	0	ID=cds_180.1;Parent=mRNA_180;exontype=initial;orf_start=987591;orf_end=988418
Chr1	Fgenesh++	CDS	989212	989235	75.90	+	2	ID=cds_180.2;Parent=mRNA_180;exontype=internal;orf_start=989214;orf_end=989234
Chr1	Fgenesh++	CDS	989575	990647	75.90	+	2	ID=cds_180.3;Parent=mRNA_180;exontype=terminal;orf_start=989577;orf_end=990647
Chr1	Fgenesh++	stop_codon	990645	990647	.	+	0	Parent=mRNA_180
Chr1	Fgenesh++	gene	994712	997262	.	-	.	ID=gene_181
Chr1	Fgenesh++	mRNA	994712	997262	.	-	.	ID=mRNA_181;Parent=gene_181;note="gi|115434190|ref|NP_001041853.1| Os01g0117600 [Oryza sativa Japonica Group]"
Chr1	Fgenesh++	polyA_site	994712	994712	.	-	.	Parent=mRNA_181
Chr1	Fgenesh++	three_prime_UTR	994712	994909	.	-	.	Parent=mRNA_181
Chr1	Fgenesh++	stop_codon	994910	994912	.	-	0	Parent=mRNA_181
Chr1	Fgenesh++	CDS	994910	996048	84.00	-	2	ID=cds_181.1;Parent=mRNA_181;exontype=terminal;orf_start=994910;orf_end=996046
Chr1	Fgenesh++	CDS	996153	996322	84.00	-	1	ID=cds_181.2;Parent=mRNA_181;exontype=internal;orf_start=996154;orf_end=996321
Chr1	Fgenesh++	CDS	996412	997223	84.00	-	0	ID=cds_181.3;Parent=mRNA_181;exontype=initial;orf_start=996414;orf_end=997223
Chr1	Fgenesh++	start_codon	997221	997223	.	-	0	Parent=mRNA_181
Chr1	Fgenesh++	five_prime_UTR	997224	997262	.	-	.	Parent=mRNA_181
Chr1	Fgenesh++	TSS	997262	997262	.	-	.	Parent=mRNA_181
Chr1	Fgenesh++	gene	997963	1000997	.	+	.	ID=gene_182
Chr1	Fgenesh++	mRNA	997963	1000997	.	+	.	ID=mRNA_182;Parent=gene_182;note="gi|115434192|ref|NP_001041854.1| Os01g0117700 [Oryza sativa Japonica Group]"
Chr1	Fgenesh++	start_codon	997963	997965	.	+	0	Parent=mRNA_182
Chr1	Fgenesh++	CDS	997963	998749	75.60	+	0	ID=cds_182.1;Parent=mRNA_182;exontype=initial;orf_start=997963;orf_end=998748
Chr1	Fgenesh++	CDS	999532	999555	75.60	+	2	ID=cds_182.2;Parent=mRNA_182;exontype=internal;orf_start=999534;orf_end=999554
Chr1	Fgenesh++	CDS	999898	1000997	75.60	+	2	ID=cds_182.3;Parent=mRNA_182;exontype=terminal;orf_start=999900;orf_end=1000997
Chr1	Fgenesh++	stop_codon	1000995	1000997	.	+	0	Parent=mRNA_182
Chr1	Fgenesh++	gene	1001918	1007068	.	-	.	ID=gene_183
Chr1	Fgenesh++	mRNA	1001918	1007068	.	-	.	ID=mRNA_183;Parent=gene_183;note="gi|297719567|ref|NP_001172145.1| Os01g0117850 [Oryza sativa Japonica Group]"
Chr1	Fgenesh++	stop_codon	1001918	1001920	.	-	0	Parent=mRNA_183
Chr1	Fgenesh++	CDS	1001918	1001992	95.90	-	0	ID=cds_183.1;Parent=mRNA_183;exontype=terminal;orf_start=1001918;orf_end=1001992
[truncated: 563,901 more rows]
