# Supplementary material for: Nucleotide patterns aiding in prediction of eukaryotic promoters
Source: PLoS One. 2017 Nov 15;12(11):e0187243. doi: 10.1371/journal.pone.0187243 (PMC5687710; doi:10.1371/journal.pone.0187243)
Supplement: S2 Table — (XLSX) [file pone.0187243.s003.xlsx]

## Sheet: S2 Table
matrix_id	accession	name	type	species	symbol	egid	uniprot	GO_terms	expression_pattern	title_line
P$ERF1B_03	T02649	ERF1B	isogroup	Arabidopsis thaliana	ERF1	821902	Q8LDC8	GO:0009733|GO:0009753|GO:0010269|GO:0009414|GO:0042538|GO:0046686|GO:0009615|GO:0009409|GO:0003700|GO:0003677|GO:0005634|GO:0009873|GO:0006952|GO:0006355|GO:0009867	vascular leaf|stamen|stem|hypocotyl|root	ETHYLENE RESPONSE FACTOR 1, contains an AP2 domain, involved in ethylene mediated signaling pathway
P$ERF1B_06	T02649	ERF1B	isogroup	Arabidopsis thaliana	ERF1	821902	Q8LDC8	GO:0009733|GO:0009753|GO:0010269|GO:0009414|GO:0042538|GO:0046686|GO:0009615|GO:0009409|GO:0003700|GO:0003677|GO:0005634|GO:0009873|GO:0006952|GO:0006355|GO:0009867	vascular leaf|stamen|stem|hypocotyl|root	ETHYLENE RESPONSE FACTOR 1, contains an AP2 domain, involved in ethylene mediated signaling pathway
P$ERF1_Q2	T15349	ERF1B	protein	Arabidopsis thaliana	ERF1	821902	Q8LDC8
P$ERF1_Q2_01	T15349	ERF1B	protein	Arabidopsis thaliana	ERF1	821902	Q8LDC8
P$HSF3_01	T04397	HSF3	isogroup	Arabidopsis thaliana	HSF3	831545	O81821	GO:0009615|GO:0003677|GO:0003700|GO:0009408|GO:0005634|GO:0006355|GO:0043565	inflorescence meristem|root|plant embryo|seed|stamen|carpel|sepal|petal|flower|stem|flower pedicel|hypocotyl|leaf trichome|collective leaf structure|pollen	HEAT SHOCK FACTOR 3, member of the HSF-type DNA-binding family, involved in response to heat
P$GAMYB_01	T02679	GAMYB	isogroup	Hordeum vulgare	GAMYB		Q96464
P$GAMYB_Q2	T02679	GAMYB	isogroup	Hordeum vulgare	GAMYB		Q96464
P$GAMYB_01	T08409	GAMYB	protein	Hordeum vulgare	GAMYB		Q96464
P$GAMYB_Q2	T08409	GAMYB	protein	Hordeum vulgare	GAMYB		Q96464
P$ARF5_01	T04507	ARF5	isogroup	Arabidopsis thaliana	MP	838573	P93024	GO:0009737|GO:0009625|GO:0042221|GO:0009624|GO:0009753|GO:0044212|GO:0005515|GO:0010305|GO:0006355|GO:0005634|GO:0010051|GO:0003700|GO:0009942|GO:0009790|GO:0048364|GO:0009908|GO:0048507|GO:0009733|GO:0009725|GO:0007155|GO:0051567|GO:0009855|GO:0016246|GO:0031048|GO:0009965|GO:0009741|GO:0006346|GO:0048481|GO:0010014|GO:0009944|GO:0045010|GO:0010073|GO:0009909|GO:0010090|GO:0048519|GO:0009886|GO:…	cauline leaf|shoot apex|inflorescence meristem|leaf lamina base|root|shoot system|plant embryo|seed|vascular leaf|stamen|carpel|sepal|petal|flower|stem|flower pedicel|petiole|hypocotyl|leaf apex|leaf trichome|root giant cell|collective leaf structure|pollen	MONOPTEROS, member of the auxin response factor family, involved in flower development, response to auxin stimulus
P$ARF1_01	T04514	ARF1	isogroup	Arabidopsis thaliana	ARF1	842268	Q8L7G0	GO:0009615|GO:0009409|GO:0042538|GO:0006355|GO:0003700|GO:0003677|GO:0005515|GO:0010150|GO:0045892|GO:0005634|GO:0009733|GO:0009725|GO:0046983|GO:0035196|GO:0006306|GO:0006346|GO:0009616|GO:0006342|GO:0016246|GO:0010267|GO:0007267	cauline leaf|shoot apex|inflorescence meristem|leaf lamina base|root|shoot system|plant embryo|seed|vascular leaf|stamen|carpel|sepal|petal|flower|stem|flower pedicel|cotyledon|petiole|hypocotyl|leaf apex|leaf trichome|collective leaf structure	AUXIN RESPONSE FACTOR 1, member of the auxin response factor family, involved in negative regulation of transcription, response to auxin stimulus
P$ARF8_01	T04530	ARF8	isogroup	Arabidopsis thaliana	ARF8	833672	Q9FGV1	GO:0009753|GO:0009416|GO:0009741|GO:0009737|GO:0009414|GO:0042538|GO:0009615|GO:0009639|GO:0005634|GO:0010154|GO:0003700|GO:0006355|GO:0009908|GO:0009733|GO:0003677|GO:0046983|GO:0009725|GO:0048439|GO:0009909|GO:0009886|GO:0048481|GO:0048507|GO:0009887|GO:0009855|GO:0048519|GO:0010051	flower|plant ovule|ovule primordium|petiole vascular system|stamen|carpel|petal|ovary placenta|funicle|portion of transmitting tissue|cauline leaf|shoot apex|inflorescence meristem|leaf lamina base|root|shoot system|plant embryo|seed|vascular leaf|sepal|stem|flower pedicel|cotyledon|petiole|hypocotyl|leaf apex|leaf trichome|rosette leaf|collective leaf structure|papilla cell|pollen|embryo sac|pla…	AUXIN RESPONSE FACTOR 8, member of the auxin response factor family, expressed in female gametophyte, flower, involved in flower development, response to auxin stimulus
P$ERF1A_01	T04633	ERF1A	isogroup	Arabidopsis thaliana	ATERF-1	827464	O80337	GO:0010167|GO:0009753|GO:0010269|GO:0009749|GO:0009737|GO:0042538|GO:0009409|GO:0002238|GO:0006355|GO:0003700|GO:0005643|GO:0010200|GO:0003677|GO:0045893|GO:0035556|GO:0009738|GO:0009873|GO:0002679|GO:0009723|GO:0009414	cauline leaf|shoot apex|inflorescence meristem|leaf lamina base|root|plant embryo|seed|vascular leaf|stamen|carpel|sepal|petal|flower|stem|flower pedicel|cotyledon|petiole|hypocotyl|leaf apex|leaf trichome|shoot system|collective leaf structure|pollen	ETHYLENE RESPONSIVE ELEMENT BINDING FACTOR 1, contains an AP2 domain, involved in regulation of transcription, DNA-dependent
P$ERF1A_01	T09594	ERF1A	protein	Arabidopsis thaliana	ATERF-1	827464	O80337
P$ERF2_02	T04634	ERF-2	isogroup	Arabidopsis thaliana	ERF2	834768	O80338	GO:0009737|GO:0009753|GO:0009416|GO:0010269|GO:0009409|GO:0042538|GO:0009615|GO:0002238|GO:0009723|GO:0009735|GO:0009961|GO:0009414|GO:0009864|GO:0045893|GO:0009873|GO:0003700|GO:0010200|GO:0006355|GO:0003677|GO:0005634|GO:0002679|GO:0009693|GO:0035556	cauline leaf|shoot apex|inflorescence meristem|leaf lamina base|root|shoot system|plant embryo|seed|vascular leaf|stamen|carpel|sepal|petal|flower|stem|flower pedicel|cotyledon|petiole|hypocotyl|leaf apex|leaf trichome|rosette leaf|whole plant|collective leaf structure|pollen	ETHYLENE RESPONSE FACTOR 2, contains an AP2 domain, involved in regulation of transcription, DNA-dependent, positive regulation of transcription
P$ERF2_02	T08789	ERF-2	protein	Arabidopsis thaliana	ERF2	834768	O80338
P$ERF3_04	T04635	ERF-3	isogroup	Arabidopsis thaliana	ERF3	841486	O80339	GO:0009737|GO:0009735|GO:0006355|GO:0045892|GO:0010105|GO:0003700|GO:0003677|GO:0005515|GO:0005634|GO:0042538|GO:0009414	root|seed|vascular leaf|flower|stem|shoot apex|inflorescence meristem|plant embryo|stamen|carpel|sepal|petal|flower pedicel|cotyledon|hypocotyl|guard cell|leaf mesophyll|leaf trichome|shoot system|collective leaf structure|pollen|pollen tube cell	ETHYLENE RESPONSIVE ELEMENT BINDING FACTOR 3, contains an AP2 domain, expressed in seed, root, involved in regulation of transcription, DNA-dependent
P$ERF4_01	T08788	ERF-4	isogroup	Arabidopsis thaliana	ERF4	820752	O80340	GO:0010167|GO:0009737|GO:0009753|GO:0009733|GO:0010269|GO:0009409|GO:0009414|GO:0042538|GO:0070417|GO:0009625|GO:0009615|GO:0002238|GO:0005634|GO:0016604|GO:0006355|GO:0045892|GO:0003677|GO:0009864|GO:0005515|GO:0010105|GO:0010200|GO:0009723|GO:0003700|GO:0002679|GO:0035556	root|seed|vascular leaf|stem|cauline leaf|shoot apex|inflorescence meristem|leaf lamina base|shoot system|plant embryo|stamen|carpel|sepal|petal|flower|flower pedicel|cotyledon|petiole|hypocotyl|leaf apex|leaf mesophyll|leaf trichome|whole plant|collective leaf structure|pollen|plant sperm cell	ETHYLENE RESPONSIVE ELEMENT BINDING FACTOR 4, contains an AP2 domain, expressed in seed, root, involved in regulation of transcription, DNA-dependent, response to abscisic acid stimulus
P$ERF4_04	T08788	ERF-4	isogroup	Arabidopsis thaliana	ERF4	820752	O80340	GO:0010167|GO:0009737|GO:0009753|GO:0009733|GO:0010269|GO:0009409|GO:0009414|GO:0042538|GO:0070417|GO:0009625|GO:0009615|GO:0002238|GO:0005634|GO:0016604|GO:0006355|GO:0045892|GO:0003677|GO:0009864|GO:0005515|GO:0010105|GO:0010200|GO:0009723|GO:0003700|GO:0002679|GO:0035556	root|seed|vascular leaf|stem|cauline leaf|shoot apex|inflorescence meristem|leaf lamina base|shoot system|plant embryo|stamen|carpel|sepal|petal|flower|flower pedicel|cotyledon|petiole|hypocotyl|leaf apex|leaf mesophyll|leaf trichome|whole plant|collective leaf structure|pollen|plant sperm cell	ETHYLENE RESPONSIVE ELEMENT BINDING FACTOR 4, contains an AP2 domain, expressed in seed, root, involved in regulation of transcription, DNA-dependent, response to abscisic acid stimulus
P$ERF5_01	T23007	ERF5	isogroup	Arabidopsis thaliana	ERF5	834770	O80341	GO:0010167|GO:0009723|GO:0009416|GO:0010269|GO:0009409|GO:0009414|GO:0070417|GO:0009625|GO:0009615|GO:0002238|GO:0009741|GO:0009733|GO:0045893|GO:0009873|GO:0003700|GO:0005634|GO:0003677|GO:0010200|GO:0006355|GO:0035556|GO:0002679	shoot apex|inflorescence meristem|leaf lamina base|root|plant embryo|seed|vascular leaf|stamen|carpel|petal|flower|stem|flower pedicel|cotyledon|petiole|hypocotyl|leaf apex|leaf mesophyll|leaf trichome|shoot system|collective leaf structure|pollen	ETHYLENE RESPONSIVE ELEMENT BINDING FACTOR 5, contains an AP2 domain, involved in regulation of transcription, DNA-dependent, response to cold
P$ERF5_01	T23006	ERF5	protein	Arabidopsis thaliana	ERF5	834770	O80341
P$ERF5_01	T04637	ERF-5	protein	Arabidopsis thaliana	ERF5	834770	O80341
P$PTI5_01	T04716	Pti5	isogroup	Lycopersicon esculentum	LOC544042	544042	O04681
P$PTI6_01	T04717	Pti6	isogroup	Lycopersicon esculentum	SlCRF1	544043	O04682
P$ALFIN1_Q2	T04733	Alfin1	protein	Medicago sativa	Alfin1		Q40359
P$LIM1_01	T04817	LIM1	protein	Nicotiana tabacum	lim1		Q9SXJ0
P$TRAB1_Q2	T04821	TRAB1	isogroup	Oryza sativa	TRAB1	4345807	Q6ZDF3	GO:0043565|GO:0009789|GO:0005634|GO:0045893|GO:0009737|GO:0008134|GO:0009753|GO:0010335|GO:0009723|GO:0009409|GO:0042538|GO:0003677|GO:0046983|GO:0003700|GO:0006357	plant protoplast|cultured plant cell	Transcription factor responsible for ABA regulation, binds the VP1 transcription factor (Os01g0911700) and abscisic acid (ABA) response elements to mediate ABA-activated transcription, expression is induced by abscisic acid
P$TRAB1_Q2	T10881	TRAB1	protein	Oryza sativa	TRAB1	4345807	Q6ZDF3
P$DREB2A_01	T02646	DREB2A	isogroup	Arabidopsis thaliana	DREB2A	830424	O82132	GO:0009737|GO:0009416|GO:0010269|GO:0009409|GO:0009414|GO:0042538|GO:0042542|GO:0009408|GO:0005634|GO:0010286|GO:0045944|GO:0009965|GO:0009819|GO:0046982|GO:0009753|GO:0009741|GO:0009735|GO:0003677|GO:0003700|GO:0006355|GO:0005515|GO:0010224|GO:0010200|GO:0006457|GO:0009644|GO:0045893	root|vascular leaf|cauline leaf|shoot apex|inflorescence meristem|leaf lamina base|shoot system|plant embryo|seed|stamen|carpel|sepal|petal|flower|stem|flower pedicel|cotyledon|petiole|hypocotyl|leaf apex|leaf trichome|whole plant|root tip|trichome|collective leaf structure|pollen|plant sperm cell|pollen tube cell	DRE-BINDING PROTEIN 2A, a transcription activator, expressed in root and leaf, involved in response to water deprivation, cold, H2O2, UV-A and UV-B lights, ABA, and heat; mutation is associated with reduced heat-induced expression of HsfA3
P$DREB2A_01	T09331	DREB2A	protein	Arabidopsis thaliana	DREB2A	830424	O82132
P$DREB2B_01	T02647	DREB2B	isogroup	Arabidopsis thaliana	DREB2B	820273	O82133	GO:0010269|GO:0009737|GO:0009409|GO:0009414|GO:0042538|GO:0009615|GO:0009408|GO:0046982|GO:0005634|GO:0003677|GO:0003700|GO:0006355|GO:0010286|GO:0009555	root|vascular leaf|stamen|carpel|sepal|flower|stem|flower pedicel|leaf trichome|plant sperm cell|pollen tube cell|pollen	DRE-BINDING PROTEIN 2B, contains an AP2 domain, expressed in root, leaf
P$SPL1_01	T05275	SPL1	isogroup	Arabidopsis thaliana	SPL1	819321	Q9SMX9	GO:0042538|GO:0009741|GO:0005634|GO:0003677|GO:0006355|GO:0003700|GO:0042744|GO:0032880	cauline leaf|shoot apex|inflorescence meristem|leaf lamina base|root|shoot system|plant embryo|seed|vascular leaf|stamen|carpel|sepal|petal|flower|stem|flower pedicel|cotyledon|petiole|hypocotyl|leaf apex|leaf trichome|whole plant|collective leaf structure|pollen	SQUAMOSA PROMOTER BINDING PROTEIN-LIKE 1, contains a SBP domain
P$SPL1_01	T08553	SPL1	protein	Arabidopsis thaliana	SPL1	819321	Q9SMX9
P$SPL5_01	T05278	SPL5	protein	Arabidopsis thaliana	SPL5	820758	Q9S758
P$SPL7_01	T05280	SPL7	isogroup	Arabidopsis thaliana	SPL7	832001	Q8S9G8	GO:0009723|GO:0009753|GO:0042538|GO:0009737|GO:0005634|GO:0003677|GO:0003700|GO:0006355|GO:0055070|GO:0045010|GO:0010090|GO:0048765|GO:0050665|GO:0010228|GO:0045492|GO:0071555|GO:0000902|GO:0016049|GO:0007155|GO:0048193|GO:0009887|GO:0033044|GO:0016926|GO:0010638|GO:0009888|GO:0010413|GO:0009832	cauline leaf|shoot apex|inflorescence meristem|leaf lamina base|root|shoot system|plant embryo|seed|vascular leaf|stamen|carpel|sepal|petal|flower|stem|flower pedicel|cotyledon|petiole|hypocotyl|leaf apex|leaf trichome|collective leaf structure|pollen|plant sperm cell|pollen tube cell	SQUAMOSA PROMOTER BINDING PROTEIN-LIKE 7, contains a SBP domain
P$SPL7_01	T08556	SPL7	protein	Arabidopsis thaliana	SPL7	832001	Q8S9G8
P$SPL11_01	T05284	SPL11	protein	Arabidopsis thaliana	AT1G27360	839625	ATH011635|Q9FZK0
P$SPL12_01	T05286	SPL12	protein	Arabidopsis thaliana	SPL12	825173	Q9S7P5
P$AP2B_01	T05301	Ap2B	protein	Petunia x hybrida	AP2B		Q9XHD3
P$ESR1_01	T05350	ESR1	isogroup	Arabidopsis thaliana	ESR1	837856	Q9SAD4	GO:0031100|GO:0048367|GO:0005634|GO:0003677|GO:0003700|GO:0006355|GO:0009880|GO:0005829|GO:0048825|GO:0010084|GO:0009735|GO:0005515|GO:0009887	embryo shoot apical meristem|plant embryo|plant embryo proper	ENHANCER OF SHOOT REGENERATION 1, contains an AP2 domain, expression is induced by cytokinin, and increases transiently during shoot regeneration from root explants; overexpression induces cytokinin-independent shoot formation
P$ESR1_01	T11048	ESR1	protein	Arabidopsis thaliana	ESR1	837856	Q9SAD4
P$LEP_01	T05393	LEP	isogroup	Arabidopsis thaliana	LEP	831238	Q9M644	GO:0009723|GO:0009735|GO:0005634|GO:0003677|GO:0003700|GO:0006355|GO:0009739|GO:0010030	root|flower|cauline leaf|shoot apex|inflorescence meristem|leaf lamina base|shoot system|vascular leaf|sepal|petal|cotyledon|petiole|hypocotyl|leaf apex|vascular leaf primordium|collective leaf structure	LEAFY PETIOLE, contains an AP2 domain, expressed in root, flower, involved in response to gibberellin stimulus; null mutation of the corresponding gene is associated with shorter hypocotyls in the light and dark and less responsiveness to GA
P$TSI1_01	T05525	TSI1	isogroup	Nicotiana tabacum	TSI1		O65242
P$WRKY44_01	T05575	WRKY44	isogroup	Arabidopsis thaliana	TTG2	818303	Q9ZUU0	GO:0043562|GO:0003700|GO:0010214|GO:0009957|GO:0006355|GO:0043565|GO:0001708	non-hair root epidermal cell|leaf trichome|petiole|shoot apex|root|shoot system|plant embryo|seed|vascular leaf|flower|stem|hypocotyl|whole plant	TRANSPARENT TESTA GLABRA 2, contains a WRKY DNA -binding domain
P$MYB46_02	T02561	Myb-46	isogroup	Arabidopsis thaliana	AtMYB46	831127	Q9LXV2	GO:0009416|GO:0009834|GO:0052324|GO:0045492|GO:0009809|GO:0010468|GO:0052386|GO:0009735|GO:0003677|GO:0006355|GO:0003700|GO:0005634|GO:0009751|GO:0050832|GO:2000652|GO:0045893|GO:0010413|GO:1901348|GO:0009832	protoxylem|metaxylem|primary root differentiation zone|interfascicular region|peduncle|inflorescence meristem|root|flower|hypocotyl|collective leaf structure|primary root elongation zone|stamen|gynoecium	MYB DOMAIN PROTEIN 46, contains a myb-like DNA-binding domain, expressed in primary root differentiation zone, primary root elongation zone
P$MYB46_02	T13740	Myb-46	protein	Arabidopsis thaliana	AtMYB46	831127	Q9LXV2
P$MYB4_01	T02611	Myb-4	isogroup	Arabidopsis thaliana	MYB4	830018	Q9SZP1	GO:0009723|GO:0009733|GO:0010555|GO:0042538|GO:0009408|GO:0009624|GO:0009639|GO:0009737|GO:0009735|GO:0009739|GO:0009753|GO:0045892|GO:0010224|GO:0009751|GO:0003677|GO:0003700|GO:0009698|GO:0006857|GO:0042398|GO:0009611|GO:0009805|GO:0006598|GO:2000762	cauline leaf|shoot apex|inflorescence meristem|leaf lamina base|root|shoot system|plant embryo|seed|vascular leaf|stamen|carpel|sepal|petal|flower|stem|flower pedicel|cotyledon|petiole|hypocotyl|leaf apex|leaf trichome|root giant cell|collective leaf structure|pollen	MYB DOMAIN PROTEIN 4, a transcription repressor that is involved in response to UV-B, salt stress, abscisic acid, ethylene, gibberellin, jasmonic acid, salicylic acid, and auxin
P$MYB89_01	T02632	Myb-89	protein	Arabidopsis thaliana	MYB89	833966	Q9SPG4
P$CBF1_01	T23102	CBF1	isogroup	Arabidopsis thaliana	CBF1	828653	P93835	GO:0009737|GO:0009409|GO:0009414|GO:0042538|GO:0070417|GO:0009625|GO:0009615|GO:0010555|GO:0009416|GO:0045893|GO:0009631|GO:0003700|GO:0003677|GO:0006355	root|cotyledon|hypocotyl|shoot apex|plant embryo|vascular leaf|stamen|carpel|stem|flower pedicel|leaf trichome|shoot system|rosette leaf	C-REPEAT/DRE BINDING FACTOR 1, a cold-inducible transcription activator that acts in cold acclimation; constitutive overexpression is associated with dwarfism and late flowering due to reduced levels of bioactive gibberellin
P$DREB1B_01	T02636	CBF1	protein	Arabidopsis thaliana	CBF1	828653	P93835|Q9M0L0
P$CBF1_01	T02636	CBF1	protein	Arabidopsis thaliana	CBF1	828653	P93835|Q9M0L0
P$RAV1_02	T02637	RAV1	protein	Arabidopsis thaliana	RAV1	837886	Q9ZWM9
P$RAV1_02	T22950	RAV1	protein	Arabidopsis thaliana	RAV1	837886	Q9ZWM9
P$RAV2_01	T02638	RAV2	protein	Arabidopsis thaliana	RAP2.8	843216	P82280
P$ABI4_03	T02642	ABI4	isogroup	Arabidopsis thaliana	ABI4	818614	A0MES8	GO:0005634|GO:0003677|GO:0003700|GO:0006355|GO:0009747|GO:0009738|GO:0045893|GO:0048527|GO:0009744|GO:0005983|GO:0044212|GO:0006970|GO:0048316|GO:0010896|GO:0010353|GO:0031930|GO:0009414|GO:0032880|GO:0010182|GO:0009749|GO:0043565|GO:0010449|GO:0019915|GO:0009793|GO:0010228|GO:0010162|GO:0009737|GO:0050826|GO:0016567|GO:0009845|GO:0009640|GO:0009909|GO:0009933	plant embryo|root|root tip|quiescent center|fruit	ABA INSENSITIVE 4, an APETALA2 domain protein involved in ABA mediated seed germination; loss-of-function mutant displays pleiotropic growth defects, including decreased sensitivity to ABA during germination and altered expression of seed specific genes
P$DREB1A_03	T02643	DREB1A	isogroup	Arabidopsis thaliana	DREB1A	828652	Q9M0L0	GO:0010269|GO:0009749|GO:0009737|GO:0009409|GO:0009414|GO:0009651|GO:0070417|GO:0009615|GO:0010555|GO:0042538|GO:0009416|GO:0042542|GO:0010271|GO:0048366|GO:0009819|GO:0009631|GO:0035264|GO:0010468|GO:0080050|GO:0010229|GO:0009909|GO:0048831|GO:0006560|GO:0006000|GO:0010906|GO:0005985|GO:0080091|GO:0045944|GO:0009735|GO:0009753|GO:0005634|GO:0003677|GO:0003700|GO:0006355|GO:0007623|GO:0005982|GO:…	cauline leaf|fruit|root|seed|stamen|sepal|petal|stem|gynoecium|cotyledon|hypocotyl|shoot apex|inflorescence meristem|leaf lamina base|plant embryo|vascular leaf|carpel|flower|flower pedicel|petiole|leaf apex|guard cell|leaf trichome|shoot system|rosette leaf|collective leaf structure|pollen	DEHYDRATION RESPONSE ELEMENT B1A, contains an AP2 domain, expressed in fruit, seed, involved in response to cold
P$DREB1A_03	T04823	DREB1A	isogroup	Arabidopsis thaliana	DREB1A	828652	Q9M0L0	GO:0010269|GO:0009749|GO:0009737|GO:0009409|GO:0009414|GO:0009651|GO:0070417|GO:0009615|GO:0010555|GO:0042538|GO:0009416|GO:0042542|GO:0010271|GO:0048366|GO:0009819|GO:0009631|GO:0035264|GO:0010468|GO:0080050|GO:0010229|GO:0009909|GO:0048831|GO:0006560|GO:0006000|GO:0010906|GO:0005985|GO:0080091|GO:0045944|GO:0009735|GO:0009753|GO:0005634|GO:0003677|GO:0003700|GO:0006355|GO:0007623|GO:0005982|GO:…	cauline leaf|fruit|root|seed|stamen|sepal|petal|stem|gynoecium|cotyledon|hypocotyl|shoot apex|inflorescence meristem|leaf lamina base|plant embryo|vascular leaf|carpel|flower|flower pedicel|petiole|leaf apex|guard cell|leaf trichome|shoot system|rosette leaf|collective leaf structure|pollen	DEHYDRATION RESPONSE ELEMENT B1A, contains an AP2 domain, expressed in fruit, seed, involved in response to cold
P$DREB1A_04	T02643	DREB1A	isogroup	Arabidopsis thaliana	DREB1A	828652	Q9M0L0	GO:0010269|GO:0009749|GO:0009737|GO:0009409|GO:0009414|GO:0009651|GO:0070417|GO:0009615|GO:0010555|GO:0042538|GO:0009416|GO:0042542|GO:0010271|GO:0048366|GO:0009819|GO:0009631|GO:0035264|GO:0010468|GO:0080050|GO:0010229|GO:0009909|GO:0048831|GO:0006560|GO:0006000|GO:0010906|GO:0005985|GO:0080091|GO:0045944|GO:0009735|GO:0009753|GO:0005634|GO:0003677|GO:0003700|GO:0006355|GO:0007623|GO:0005982|GO:…	cauline leaf|fruit|root|seed|stamen|sepal|petal|stem|gynoecium|cotyledon|hypocotyl|shoot apex|inflorescence meristem|leaf lamina base|plant embryo|vascular leaf|carpel|flower|flower pedicel|petiole|leaf apex|guard cell|leaf trichome|shoot system|rosette leaf|collective leaf structure|pollen	DEHYDRATION RESPONSE ELEMENT B1A, contains an AP2 domain, expressed in fruit, seed, involved in response to cold
P$DREB1A_04	T04823	DREB1A	isogroup	Arabidopsis thaliana	DREB1A	828652	Q9M0L0	GO:0010269|GO:0009749|GO:0009737|GO:0009409|GO:0009414|GO:0009651|GO:0070417|GO:0009615|GO:0010555|GO:0042538|GO:0009416|GO:0042542|GO:0010271|GO:0048366|GO:0009819|GO:0009631|GO:0035264|GO:0010468|GO:0080050|GO:0010229|GO:0009909|GO:0048831|GO:0006560|GO:0006000|GO:0010906|GO:0005985|GO:0080091|GO:0045944|GO:0009735|GO:0009753|GO:0005634|GO:0003677|GO:0003700|GO:0006355|GO:0007623|GO:0005982|GO:…	cauline leaf|fruit|root|seed|stamen|sepal|petal|stem|gynoecium|cotyledon|hypocotyl|shoot apex|inflorescence meristem|leaf lamina base|plant embryo|vascular leaf|carpel|flower|flower pedicel|petiole|leaf apex|guard cell|leaf trichome|shoot system|rosette leaf|collective leaf structure|pollen	DEHYDRATION RESPONSE ELEMENT B1A, contains an AP2 domain, expressed in fruit, seed, involved in response to cold
P$CBF2_01	T02645	DREB1C	isogroup	Arabidopsis thaliana	CBF2	828651	Q9SYS6	GO:0009723|GO:0009737|GO:0010269|GO:0009409|GO:0009414|GO:0042538|GO:0070417|GO:0010150|GO:0010229|GO:0048366|GO:0042176|GO:0010271|GO:0050801|GO:0009735|GO:0005634|GO:0003677|GO:0003700|GO:0006355|GO:0009631	cauline leaf|fruit|root|seed|stamen|sepal|petal|stem|gynoecium|cotyledon|hypocotyl|fruit abscission zone|shoot apex|vascular leaf|carpel|flower|flower pedicel|petiole|leaf apex|leaf mesophyll|guard cell|leaf trichome|shoot system|collective leaf structure	DRE/CRT-BINDING PROTEIN, a putative transcription activator that is induced in response to cold
P$DRE1C_01	T02645	DREB1C	isogroup	Arabidopsis thaliana	CBF2	828651	Q9SYS6	GO:0009723|GO:0009737|GO:0010269|GO:0009409|GO:0009414|GO:0042538|GO:0070417|GO:0010150|GO:0010229|GO:0048366|GO:0042176|GO:0010271|GO:0050801|GO:0009735|GO:0005634|GO:0003677|GO:0003700|GO:0006355|GO:0009631	cauline leaf|fruit|root|seed|stamen|sepal|petal|stem|gynoecium|cotyledon|hypocotyl|fruit abscission zone|shoot apex|vascular leaf|carpel|flower|flower pedicel|petiole|leaf apex|leaf mesophyll|guard cell|leaf trichome|shoot system|collective leaf structure	DRE/CRT-BINDING PROTEIN, a putative transcription activator that is induced in response to cold
P$CBF2_01	T04824	DREB1C	protein	Arabidopsis thaliana	CBF2	828651	Q9SYS6
P$CBF2_01	T10668	DREB1C	protein	Arabidopsis thaliana	CBF2	828651	Q9SYS6
P$TGA2_Q2	T02795	TGA2	isogroup	Arabidopsis thaliana	AHBP-1B	830586	P43273	GO:0009615|GO:0009409|GO:0003677|GO:0003700|GO:0045892|GO:0005515|GO:0009410|GO:0045893|GO:0009862|GO:0005737|GO:0005634|GO:0006355|GO:0043565|GO:0046983|GO:0031048|GO:0007062|GO:0048522|GO:0045132|GO:0030968|GO:0009617	cauline leaf|shoot apex|inflorescence meristem|leaf lamina base|root|shoot system|plant embryo|seed|vascular leaf|stamen|carpel|sepal|petal|flower|stem|flower pedicel|cotyledon|petiole|hypocotyl|leaf apex|guard cell|leaf trichome|collective leaf structure|pollen|plant sperm cell|fruit	BZIP TRANSCRIPTION FACTOR HBP-1B HOMOLOG, contains a basic region leucine zipper, expressed in fruit, root
P$TGA2_Q2	T10928	TGA2	protein	Arabidopsis thaliana	AHBP-1B	830586	P43273
P$CDC5_01	T02855	CDC5	isogroup	Arabidopsis thaliana	ATCDC5	837506	P92948	GO:0009737|GO:0009625|GO:0009615|GO:0009416|GO:0009639|GO:0009414|GO:0003677|GO:0003700|GO:0042742|GO:0050832|GO:0005515|GO:0009507|GO:0009870|GO:0006355|GO:0010204|GO:0006396|GO:0000278	cauline leaf|shoot apex|inflorescence meristem|leaf lamina base|root|shoot system|plant embryo|seed|vascular leaf|stamen|carpel|sepal|petal|flower|stem|flower pedicel|cotyledon|petiole|hypocotyl|leaf apex|guard cell|leaf trichome|rosette leaf|plant sperm cell|collective leaf structure|pollen	ARABIDOPSIS THALIANA HOMOLOG OF CDC5, contains a myb-like DNA-binding domain, involved in defense response to bacterium, defense response to fungus
P$CDC5_01	T17200	CDC5	protein	Arabidopsis thaliana	ATCDC5	837506	P92948
P$ERF7_01	T05483	ATERF7	isogroup	Arabidopsis thaliana	ERF7	821575	Q9LDE4	GO:0009737|GO:0009741|GO:0009753|GO:0009414|GO:0045892|GO:0003700|GO:0006355|GO:0005634|GO:0005515|GO:0043565|GO:0009873|GO:0003677	guard cell|cauline leaf|fruit|root|seed|stamen|sepal|petal|stem|gynoecium|cotyledon|hypocotyl|shoot apex|inflorescence meristem|leaf lamina base|shoot system|plant embryo|vascular leaf|carpel|flower|flower pedicel|petiole|leaf apex|leaf trichome|whole plant|collective leaf structure|pollen|pollen tube cell	ETHYLENE RESPONSIVE ELEMENT BINDING FACTOR 7, contains an AP2 domain, expressed in guard cell, fruit, involved in response to water deprivation, response to abscisic acid stimulus
P$ERF7_02	T05483	ATERF7	isogroup	Arabidopsis thaliana	ERF7	821575	Q9LDE4	GO:0009737|GO:0009741|GO:0009753|GO:0009414|GO:0045892|GO:0003700|GO:0006355|GO:0005634|GO:0005515|GO:0043565|GO:0009873|GO:0003677	guard cell|cauline leaf|fruit|root|seed|stamen|sepal|petal|stem|gynoecium|cotyledon|hypocotyl|shoot apex|inflorescence meristem|leaf lamina base|shoot system|plant embryo|vascular leaf|carpel|flower|flower pedicel|petiole|leaf apex|leaf trichome|whole plant|collective leaf structure|pollen|pollen tube cell	ETHYLENE RESPONSIVE ELEMENT BINDING FACTOR 7, contains an AP2 domain, expressed in guard cell, fruit, involved in response to water deprivation, response to abscisic acid stimulus
P$ERF7_01	T08846	ATERF7	protein	Arabidopsis thaliana	ERF7	821575	Q9LDE4
P$ATERF8_01	T05482	ATERF8	isogroup	Arabidopsis thaliana	ATERF-8	841751	Q9MAI5	GO:0009737|GO:0009733|GO:0009414|GO:0042538|GO:0009416|GO:0002238|GO:0009615|GO:0009723|GO:0009961|GO:0006355|GO:0003700|GO:0009873|GO:0003677|GO:0005634	root|seed|vascular leaf|flower|stem|cauline leaf|shoot apex|inflorescence meristem|leaf lamina base|shoot system|plant embryo|stamen|carpel|sepal|petal|flower pedicel|cotyledon|petiole|hypocotyl|leaf apex|leaf trichome|rosette leaf|whole plant|collective leaf structure|pollen	ETHYLENE RESPONSE ELEMENT BINDING FACTOR 4, contains an AP2 domain, expressed in seed, root
P$ERF8_01	T05482	ATERF8	isogroup	Arabidopsis thaliana	ATERF-8	841751	Q9MAI5	GO:0009737|GO:0009733|GO:0009414|GO:0042538|GO:0009416|GO:0002238|GO:0009615|GO:0009723|GO:0009961|GO:0006355|GO:0003700|GO:0009873|GO:0003677|GO:0005634	root|seed|vascular leaf|flower|stem|cauline leaf|shoot apex|inflorescence meristem|leaf lamina base|shoot system|plant embryo|stamen|carpel|sepal|petal|flower pedicel|cotyledon|petiole|hypocotyl|leaf apex|leaf trichome|rosette leaf|whole plant|collective leaf structure|pollen	ETHYLENE RESPONSE ELEMENT BINDING FACTOR 4, contains an AP2 domain, expressed in seed, root
P$ATERF11_01	T05479	ATERF11	isogroup	Arabidopsis thaliana	ATERF11	839733	Q9C5I3	GO:0010167|GO:0009737|GO:0009753|GO:0009733|GO:0010269|GO:0009409|GO:0009414|GO:0042538|GO:0009625|GO:0009615|GO:0042542|GO:0002238|GO:0009723|GO:0009961|GO:0003700|GO:0009873|GO:0006355|GO:0005634|GO:0003677|GO:0010363|GO:0006612|GO:0009738|GO:0031348|GO:0007165|GO:0030968|GO:0050832|GO:0009862|GO:0009867|GO:0010200|GO:0009863|GO:0035556|GO:0043069|GO:0000165|GO:0007154	root|seed|vascular leaf|flower|stem|shoot apex|inflorescence meristem|plant embryo|stamen|carpel|sepal|petal|flower pedicel|cotyledon|petiole|hypocotyl|leaf apex|leaf trichome|shoot system|collective leaf structure|pollen	ERF DOMAIN PROTEIN 11, contains an AP2 domain, expressed in seed, root
P$ERF11_01	T05479	ATERF11	isogroup	Arabidopsis thaliana	ATERF11	839733	Q9C5I3	GO:0010167|GO:0009737|GO:0009753|GO:0009733|GO:0010269|GO:0009409|GO:0009414|GO:0042538|GO:0009625|GO:0009615|GO:0042542|GO:0002238|GO:0009723|GO:0009961|GO:0003700|GO:0009873|GO:0006355|GO:0005634|GO:0003677|GO:0010363|GO:0006612|GO:0009738|GO:0031348|GO:0007165|GO:0030968|GO:0050832|GO:0009862|GO:0009867|GO:0010200|GO:0009863|GO:0035556|GO:0043069|GO:0000165|GO:0007154	root|seed|vascular leaf|flower|stem|shoot apex|inflorescence meristem|plant embryo|stamen|carpel|sepal|petal|flower pedicel|cotyledon|petiole|hypocotyl|leaf apex|leaf trichome|shoot system|collective leaf structure|pollen	ERF DOMAIN PROTEIN 11, contains an AP2 domain, expressed in seed, root
P$ATERF12_01	T05478	ATERF12	isogroup	Arabidopsis thaliana	ATERF12	839732	Q94ID6	GO:0009414|GO:0042538|GO:0009615|GO:0003677|GO:0003700|GO:0009873|GO:0006355	flower|shoot apex|root|plant embryo|seed|sepal|stem|leaf trichome|rosette leaf|collective leaf structure	ERF DOMAIN PROTEIN 12, contains an AP2 domain, expressed in flower
P$MYB111_01	T07926	MYB111	protein	Arabidopsis thaliana	MYB111	823756	Q9FJ07
P$ABI4_01	T05743	ABI4	protein	Zea mays	ABI4		Q8L7W9			ABI4, a transcription factor that binds to the CE-1 element, expressed in kernel 10 and 15 DAP at the transition to storage phase, with a peak at 20 DAP, not expressed in root, tassel, and leaf, and shows no response to abscisic acid and high sugar
P$DRF13_01	T05837	DRF1.3	protein	Hordeum vulgare	DRF1		Q84JE9
P$DRF11_01	T05835	DRF1.1	protein	Hordeum vulgare	DRF1		Q84ND8
P$PCF5_01	T05738	PCF5	protein	Oryza sativa	Os01g0213800	4325252	Q8LT07
P$CBF2_03	T05834	CBF2	protein	Hordeum vulgare	CBF2		Q8S4P8
P$BD1_01	T05897	BD1	protein	Zea mays	bd1	542097	Q84J59
P$DREB1F_01	T05944	DREB1F	isogroup	Arabidopsis thaliana	DDF1	837817	Q9LN86	GO:0010269|GO:0009414|GO:0042538|GO:0009615|GO:0003700|GO:0006357|GO:0003677|GO:0009408|GO:0009651|GO:0050826|GO:0016049|GO:0010371|GO:0043565|GO:0048510|GO:0006355	stem|shoot apex|root|vascular leaf|stamen|carpel|flower|flower pedicel|cotyledon|hypocotyl|leaf apex|leaf trichome|shoot system	DWARF AND DELAYED FLOWERING 1, binds with DRE-like motifs in the GA2ox7 promoter; overexpression displays dwarf and later flowering phenotype (but rescued by GA), increased tolerance to high salinity, and upregulation of RD29A and GA2ox7 genes
P$DREB1F_02	T05944	DREB1F	isogroup	Arabidopsis thaliana	DDF1	837817	Q9LN86	GO:0010269|GO:0009414|GO:0042538|GO:0009615|GO:0003700|GO:0006357|GO:0003677|GO:0009408|GO:0009651|GO:0050826|GO:0016049|GO:0010371|GO:0043565|GO:0048510|GO:0006355	stem|shoot apex|root|vascular leaf|stamen|carpel|flower|flower pedicel|cotyledon|hypocotyl|leaf apex|leaf trichome|shoot system	DWARF AND DELAYED FLOWERING 1, binds with DRE-like motifs in the GA2ox7 promoter; overexpression displays dwarf and later flowering phenotype (but rescued by GA), increased tolerance to high salinity, and upregulation of RD29A and GA2ox7 genes
P$DREB1F_02	T10599	DREB1F	protein	Arabidopsis thaliana	DDF1	837817	Q9LN86
P$DREB1F_03	T10599	DREB1F	protein	Arabidopsis thaliana	DDF1	837817	Q9LN86
P$DREB1E_02	T05945	DREB1E	protein	Arabidopsis thaliana	DDF2	842606	Q9SGJ6
P$DREB1E_03	T05945	DREB1E	protein	Arabidopsis thaliana	DDF2	842606	Q9SGJ6
P$DREB1_01	T05953	DREB1	protein	Triticum aestivum	DREB1		Q8H769
P$ATERF9_01	T05481	ATERF9	protein	Arabidopsis thaliana	ERF9	834444	Q9FE67
P$EREBP1_01	T05959	EREBP1	isogroup	Oryza sativa Japonica Group	EREBP1		Q6K7E6
P$AGP1_01	T06043	AGP1	protein	Nicotiana tabacum	AGP1
P$CBF1_02	T06067	CBF1	protein	Triticum aestivum	CBF1		Q8W236
P$CBF_01	T06070	CBF	protein	Brassica napus	CBF		Q8W242
P$CBF1_03	T06072	CBF1	isogroup	Lycopersicon esculentum	CBF1	543826	Q8S9N5
P$DREB1A_02	T06104	DREB1A	protein	Zea mays	CBF3	542660	Q8GZQ2
P$DBF2_01	T06141	DBF2	isogroup	Zea mays	DBF2		Q8LKX0			DRE binding factor 2, an AP2 domain containing protein that interacts with the DRE2 cis-element of dhn1 promoter and represses its basal activity and ABA mediated DRE2-dependent transcription
P$E2L_Q2	T06407	E2L1	isogroup	Arabidopsis thaliana	DEL2	831348	Q9LFQ9	GO:0006355|GO:0005515|GO:0009733|GO:0003677|GO:0003700|GO:0008284|GO:0005634|GO:0005667|GO:0009410|GO:0048522	shoot apex|flower|peduncle|leaf lamina base|root|plant embryo|seed|vascular leaf|sepal|stem|flower pedicel|leaf trichome|collective leaf structure|plant egg cell	DP-E2F-LIKE 2, member of the E2F/DP family winged-helix DNA-binding domain, expressed in flower, peduncle
P$E2L_Q2	T13968	E2L1	protein	Arabidopsis thaliana	DEL2	831348	Q9LFQ9
P$P_01	T01591	P (short form)	protein	Zea mays	p1	542272	P27898
P$P_01	T01590	P (long form)	protein	Zea mays	p1	542272	P27898
P$ATMYB84_01	T02597	Myb-84	protein	Arabidopsis thaliana	MYB84	824131	Q9M2Y9
P$TNY_01	T02641	TINY	isogroup	Arabidopsis thaliana	TNY	832650	Q39127	GO:0010167|GO:0009737|GO:0009416|GO:0010044|GO:0043562|GO:0009624|GO:0009639|GO:0009735|GO:0003677|GO:0003700|GO:0009825|GO:0006355	shoot apex|leaf lamina base|root|plant embryo|seed|vascular leaf|sepal|petal|flower|stem|cotyledon|hypocotyl|leaf apex|shoot system|whole plant|root giant cell|collective leaf structure	TINY, contains an AP2 domain, involved in multidimensional cell growth
P$TNY_01	T10606	TINY	protein	Arabidopsis thaliana	TNY	832650	Q39127
P$ERF1_04	T08097	ERF1	isogroup	Lycopersicon esculentum	ERF1	606712	Q8LGR8
P$ERF1_Q2	T08909	ERF1	protein	Lycopersicon esculentum	ERF1	606712	Q8LGR8
P$JERF3_01	T08126	JERF3	isogroup	Lycopersicon esculentum	LOC543910	543910	Q6TXK7
P$JERF1_01	T08128	JERF1	isogroup	Lycopersicon esculentum	JERF1	544182	Q8LGR9
P$TSRF1_01	T08135	TSRF1	protein	Lycopersicon esculentum	TSRF1		Q8H6S9
P$CBF3_01	T08157	CBF3	protein	Lycopersicon esculentum	CBF3		Q675A0
P$GATA8_01	T08712	BME3-ZF	isogroup	Arabidopsis thaliana	BME3	824646	Q9SV30	GO:0009741|GO:0009416|GO:0010269|GO:0009737|GO:0042538|GO:0009409|GO:0010555|GO:0002238|GO:0009753|GO:0003700|GO:0007623|GO:0009845|GO:0006355|GO:0005634|GO:0003677|GO:0043565|GO:0045893|GO:0008270	plant embryo|flower pedicel|style|cauline leaf|shoot apex|inflorescence meristem|leaf lamina base|root|shoot system|seed|vascular leaf|stamen|carpel|sepal|petal|flower|stem|cotyledon|petiole|hypocotyl|leaf apex|leaf trichome|collective leaf structure	BLUE MICROPYLAR END3, plays a role in positive regulation of seed germination, expressed in embryo, pedicel, and style; knockout mutants are associated with seeds exhibiting deeper dormancy and reduced expression of GA20-oxidase and GA3-oxidase genes
P$BIM1_02	T09054	BIM1	isogroup	Arabidopsis thaliana	BIM1	830708	Q9LEZ3	GO:0009414|GO:0009615|GO:0009639|GO:0009737|GO:0009735|GO:0003677|GO:0005515|GO:0003700|GO:0009742|GO:0006355|GO:0009855|GO:0009944|GO:0010072	cauline leaf|shoot apex|inflorescence meristem|leaf lamina base|root|shoot system|plant embryo|seed|vascular leaf|stamen|carpel|sepal|petal|flower|stem|flower pedicel|cotyledon|petiole|hypocotyl|leaf apex|leaf trichome|collective leaf structure|pollen	BES1-INTERACTING MYC-LIKE PROTEIN 1, a transcription factor that interacts with DRN and DRNL and acts in embryonic patterning; mutants display embryo patterning defects including cell division defects in the hypophyseal region and apical domain defects
P$SPL14_02	T06734	SPL14	isogroup	Arabidopsis thaliana	SPL14	838692	Q8RY95	GO:0009625|GO:0009615|GO:0009409|GO:0009741|GO:0005634|GO:0003677|GO:0045893|GO:0006355|GO:0005886|GO:0003700|GO:0042742	vascular system|cauline leaf|shoot apex|inflorescence meristem|leaf lamina base|root|shoot system|plant embryo|seed|vascular leaf|stamen|carpel|sepal|petal|flower|stem|flower pedicel|cotyledon|petiole|hypocotyl|leaf apex|leaf trichome|rosette leaf|collective leaf structure|pollen	SQUAMOSA PROMOTER BINDING PROTEIN-LIKE 14, a transcriptional activator; recessive mutants survive in the presence of fungal toxin FB1 with altered plant architecture notably with elongated petioles and enhanced leaf margin serration in the absence of FB1
P$SPL14_01	T09195	SPL14	protein	Arabidopsis thaliana	SPL14	838692	Q8RY95
P$TCP4_01	T07331	At3g15030	protein	Arabidopsis thaliana	MEE35	820732	Q8LPR5
P$BZR1_01	T09158	BZR1	protein	Arabidopsis thaliana	BZR1	843845	Q8S307
P$DREB2C_01	T10601	DREB2C	isogroup	Arabidopsis thaliana	AT2G40340	818627	Q8LFR2	GO:0009737|GO:0009409|GO:0009414|GO:0042538|GO:0009735|GO:0005634|GO:0003677|GO:0003700|GO:0006355|GO:0010286|GO:0005515	flower|stem|leaf trichome|vascular leaf|root	Protein containing an AP2 domain, expressed in flower, stem
P$DREB2C_02	T10601	DREB2C	isogroup	Arabidopsis thaliana	AT2G40340	818627	Q8LFR2	GO:0009737|GO:0009409|GO:0009414|GO:0042538|GO:0009735|GO:0005634|GO:0003677|GO:0003700|GO:0006355|GO:0010286|GO:0005515	flower|stem|leaf trichome|vascular leaf|root	Protein containing an AP2 domain, expressed in flower, stem
P$DREB2C_03	T10601	DREB2C	isogroup	Arabidopsis thaliana	AT2G40340	818627	Q8LFR2	GO:0009737|GO:0009409|GO:0009414|GO:0042538|GO:0009735|GO:0005634|GO:0003677|GO:0003700|GO:0006355|GO:0010286|GO:0005515	flower|stem|leaf trichome|vascular leaf|root	Protein containing an AP2 domain, expressed in flower, stem
P$DREB2C_02	T10600	DREB2C	protein	Arabidopsis thaliana	AT2G40340	818627	Q8LFR2
P$DREB2C_03	T10600	DREB2C	protein	Arabidopsis thaliana	AT2G40340	818627	Q8LFR2
P$DREB2D_01	T10603	DREB 2D	isogroup	Arabidopsis thaliana	AT1G75490	843885	Q9LQZ2	GO:0009749|GO:0042538|GO:0002238|GO:0005634|GO:0003677|GO:0003700|GO:0006355|GO:0010200		Protein containing an AP2 domain
P$DREB2F_01	T07476	DREB 2F	isogroup	Arabidopsis thaliana	AT3G57600	824929	Q9SVX5	GO:0009414|GO:0042538|GO:0005634|GO:0003677|GO:0003700|GO:0006355|GO:0048507|GO:0048440|GO:0010093	cauline leaf|shoot apex|inflorescence meristem|leaf lamina base|shoot system|plant embryo|seed|vascular leaf|stamen|carpel|sepal|petal|flower|flower pedicel|petiole|leaf apex|leaf trichome|collective leaf structure	Protein containing an AP2 domain
P$DREB2E_01	T07190	DREB 2E	isogroup	Arabidopsis thaliana	AT2G38340	818414	O80917	GO:0009737|GO:0009414|GO:0042538|GO:0009615|GO:0009753|GO:0009735|GO:0005634|GO:0003677|GO:0003700|GO:0006355|GO:0045893|GO:0034605|GO:0009651	flower|stamen|sepal|stem|rosette leaf|pollen|pollen tube cell|xylem|anther|stigma|cotyledon	Protein containing an AP2 domain, expressed in flower
P$WRAF1_01	T10633	WRAF1	isogroup	Nicotiana tabacum	WRAF1		A4F248
P$WRAF2_01	T10641	WRAF2	isogroup	Nicotiana tabacum	WRAF2		A4F249
P$ERF1_05	T10820	ERF1(2)	isogroup	Lycopersicon esculentum	ERF3-like	606713	Q8S9H4
P$ERF1_Q2	T10819	ERF1 (2)	protein	Lycopersicon esculentum	ERF3-like	606713	Q8S9H4
P$ERF2_04	T10834	ERF2 (2)	isogroup	Lycopersicon esculentum	ERF3	544260	Q84LQ6
P$GAMYB_Q2	T02879	GAMYB	isogroup	Oryza sativa	GAMYB	4327362	Q0JIC2	GO:0009739|GO:0010080|GO:0048437|GO:0009555|GO:0043565|GO:0045893|GO:0009740|GO:0003677|GO:0033993|GO:0009737|GO:0045944|GO:0003700|GO:0005515|GO:0009937|GO:0048653|GO:0048658|GO:0048443|GO:0010623|GO:0010584|GO:0010255|GO:0006357|GO:0009908|GO:0010476	aleurone layer|root|vascular leaf|cultured plant cell|flower|shoot system|stem|leaf sheath|leaf lamina	Transcription factor GAMYB, a transcriptional regulator that interacts with DOF3 and acts in GA signaling, mediates GA-regulated gene expression in anther and aleurone, proper floral organ and pollen development, and ABA and phosphatidic acid responses
P$GAMYB_Q2	T09610	GAMYB	protein	Oryza sativa	GAMYB	4327362	Q0JIC2-1
P$GAMYB_Q2	T21778	GAMYB	protein	Oryza sativa	GAMYB	4327362	Q0JIC2-1
P$ATHB9_01	T04001	ATHB-9	protein	Arabidopsis thaliana	PHV	839928	O04292
P$ATHB9_01	T30460	ATHB-9	protein	Arabidopsis thaliana	PHV	839928	O04292
P$AT1G24590_01	T06749	At1g24590	protein	Arabidopsis thaliana	SOB2	839073	Q9FYK5
P$RAP22_01	T14004	RAP2.2	isogroup	Arabidopsis thaliana	RAP2.2	820643	Q9LUM4	GO:0009741|GO:0009737|GO:0009615|GO:0009409|GO:0010555|GO:0042538|GO:0009753|GO:0009723|GO:0009961|GO:0006355|GO:0001666|GO:0003677|GO:0003700|GO:0005634|GO:0010468|GO:0006487|GO:0046685	cauline leaf|shoot apex|inflorescence meristem|leaf lamina base|root|shoot system|plant embryo|seed|vascular leaf|stamen|carpel|sepal|petal|flower|stem|flower pedicel|cotyledon|petiole|hypocotyl|leaf apex|leaf trichome|rosette leaf|collective leaf structure|pollen	RAP2.2, contains an AP2 domain
P$RAP22_01	T14005	RAP2.2	protein	Arabidopsis thaliana	RAP2.2	820643	Q9LUM4-1
P$ERF3_01	T13902	ERF3	isogroup	Triticum aestivum	LOC100125723	100125723	A5JTT1
P$E2L_Q2	T07257	E2L2	isogroup	Arabidopsis thaliana	DEL3	821221		GO:0010167|GO:0009615|GO:0006355|GO:0005737|GO:0003700|GO:0005634|GO:0003677|GO:0005515|GO:0005667|GO:0006261	shoot apex|flower|root|shoot system|plant embryo|seed|vascular leaf|sepal|petal|flower pedicel|hypocotyl|collective leaf structure|plant sperm cell|pollen tube cell|pollen	DP-E2F-LIKE 3, member of the E2F/DP family winged-helix DNA-binding domain, expressed in flower
P$E2L_Q2	T13969	E2L2	protein	Arabidopsis thaliana	DEL3	821221
P$E2L_Q2	T07424	E2L3	isogroup	Arabidopsis thaliana	DEL1	823971		GO:0005515|GO:0032876|GO:0003677|GO:0042023|GO:0003700|GO:0005634|GO:0006355|GO:0005667	shoot apex|adult vascular leaf|flower|portion of vascular tissue	DP-E2F-LIKE 1, regulates the expression of CCS52A2 gene and plays a role in regulation of DNA endoreduplication; loss-of-function of the corresponding gene is associated with increase in ploidy levels
P$E2L_Q2	T13971	E2L3	protein	Arabidopsis thaliana	DEL1	823971
P$RAP23_01	T02658	RAP2-3	isogroup	Arabidopsis thaliana	RAP2.3	820929	P42736	GO:0010167|GO:0009416|GO:0009749|GO:0009625|GO:0009615|GO:0003677|GO:0003700|GO:0009753|GO:0005634|GO:0005737|GO:0005515|GO:0005886|GO:0009873|GO:0051707|GO:0008219|GO:0009723|GO:0045893|GO:0009735|GO:0006355|GO:0010286	cauline leaf|shoot apex|inflorescence meristem|leaf lamina base|root|shoot system|plant embryo|seed|vascular leaf|stamen|carpel|sepal|petal|flower|stem|flower pedicel|cotyledon|petiole|hypocotyl|leaf apex|guard cell|leaf mesophyll|leaf trichome|rosette leaf|collective leaf structure|pollen	RELATED TO AP2 3, contains an AP2 domain, involved in cell death, response to cytokinin stimulus
P$RAP23_01	T22976	RAP2-3	isogroup	Arabidopsis thaliana	RAP2.3	820929	P42736	GO:0010167|GO:0009416|GO:0009749|GO:0009625|GO:0009615|GO:0003677|GO:0003700|GO:0009753|GO:0005634|GO:0005737|GO:0005515|GO:0005886|GO:0009873|GO:0051707|GO:0008219|GO:0009723|GO:0045893|GO:0009735|GO:0006355|GO:0010286	cauline leaf|shoot apex|inflorescence meristem|leaf lamina base|root|shoot system|plant embryo|seed|vascular leaf|stamen|carpel|sepal|petal|flower|stem|flower pedicel|cotyledon|petiole|hypocotyl|leaf apex|guard cell|leaf mesophyll|leaf trichome|rosette leaf|collective leaf structure|pollen	RELATED TO AP2 3, contains an AP2 domain, involved in cell death, response to cytokinin stimulus
P$RAP23_02	T02658	RAP2-3	isogroup	Arabidopsis thaliana	RAP2.3	820929	P42736	GO:0010167|GO:0009416|GO:0009749|GO:0009625|GO:0009615|GO:0003677|GO:0003700|GO:0009753|GO:0005634|GO:0005737|GO:0005515|GO:0005886|GO:0009873|GO:0051707|GO:0008219|GO:0009723|GO:0045893|GO:0009735|GO:0006355|GO:0010286	cauline leaf|shoot apex|inflorescence meristem|leaf lamina base|root|shoot system|plant embryo|seed|vascular leaf|stamen|carpel|sepal|petal|flower|stem|flower pedicel|cotyledon|petiole|hypocotyl|leaf apex|guard cell|leaf mesophyll|leaf trichome|rosette leaf|collective leaf structure|pollen	RELATED TO AP2 3, contains an AP2 domain, involved in cell death, response to cytokinin stimulus
P$RAP23_02	T22976	RAP2-3	isogroup	Arabidopsis thaliana	RAP2.3	820929	P42736	GO:0010167|GO:0009416|GO:0009749|GO:0009625|GO:0009615|GO:0003677|GO:0003700|GO:0009753|GO:0005634|GO:0005737|GO:0005515|GO:0005886|GO:0009873|GO:0051707|GO:0008219|GO:0009723|GO:0045893|GO:0009735|GO:0006355|GO:0010286	cauline leaf|shoot apex|inflorescence meristem|leaf lamina base|root|shoot system|plant embryo|seed|vascular leaf|stamen|carpel|sepal|petal|flower|stem|flower pedicel|cotyledon|petiole|hypocotyl|leaf apex|guard cell|leaf mesophyll|leaf trichome|rosette leaf|collective leaf structure|pollen	RELATED TO AP2 3, contains an AP2 domain, involved in cell death, response to cytokinin stimulus
P$RAP23_01	T08661	RAP2-3	protein	Arabidopsis thaliana	RAP2.3	820929	P42736
P$RAP23_01	T22975	RAP2-3	protein	Arabidopsis thaliana	RAP2.3	820929	P42736
P$RAP23_02	T08661	RAP2-3	protein	Arabidopsis thaliana	RAP2.3	820929	P42736
P$RAP23_02	T22975	RAP2-3	protein	Arabidopsis thaliana	RAP2.3	820929	P42736
P$ASR1_01	T14118	ASR-1	protein	Lycopersicon esculentum	ASR1	543574	Q08655
P$ERF112_01	T07158	ERF112	isogroup	Arabidopsis thaliana	AT2G33710	817936	P93007	GO:0010167|GO:0009723|GO:0009741|GO:0009414|GO:0042538|GO:0010193|GO:0009409|GO:0002238|GO:0000303|GO:0005634|GO:0003677|GO:0003700|GO:0006355|GO:0005730|GO:0010200|GO:0002679|GO:0035556	rosette leaf|root|shoot system	Protein containing an AP2 domain
P$ERF112_02	T07158	ERF112	isogroup	Arabidopsis thaliana	AT2G33710	817936	P93007	GO:0010167|GO:0009723|GO:0009741|GO:0009414|GO:0042538|GO:0010193|GO:0009409|GO:0002238|GO:0000303|GO:0005634|GO:0003677|GO:0003700|GO:0006355|GO:0005730|GO:0010200|GO:0002679|GO:0035556	rosette leaf|root|shoot system	Protein containing an AP2 domain
P$ERF019_01	T06745	ERF019	isogroup	Arabidopsis thaliana	AT1G22810	838887	O80542	GO:0009733|GO:0010269|GO:0009737|GO:0009414|GO:0042538|GO:0009651|GO:0042542|GO:0002238|GO:0009725|GO:0005634|GO:0003677|GO:0003700|GO:0006355|GO:0005737	leaf mesophyll|root	Protein containing an AP2 domain
P$TRB2_01	T33285	ATTRB2	isogroup	Arabidopsis thaliana	ATTRB2	836894	Q9FJW5	GO:0009615|GO:0009737|GO:0003677|GO:0009751|GO:0003700|GO:0043047|GO:0042803|GO:0009733|GO:0009651|GO:0009723|GO:0009739|GO:0003691|GO:0009753|GO:0046686|GO:0006334|GO:0005515|GO:0005634|GO:0042162	root|vascular leaf|flower|stem|cauline leaf|shoot apex|inflorescence meristem|leaf lamina base|shoot system|plant embryo|seed|stamen|carpel|sepal|petal|flower pedicel|cotyledon|petiole|hypocotyl|leaf apex|leaf trichome|rosette leaf|whole plant|collective leaf structure|pollen|pollen tube cell	TELOMERE REPEAT BINDING FACTOR 2, contains a myb-like DNA-binding domain, involved in response to salt stress, response to abscisic acid stimulus
P$TRB2_01	T18582	ATTRB2	protein	Arabidopsis thaliana	ATTRB2	836894	Q9FJW5
P$DREB2A_02	T14380	DREB2A	isogroup	Zea mays	DREB2A	732788	Q1ESI9	GO:0005634|GO:0043565|GO:0045944|GO:0009819|GO:0010286|GO:0009314|GO:0009414|GO:0003700|GO:0009408|GO:0006979|GO:0003677|GO:0042221|GO:0045893		ERF/AP2 domain containing transcription factor, a transcriptional activator that is expressed in response to heat, cold, low temperature, and high salt, mediates drought and heat tolerance
P$CBNAC_01	T14491	CBNAC	protein	Arabidopsis thaliana	AT4G35580	829710	F4JN35
P$AT5G04240_01	T07724	At5g04240	isogroup	Arabidopsis thaliana	ELF6	830303	Q6BDA0	GO:0009737|GO:0009414|GO:0042538|GO:0009615|GO:0009741|GO:0005634|GO:0005515|GO:0048579|GO:0003700|GO:0009826|GO:0033169|GO:0006355|GO:0048577|GO:0005622|GO:0003676|GO:0008270|GO:0045893|GO:0043687|GO:0009630|GO:0019344	vascular leaf|cotyledon|cauline leaf|shoot apex|inflorescence meristem|leaf lamina base|root|shoot system|plant embryo|seed|stamen|carpel|sepal|petal|flower|stem|flower pedicel|petiole|hypocotyl|leaf apex|leaf trichome|collective leaf structure|pollen|plant sperm cell	EARLY FLOWERING 6, a member of jumonji, zinc-finger-class transcription factors that regulates flowering time; mutants display brassinosteroid (BR)-related phenotypes, including impaired cell elongation and reduced expression of BR target genes
P$ARR14_01	T33272	ARR14	isogroup	Arabidopsis thaliana	ARR14	814707	Q8L9Y3	GO:0000156|GO:0005515|GO:0009736|GO:0003700|GO:0042802|GO:0000160|GO:0006355|GO:0031537|GO:0010029|GO:0048831	juvenile vascular leaf|cauline leaf|shoot apex|inflorescence meristem|leaf lamina base|root|shoot system|plant embryo|seed|vascular leaf|stamen|carpel|sepal|petal|flower|stem|flower pedicel|cotyledon|petiole|hypocotyl|leaf apex|leaf trichome|collective leaf structure	ARABIDOPSIS RESPONSE REGULATOR 14, contains a response regulator receiver domain
P$ARR14_01	T33273	ARR14	protein	Arabidopsis thaliana	ARR14	814707	Q8L9Y3
P$RAP27_01	T22969	RAP2-7	isogroup	Arabidopsis thaliana	TOE1	817403	Q9SK03	GO:0010167|GO:0009733|GO:0009723|GO:0009753|GO:0009749|GO:0009737|GO:0009409|GO:0070417|GO:0009624|GO:0009639|GO:0009961|GO:0003677|GO:0005634|GO:0003700|GO:0009887|GO:0006355|GO:0010228|GO:0009651	cauline leaf|shoot apex|inflorescence meristem|leaf lamina base|root|shoot system|seed|vascular leaf|flower|stem|cotyledon|petiole|hypocotyl|leaf apex|leaf trichome|root giant cell|collective leaf structure	TARGET OF EAT1 1, contains an AP2 domain, involved in organ morphogenesis
P$RAP27_01	T22968	RAP2-7-isoform1	protein	Arabidopsis thaliana	TOE1	817403	Q9SK03
P$RAP27_01	T22970	RAP2-7-isoform2	protein	Arabidopsis thaliana	TOE1	817403	Q9SK03-2
P$MYB3_01	T14977	AtMYB3	isogroup	Arabidopsis thaliana	MYB3	838870	Q9S9K9	GO:0010167|GO:0009737|GO:0009414|GO:0042538|GO:0010555|GO:0009753|GO:0003677|GO:0009800|GO:0003700|GO:0009651|GO:0009892|GO:0006355|GO:0009611|GO:0009751|GO:0046686|GO:0009739|GO:0009733|GO:0009723	cauline leaf|shoot apex|inflorescence meristem|leaf lamina base|root|shoot system|plant embryo|seed|vascular leaf|stamen|carpel|sepal|petal|flower|stem|flower pedicel|cotyledon|petiole|hypocotyl|leaf apex|leaf trichome|whole plant|collective leaf structure|pollen|fruit	MYB DOMAIN PROTEIN 3, a DNA binding protein that is induced by abiotic stress and ABA treatment, expressed in fruit and leaf
P$CBF2_02	T14877	CBF2	isogroup	Triticum aestivum	CBF2	778406	Q3T5M9
P$ETTIN_01	T04517	ETTIN	isogroup	Arabidopsis thaliana	ETT	817956	O23661	GO:0009723|GO:0009753|GO:0009737|GO:0009414|GO:0009615|GO:0005634|GO:0003700|GO:0003677|GO:0010050|GO:0009733|GO:0009850|GO:0010158|GO:0006355|GO:0009725|GO:0009887|GO:0007389|GO:0010051|GO:0048519|GO:0048438|GO:0009616|GO:0048439|GO:0009855	vascular leaf primordium|flower meristem|apical meristem|cauline leaf|shoot apex|inflorescence meristem|leaf lamina base|root|shoot system|plant embryo|seed|vascular leaf|carpel|sepal|petal|flower|stem|flower pedicel|cotyledon|petiole|hypocotyl|leaf apex|leaf trichome|collective leaf structure|plant ovule	ETTIN, a member of the auxin response factor family, involved in vegetative phase change, expressed in floral and apical meristems; mutants display pleiotropic effects on flower development, with decreases in stamen number and anther formation
P$ETTIN_01	T14986	ETTIN	protein	Arabidopsis thaliana	ETT	817956	O23661
P$FHY3_01	T15709	FHY3	isogroup	Arabidopsis thaliana	FHY3	821781	Q9LIE5	GO:0009615|GO:0005634|GO:0010017|GO:0010218|GO:0007623|GO:0009585|GO:0045893|GO:0042753|GO:0003700|GO:0008270|GO:0004553|GO:0005975|GO:0006487|GO:0000956|GO:0009639|GO:0009630|GO:0008284	cauline leaf|shoot apex|inflorescence meristem|leaf lamina base|root|shoot system|plant embryo|seed|vascular leaf|stamen|carpel|sepal|petal|flower|stem|flower pedicel|cotyledon|petiole|hypocotyl|leaf apex|leaf trichome|rosette leaf|collective leaf structure|pollen|plant sperm cell|pollen tube cell|guard cell	FAR-RED ELONGATED HYPOCOTYLS 3, a transcription factor that acts in phytochrome A signaling; mutants display enhanced inhibition of hypocotyl elongation and disrupted rhythmicity of central-clock and clock-output gene expression in red light
P$LBD16_01	T07217	LBD16	protein	Arabidopsis thaliana	LBD16	818843	Q9SLB7
P$ERF2_03	T08397	ERF2	isogroup	Lycopersicon esculentum	ERF2	543866	Q84XB2
P$ERF1_02	T13876	ERF1	isogroup	Triticum aestivum	ERF1		Q2TN80
P$ATERF14_01	T06647	ATERF14	isogroup	Arabidopsis thaliana	ATERF14	839539	P93822	GO:0042538|GO:0005634|GO:0003677|GO:0003700|GO:0006355|GO:0009873	vascular leaf|root	ETHYLENE-RESPONSIVE ELEMENT BINDING FACTOR 14, contains an AP2 domain
P$ERF13_01	T22974	ERF13	isogroup	Arabidopsis thaliana	ATERF13	819093	Q8L9K1	GO:0009741|GO:0009753|GO:0010269|GO:0009737|GO:0009414|GO:0042538|GO:0009409|GO:0042542|GO:0002238|GO:0009733|GO:0005634|GO:0003677|GO:0003700|GO:0006355|GO:0010200|GO:0009873|GO:0010363|GO:0009738|GO:0007165|GO:0009867|GO:0006612|GO:0009863|GO:0002679|GO:0043069|GO:0009723|GO:0035556	shoot apex|root|plant embryo|vascular leaf|stamen|carpel|flower pedicel|cotyledon|petiole|hypocotyl|leaf apex|leaf trichome|shoot system|collective leaf structure	ETHYLENE-RESPONSIVE ELEMENT BINDING FACTOR 13, contains an AP2 domain
P$ERF13_02	T22974	ERF13	isogroup	Arabidopsis thaliana	ATERF13	819093	Q8L9K1	GO:0009741|GO:0009753|GO:0010269|GO:0009737|GO:0009414|GO:0042538|GO:0009409|GO:0042542|GO:0002238|GO:0009733|GO:0005634|GO:0003677|GO:0003700|GO:0006355|GO:0010200|GO:0009873|GO:0010363|GO:0009738|GO:0007165|GO:0009867|GO:0006612|GO:0009863|GO:0002679|GO:0043069|GO:0009723|GO:0035556	shoot apex|root|plant embryo|vascular leaf|stamen|carpel|flower pedicel|cotyledon|petiole|hypocotyl|leaf apex|leaf trichome|shoot system|collective leaf structure	ETHYLENE-RESPONSIVE ELEMENT BINDING FACTOR 13, contains an AP2 domain
P$ERF13_01	T07228	ATERF13	protein	Arabidopsis thaliana	ATERF13	819093	Q8L9K1
P$ERF13_01	T22973	ERF13	protein	Arabidopsis thaliana	ATERF13	819093	Q8L9K1
P$ERF104_01	T08007	ERF104	isogroup	Arabidopsis thaliana	AT5G61600	836281	Q9FKG1	GO:0009737|GO:0010269|GO:0009749|GO:0042538|GO:0009615|GO:0042542|GO:0002238|GO:0009741|GO:0009733|GO:0009414|GO:0005634|GO:0003677|GO:0003700|GO:0006355|GO:0045893|GO:0005515|GO:0050832|GO:0009612|GO:0009693|GO:0009611|GO:0010200	cauline leaf|shoot apex|inflorescence meristem|leaf lamina base|root|shoot system|plant embryo|seed|vascular leaf|stamen|carpel|sepal|petal|flower|stem|flower pedicel|cotyledon|petiole|hypocotyl|leaf apex|leaf trichome|whole plant|collective leaf structure|pollen	Protein containing an AP2 domain
P$ERF104_01	T23015	ERF104	isogroup	Arabidopsis thaliana	AT5G61600	836281	Q9FKG1	GO:0009737|GO:0010269|GO:0009749|GO:0042538|GO:0009615|GO:0042542|GO:0002238|GO:0009741|GO:0009733|GO:0009414|GO:0005634|GO:0003677|GO:0003700|GO:0006355|GO:0045893|GO:0005515|GO:0050832|GO:0009612|GO:0009693|GO:0009611|GO:0010200	cauline leaf|shoot apex|inflorescence meristem|leaf lamina base|root|shoot system|plant embryo|seed|vascular leaf|stamen|carpel|sepal|petal|flower|stem|flower pedicel|cotyledon|petiole|hypocotyl|leaf apex|leaf trichome|whole plant|collective leaf structure|pollen	Protein containing an AP2 domain
P$ERF104_01	T16064	ERF104	protein	Arabidopsis thaliana	AT5G61600	836281	Q9FKG1
P$ERF104_01	T23014	ERF104	protein	Arabidopsis thaliana	AT5G61600	836281	Q9FKG1
P$ABR1_01	T08730	ABR1	isogroup	Arabidopsis thaliana	ABR1	836596	Q9FGF8	GO:0009416|GO:0009737|GO:0009409|GO:0009414|GO:0042538|GO:0009625|GO:0005634|GO:0003677|GO:0003700|GO:0006355|GO:0006970|GO:0009788|GO:0050832|GO:0009749		ABA REPRESSOR1, an AP2 domain transcription factor, negative regulator of ABA response, expression induced by ABA, cold, salt, and drought stress; abr1 mutant is hypersensitive to ABA, as well as osmotic stress, salt stress, and glucose
P$DREB1G_01	T21877	DREB1G	isogroup	Oryza sativa	DREB1G	4330306	Q6EP77	GO:0010039|GO:0033217|GO:0009751|GO:0009735|GO:0003700|GO:0003677|GO:0043565|GO:0005634|GO:0009819|GO:0006950|GO:0042221|GO:0009409|GO:0009414	cultured plant cell	Dehydration-responsive element-binding protein 1G, a sequence specific DNA binding protein that binds to the DRE element; transgenics with overexpression of the corresponding gene display increased drought tolernace and drought recovery
P$DREB1G_02	T21877	DREB1G	isogroup	Oryza sativa	DREB1G	4330306	Q6EP77	GO:0010039|GO:0033217|GO:0009751|GO:0009735|GO:0003700|GO:0003677|GO:0043565|GO:0005634|GO:0009819|GO:0006950|GO:0042221|GO:0009409|GO:0009414	cultured plant cell	Dehydration-responsive element-binding protein 1G, a sequence specific DNA binding protein that binds to the DRE element; transgenics with overexpression of the corresponding gene display increased drought tolernace and drought recovery
P$DREB1A_01	T16516	DREB1A	isogroup	Oryza sativa	DREB1A	4347620	Q64MA1	GO:0009409|GO:0009651|GO:0009611|GO:0043565|GO:0003700|GO:0045944|GO:0005634|GO:0009414|GO:0009631|GO:0042538|GO:0009751|GO:0009735|GO:0010106|GO:0003677|GO:0034059|GO:0080027|GO:0045893	shoot system|root|cultured plant cell|whole plant	DRE-binding protein 1A, a member of the A-1 (DREB1/CBF) subgroup with transcriptional activator activity that is induced in response to salt, cold, and wounding; overexpression leads to increased tolerance to drought, salt stress, and freezing
P$GAMYB_Q2	T02856	GAMYB	protein	Lolium temulentum	LtGAMYB		Q9XEP0
P$DREB6_01	T16331	DREB6	isogroup	Triticum aestivum	DREB6	100125691	Q2TN71
P$DREB1E_01	T22344	DREB1E	isogroup	Oryza sativa	DREB1E	4336721	Q8H273	GO:0003677|GO:0009751|GO:0009735|GO:0003700|GO:0043565|GO:0005634|GO:0009819		DREB1E, a member of ethylene response factor (ERF) gene family , binds specifically to DRE element; transgenics with overexpression of the corresponding gene display increased drought recovery and less water deficeit tolernace
P$OS05G0497200_01	T32815	Os05g0497200	protein	Oryza sativa	Os05g0497200	4339208	Q75K84
P$AT5G54070_01	T07958	At5g54070	isogroup	Arabidopsis thaliana	AT-HSFA9	835493	Q9LVW2	GO:0009615|GO:0005634|GO:0003677|GO:0003700|GO:0006355|GO:0043565|GO:0009408	plant protoplast	ARABIDOPSIS THALIANA HEAT SHOCK TRANSCRIPTION FACTOR A9, member of the HSF-type DNA-binding family
P$AT2G02070_01	T17335	AT2G02070	isogroup	Arabidopsis thaliana	ATIDD5	814738	Q9ZUL3	GO:0009741|GO:0009737|GO:0009414|GO:0009615|GO:0046982|GO:0009733|GO:0005622|GO:0003676|GO:0008270|GO:0006355|GO:0003700|GO:0045893|GO:0009657|GO:0006417|GO:0030154|GO:0009965	cauline leaf|shoot apex|inflorescence meristem|leaf lamina base|root|shoot system|plant embryo|seed|vascular leaf|stamen|carpel|sepal|petal|flower|stem|flower pedicel|cotyledon|petiole|hypocotyl|leaf apex|leaf trichome|rosette leaf|collective leaf structure|pollen	ARABIDOPSIS THALIANA INDETERMINATE(ID)-DOMAIN 5, contains a zinc finger, C2H2 type
P$AT2G02080_01	T07037	At2g02080	protein	Arabidopsis thaliana	ATIDD4	814739	Q8GYC1
P$ERF15_01	T07147	ERF15	isogroup	Arabidopsis thaliana	ATERF15	817680	Q8VYM0	GO:0009723|GO:0009735|GO:0009753|GO:0010269|GO:0009737|GO:0009615|GO:0009409|GO:0042538|GO:0002238|GO:0000303|GO:0010200|GO:0009873|GO:0003700|GO:0009507|GO:0006355|GO:0003677	root|stem|rosette leaf|vascular leaf|shoot system	ETHYLENE-RESPONSIVE ELEMENT BINDING FACTOR 15, contains an AP2 domain
P$ERF15_01	T18404	ERF15	protein	Arabidopsis thaliana	ATERF15	817680	Q8VYM0
P$ERF38_01	T22972	ERF38	isogroup	Arabidopsis thaliana	AT2G35700	818139	Q9ZQP3	GO:0009409|GO:0005634|GO:0003677|GO:0003700|GO:0006355|GO:0009834	inflorescence meristem|flower|leaf trichome|root endodermis|fruit|peduncle|outer integument	Protein containing an AP2 domain
P$ERF38_02	T22972	ERF38	isogroup	Arabidopsis thaliana	AT2G35700	818139	Q9ZQP3	GO:0009409|GO:0005634|GO:0003677|GO:0003700|GO:0006355|GO:0009834	inflorescence meristem|flower|leaf trichome|root endodermis|fruit|peduncle|outer integument	Protein containing an AP2 domain
P$ERF38_01	T22971	ERF38	protein	Arabidopsis thaliana	AT2G35700	818139	Q9ZQP3
P$AT2G44940_01	T07229	At2g44940	protein	Arabidopsis thaliana	AT2G44940	819103	Q8LBQ7
P$AIB_01	T07240	AIB	protein	Arabidopsis thaliana	AT2G46510	819262	Q9ZPY8
P$GATA15_01	T32754	GATA15	isogroup	Arabidopsis thaliana	AT3G06740	819859	Q8LG10	GO:0009737|GO:0009414|GO:0042538|GO:0009615|GO:0003700|GO:0006355|GO:0043565|GO:0008270|GO:0009407	cauline leaf|shoot apex|inflorescence meristem|leaf lamina base|root|shoot system|plant embryo|seed|vascular leaf|stamen|carpel|sepal|petal|flower|stem|flower pedicel|petiole|hypocotyl|leaf apex|leaf trichome|rosette leaf|collective leaf structure	Protein containing a GATA zinc finger
P$AT3G10500_Q2	T07304	At3g10500	protein	Arabidopsis thaliana	ANAC053	820214	Q949N0
P$HSFA1E_01	T07263	HSFA1E	isogroup	Arabidopsis thaliana	ATHSFA1E	821162	Q9SCW5	GO:0009737|GO:0009409|GO:0009414|GO:0042538|GO:0003677|GO:0003700|GO:0006355|GO:0043565|GO:0009408|GO:0010162|GO:0005634	inflorescence meristem|root|plant embryo|seed|vascular leaf|stamen|carpel|sepal|flower|stem|leaf trichome|collective leaf structure|pollen	ARABIDOPSIS THALIANA HEAT SHOCK TRANSCRIPTION FACTOR A1E, member of the HSF-type DNA-binding family
P$EDF3_01	T22980	EDF3	isogroup	Arabidopsis thaliana	AT3G25730	822164	Q9LS06	GO:0009723|GO:0009737|GO:0009409|GO:0042538|GO:0009639|GO:0009733|GO:0009961|GO:0006355|GO:0003700|GO:0003677|GO:0009691	root|seed|cotyledon|hypocotyl|flower	Protein containing a B3 DNA binding domain, expressed in seed, cotyledon
P$EDF3_02	T22980	EDF3	isogroup	Arabidopsis thaliana	AT3G25730	822164	Q9LS06	GO:0009723|GO:0009737|GO:0009409|GO:0042538|GO:0009639|GO:0009733|GO:0009961|GO:0006355|GO:0003700|GO:0003677|GO:0009691	root|seed|cotyledon|hypocotyl|flower	Protein containing a B3 DNA binding domain, expressed in seed, cotyledon
P$EDF3_01	T22979	EDF3	protein	Arabidopsis thaliana	AT3G25730	822164	Q9LS06
P$AT3G25890_01	T07387	At3g25890	protein	Arabidopsis thaliana	AT3G25890	822185	Q9LUA2
P$CEJ1_01	T22982	CEJ1	isogroup	Arabidopsis thaliana	CEJ1	824188	Q9SNE1	GO:0010167|GO:0009733|GO:0009737|GO:0009409|GO:0009414|GO:0042538|GO:0010193|GO:0009416|GO:0042542|GO:0002238|GO:0043562|GO:0000303|GO:0009735|GO:0005634|GO:0003677|GO:0003700|GO:0006355|GO:0042742|GO:0009617|GO:0010200|GO:0010941|GO:0009738|GO:0035556|GO:0002679|GO:0009611	root|vascular leaf|stamen|sepal|stem|cotyledon|hypocotyl|leaf apex|leaf trichome|shoot system|rosette leaf|whole plant|collective leaf structure	COOPERATIVELY REGULATED BY ETHYLENE AND JASMONATE 1, contains an AP2 domain
P$CEJ1_02	T22982	CEJ1	isogroup	Arabidopsis thaliana	CEJ1	824188	Q9SNE1	GO:0010167|GO:0009733|GO:0009737|GO:0009409|GO:0009414|GO:0042538|GO:0010193|GO:0009416|GO:0042542|GO:0002238|GO:0043562|GO:0000303|GO:0009735|GO:0005634|GO:0003677|GO:0003700|GO:0006355|GO:0042742|GO:0009617|GO:0010200|GO:0010941|GO:0009738|GO:0035556|GO:0002679|GO:0009611	root|vascular leaf|stamen|sepal|stem|cotyledon|hypocotyl|leaf apex|leaf trichome|shoot system|rosette leaf|whole plant|collective leaf structure	COOPERATIVELY REGULATED BY ETHYLENE AND JASMONATE 1, contains an AP2 domain
P$CEJ1_01	T22981	CEJ1	protein	Arabidopsis thaliana	CEJ1	824188	Q9SNE1
P$STY1_01	T07440	STY1	isogroup	Arabidopsis thaliana	STY1	824270	Q9SD40	GO:0009625|GO:0003700|GO:0009938|GO:0048480|GO:0010252|GO:0045893|GO:0005634|GO:0048479|GO:0046982|GO:0010051|GO:0003677	cotyledon primordium|vascular leaf primordium|ovule primordium|gynoecium primordium|sepal primordium|nucellus	STYLISH 1, contains a domain of unknown function (DUF702), expressed in gynoecium primordium, involved in xylem and phloem pattern formation
P$STY1_01	T21747	STY1	protein	Arabidopsis thaliana	STY1	824270	Q9SD40
P$SMZ_01	T07460	At3g54990	protein	Arabidopsis thaliana	SMZ	824664	Q6PV68
P$AT3G61630_01	T07494	At3g61630	protein	Arabidopsis thaliana	CRF6	825336	Q9M374
P$AT3G63350_01	T07505	At3g63350	protein	Arabidopsis thaliana	AT-HSFA7B	825510	Q9M1V5
P$CRF1_01	T22984	CRF1	isogroup	Arabidopsis thaliana	CRF1	826715	O82503	GO:0009753|GO:0009409|GO:0005634|GO:0003677|GO:0003700|GO:0006355|GO:0042991|GO:0005515|GO:0048825|GO:0048366|GO:0009845|GO:0016567|GO:0009640|GO:0009694|GO:0006606|GO:0050826|GO:0010182|GO:0019915|GO:0006406|GO:0009220|GO:0010564|GO:0009909|GO:0010162|GO:0010228|GO:0009793|GO:0009737|GO:0009933|GO:0051301	shoot apex|root|shoot system|plant embryo|seed|vascular leaf|stamen|carpel|petal|flower|petiole|leaf trichome|collective leaf structure|plant sperm cell	CYTOKININ RESPONSE FACTOR 1, contains an AP2 domain, involved in transcription factor import into nucleus, leaf development
P$CRF1_02	T22984	CRF1	isogroup	Arabidopsis thaliana	CRF1	826715	O82503	GO:0009753|GO:0009409|GO:0005634|GO:0003677|GO:0003700|GO:0006355|GO:0042991|GO:0005515|GO:0048825|GO:0048366|GO:0009845|GO:0016567|GO:0009640|GO:0009694|GO:0006606|GO:0050826|GO:0010182|GO:0019915|GO:0006406|GO:0009220|GO:0010564|GO:0009909|GO:0010162|GO:0010228|GO:0009793|GO:0009737|GO:0009933|GO:0051301	shoot apex|root|shoot system|plant embryo|seed|vascular leaf|stamen|carpel|petal|flower|petiole|leaf trichome|collective leaf structure|plant sperm cell	CYTOKININ RESPONSE FACTOR 1, contains an AP2 domain, involved in transcription factor import into nucleus, leaf development
P$CRF1_01	T22983	CRF1	protein	Arabidopsis thaliana	CRF1	826715	O82503
P$BHLH104_01	T07562	BHLH104	isogroup	Arabidopsis thaliana	AT4G14410	827086	Q8L467	GO:0009753|GO:0009737|GO:0043617|GO:0009615|GO:0003677|GO:0006355|GO:0003700	cauline leaf|shoot apex|inflorescence meristem|leaf lamina base|root|shoot system|plant embryo|seed|vascular leaf|stamen|carpel|sepal|petal|flower|stem|flower pedicel|cotyledon|petiole|hypocotyl|leaf apex|leaf trichome|cultured plant cell|rosette leaf|collective leaf structure|pollen|plant sperm cell|pollen tube cell	Protein containing a helix-loop-helix DNA-binding domain
P$AT4G16750_01	T22986	AT4G16750	isogroup	Arabidopsis thaliana	AT4G16750	827379	Q9SUK8	GO:0009737|GO:0042538|GO:0009615|GO:0009416|GO:0009639|GO:0003677|GO:0003700|GO:0007275|GO:0005634|GO:0006355	root|hypocotyl|cauline leaf|shoot apex|inflorescence meristem|vascular leaf|flower|stem|flower pedicel|petiole|leaf trichome|shoot system|rosette leaf|whole plant	Protein containing an AP2 domain, expressed in hypocotyl, root
P$ERF039_01	T22986	AT4G16750	isogroup	Arabidopsis thaliana	AT4G16750	827379	Q9SUK8	GO:0009737|GO:0042538|GO:0009615|GO:0009416|GO:0009639|GO:0003677|GO:0003700|GO:0007275|GO:0005634|GO:0006355	root|hypocotyl|cauline leaf|shoot apex|inflorescence meristem|vascular leaf|flower|stem|flower pedicel|petiole|leaf trichome|shoot system|rosette leaf|whole plant	Protein containing an AP2 domain, expressed in hypocotyl, root
P$AT4G16750_01	T07573	At4g16750	protein	Arabidopsis thaliana	AT4G16750	827379	Q9SUK8
P$AT4G16750_01	T22985	At4g16750	protein	Arabidopsis thaliana	AT4G16750	827379	Q9SUK8
P$ERF6_01	T22988	ERF6	isogroup	Arabidopsis thaliana	ATERF6	827463	Q8VZ91	GO:0009733|GO:0009753|GO:0010269|GO:0009737|GO:0009409|GO:0009414|GO:0042538|GO:0070417|GO:0002238|GO:0005634|GO:0003677|GO:0003700|GO:0006355|GO:0009873|GO:0010200|GO:0035556|GO:0002679|GO:0000302|GO:0005515|GO:0009644	shoot apex|inflorescence meristem|leaf lamina base|root|plant embryo|seed|vascular leaf|stamen|petal|flower|stem|flower pedicel|cotyledon|petiole|hypocotyl|leaf apex|leaf trichome|shoot system|collective leaf structure|plant sperm cell	ETHYLENE RESPONSIVE ELEMENT BINDING FACTOR 6, contains an AP2 domain
P$ERF6_02	T22988	ERF6	isogroup	Arabidopsis thaliana	ATERF6	827463	Q8VZ91	GO:0009733|GO:0009753|GO:0010269|GO:0009737|GO:0009409|GO:0009414|GO:0042538|GO:0070417|GO:0002238|GO:0005634|GO:0003677|GO:0003700|GO:0006355|GO:0009873|GO:0010200|GO:0035556|GO:0002679|GO:0000302|GO:0005515|GO:0009644	shoot apex|inflorescence meristem|leaf lamina base|root|plant embryo|seed|vascular leaf|stamen|petal|flower|stem|flower pedicel|cotyledon|petiole|hypocotyl|leaf apex|leaf trichome|shoot system|collective leaf structure|plant sperm cell	ETHYLENE RESPONSIVE ELEMENT BINDING FACTOR 6, contains an AP2 domain
P$ERF6_01	T22987	ERF6	protein	Arabidopsis thaliana	ATERF6	827463	Q8VZ91
P$AT4G02670_01	T07537	At4g02670	protein	Arabidopsis thaliana	ATIDD12	828206	O22759
P$AT4G23750_01	T07607	At4g23750	protein	Arabidopsis thaliana	CRF2	828475	Q9SUQ2
P$CRF2_01	T07607	At4g23750	protein	Arabidopsis thaliana	CRF2	828475	Q9SUQ2
P$AT4G27950_01	T07625	At4g27950	protein	Arabidopsis thaliana	CRF4	828908	Q9SUE3
P$CRF4_01	T07625	At4g27950	protein	Arabidopsis thaliana	CRF4	828908	Q9SUE3
P$AT4G32800_01	T22990	AT4G32800	isogroup	Arabidopsis thaliana	AT4G32800	829416	Q9M080	GO:0009737|GO:0009414|GO:0009615|GO:0009416|GO:0005634|GO:0003677|GO:0003700|GO:0006355	cauline leaf|shoot apex|leaf lamina base|root|vascular leaf|flower|cotyledon|petiole|leaf apex|rosette leaf|collective leaf structure	Protein containing an AP2 domain
P$ERF043_01	T22990	AT4G32800	isogroup	Arabidopsis thaliana	AT4G32800	829416	Q9M080	GO:0009737|GO:0009414|GO:0009615|GO:0009416|GO:0005634|GO:0003677|GO:0003700|GO:0006355	cauline leaf|shoot apex|leaf lamina base|root|vascular leaf|flower|cotyledon|petiole|leaf apex|rosette leaf|collective leaf structure	Protein containing an AP2 domain
P$AT4G32800_01	T07658	At4g32800	protein	Arabidopsis thaliana	AT4G32800	829416	Q9M080
P$AT4G32800_01	T22989	At4g32800	protein	Arabidopsis thaliana	AT4G32800	829416	Q9M080
P$GATA9_01	T07659	At4g32890	protein	Arabidopsis thaliana	AT4G32890	829425	O82632
P$RRTF1_01	T07663	RRTF1	protein	Arabidopsis thaliana	AT4G34410	829591	Q9SZ06
P$RRTF1_02	T07663	RRTF1	protein	Arabidopsis thaliana	AT4G34410	829591	Q9SZ06
P$RAP210_01	T22992	RAP2-10	isogroup	Arabidopsis thaliana	RAP2.10	829843	Q9SW63	GO:0009416|GO:0009737|GO:0009414|GO:0042538|GO:0009409|GO:0042542|GO:0006355|GO:0003677|GO:0003700	cauline leaf|inflorescence meristem|root|vascular leaf|stamen|carpel|sepal|petal|flower|stem|flower pedicel|cotyledon|leaf apex|leaf mesophyll|leaf trichome|shoot system|whole plant|collective leaf structure|plant sperm cell	RELATED TO AP2 10, contains an AP2 domain
P$RAP210_02	T22992	RAP2-10	isogroup	Arabidopsis thaliana	RAP2.10	829843	Q9SW63	GO:0009416|GO:0009737|GO:0009414|GO:0042538|GO:0009409|GO:0042542|GO:0006355|GO:0003677|GO:0003700	cauline leaf|inflorescence meristem|root|vascular leaf|stamen|carpel|sepal|petal|flower|stem|flower pedicel|cotyledon|leaf apex|leaf mesophyll|leaf trichome|shoot system|whole plant|collective leaf structure|plant sperm cell	RELATED TO AP2 10, contains an AP2 domain
P$RAP210_04	T22992	RAP2-10	isogroup	Arabidopsis thaliana	RAP2.10	829843	Q9SW63	GO:0009416|GO:0009737|GO:0009414|GO:0042538|GO:0009409|GO:0042542|GO:0006355|GO:0003677|GO:0003700	cauline leaf|inflorescence meristem|root|vascular leaf|stamen|carpel|sepal|petal|flower|stem|flower pedicel|cotyledon|leaf apex|leaf mesophyll|leaf trichome|shoot system|whole plant|collective leaf structure|plant sperm cell	RELATED TO AP2 10, contains an AP2 domain
P$RAP210_01	T22991	RAP2-10	protein	Arabidopsis thaliana	RAP2.10	829843	Q9SW63
P$RAP210_04	T22991	RAP2-10	protein	Arabidopsis thaliana	RAP2.10	829843	Q9SW63
P$AT5G07580_01	T22994	AT5G07580	isogroup	Arabidopsis thaliana	AT5G07580	830651	Q9LY05	GO:0009735|GO:0009733|GO:0009737|GO:0009753|GO:0009414|GO:0009725|GO:0009741|GO:0005634|GO:0003677|GO:0003700|GO:0006355|GO:0009873	cauline leaf|shoot apex|inflorescence meristem|leaf lamina base|root|shoot system|plant embryo|seed|vascular leaf|stamen|carpel|sepal|petal|flower|stem|flower pedicel|cotyledon|petiole|hypocotyl|leaf apex|leaf trichome|collective leaf structure|pollen	Protein containing an AP2 domain
P$AT5G07580_01	T07750	At5g07580	protein	Arabidopsis thaliana	AT5G07580	830651	Q9LY05
P$AT5G07580_01	T22993	At5g07580	protein	Arabidopsis thaliana	AT5G07580	830651	Q9LY05
P$TINY2_01	T08638	TINY2	isogroup	Arabidopsis thaliana	TINY2	831031	Q9LYD3	GO:0009741|GO:0009749|GO:0009416|GO:0009615|GO:0005634|GO:0003677|GO:0003700|GO:0006355|GO:0043565|GO:0045893	shoot apex|plant embryo|vascular leaf|hypocotyl|rosette leaf	TINY2, contains an AP2 domain
P$TINY2_01	T22999	TINY2	isogroup	Arabidopsis thaliana	TINY2	831031	Q9LYD3	GO:0009741|GO:0009749|GO:0009416|GO:0009615|GO:0005634|GO:0003677|GO:0003700|GO:0006355|GO:0043565|GO:0045893	shoot apex|plant embryo|vascular leaf|hypocotyl|rosette leaf	TINY2, contains an AP2 domain
P$TINY2_02	T08638	TINY2	isogroup	Arabidopsis thaliana	TINY2	831031	Q9LYD3	GO:0009741|GO:0009749|GO:0009416|GO:0009615|GO:0005634|GO:0003677|GO:0003700|GO:0006355|GO:0043565|GO:0045893	shoot apex|plant embryo|vascular leaf|hypocotyl|rosette leaf	TINY2, contains an AP2 domain
P$TINY2_02	T22999	TINY2	isogroup	Arabidopsis thaliana	TINY2	831031	Q9LYD3	GO:0009741|GO:0009749|GO:0009416|GO:0009615|GO:0005634|GO:0003677|GO:0003700|GO:0006355|GO:0043565|GO:0045893	shoot apex|plant embryo|vascular leaf|hypocotyl|rosette leaf	TINY2, contains an AP2 domain
P$TINY2_01	T08637	TINY2	protein	Arabidopsis thaliana	TINY2	831031	Q9LYD3
P$TINY2_01	T22998	TINY2	protein	Arabidopsis thaliana	TINY2	831031	Q9LYD3
P$RAP26L_01	T23001	Rap2.6L	isogroup	Arabidopsis thaliana	RAP2.6L	831174	Q9LYU3	GO:0009737|GO:0010269|GO:0009749|GO:0009414|GO:0042538|GO:0009625|GO:0009615|GO:0043562|GO:0009753|GO:0009723|GO:0009733|GO:0009961|GO:0005634|GO:0003677|GO:0003700|GO:0006355|GO:0009651|GO:0045893|GO:0071497|GO:0009751|GO:0046482|GO:0009407|GO:0010583|GO:0010260	plant embryo|seed|vascular leaf|stamen|carpel|sepal|petal|flower|stem|rosette leaf|whole plant|collective leaf structure|pollen	RELATED TO AP2 6L, contains an AP2 domain
P$RAP26L_02	T23001	Rap2.6L	isogroup	Arabidopsis thaliana	RAP2.6L	831174	Q9LYU3	GO:0009737|GO:0010269|GO:0009749|GO:0009414|GO:0042538|GO:0009625|GO:0009615|GO:0043562|GO:0009753|GO:0009723|GO:0009733|GO:0009961|GO:0005634|GO:0003677|GO:0003700|GO:0006355|GO:0009651|GO:0045893|GO:0071497|GO:0009751|GO:0046482|GO:0009407|GO:0010583|GO:0010260	plant embryo|seed|vascular leaf|stamen|carpel|sepal|petal|flower|stem|rosette leaf|whole plant|collective leaf structure|pollen	RELATED TO AP2 6L, contains an AP2 domain
P$RAP26L_01	T23000	Rap2.6L	protein	Arabidopsis thaliana	RAP2.6L	831174	Q9LYU3
P$ERF016_01	T07812	ERF016	isogroup	Arabidopsis thaliana	AT5G21960	832256	Q9C591	GO:0009651|GO:0005634|GO:0003677|GO:0003700|GO:0006355	root	Protein containing an AP2 domain
P$AT5G25190_01	T07826	At5g25190	protein	Arabidopsis thaliana	AT5G25190	832590	Q94AW5
P$GATA12_01	T07829	GATA12	protein	Arabidopsis thaliana	AT5G25830	832652	P69781
P$AT5G46350_01	T07908	At5g46350	protein	Arabidopsis thaliana	WRKY8	834678	Q9FL26
P$ERF105_02	T33283	ERF105	isogroup	Arabidopsis thaliana	AT5G51190	835193	Q8VY90	GO:0009741|GO:0009737|GO:0010269|GO:0009409|GO:0009414|GO:0009416|GO:0002238|GO:0009733|GO:0005634|GO:0003677|GO:0003700|GO:0006355|GO:0010200|GO:0002679|GO:0009612|GO:0035556|GO:0009611	shoot apex|inflorescence meristem|leaf lamina base|root|plant embryo|seed|vascular leaf|stamen|carpel|sepal|petal|flower|stem|flower pedicel|cotyledon|petiole|hypocotyl|leaf apex|leaf trichome|shoot system|whole plant|collective leaf structure|pollen	Protein containing an AP2 domain
P$ERF105_01	T07940	ERF105	protein	Arabidopsis thaliana	AT5G51190	835193	Q8VY90
P$ERF105_02	T07940	ERF105	protein	Arabidopsis thaliana	AT5G51190	835193	Q8VY90
P$AT5G52020_01	T23011	AT5G52020	isogroup	Arabidopsis thaliana	AT5G52020	835277	Q9FJ90	GO:0010167|GO:0009416|GO:0010269|GO:0009749|GO:0009414|GO:0009625|GO:0003677|GO:0045893|GO:0050832|GO:0003700|GO:0006355	root|flower|leaf trichome	Protein containing an AP2 domain
P$AT5G52020_01	T07947	At5g52020	protein	Arabidopsis thaliana	AT5G52020	835277	Q9FJ90
P$AT5G52020_01	T23010	At5g52020	protein	Arabidopsis thaliana	AT5G52020	835277	Q9FJ90
P$CRF3_01	T23013	CRF3	isogroup	Arabidopsis thaliana	CRF3	835410	Q9FK12	GO:0010167|GO:0009733|GO:0009753|GO:0009749|GO:0009409|GO:0009414|GO:0009735|GO:0005634|GO:0003677|GO:0003700|GO:0006355|GO:0005515|GO:0048825|GO:0042991|GO:0048366|GO:0006606|GO:0009165	shoot apex|root|vascular leaf	CYTOKININ RESPONSE FACTOR 3, contains an AP2 domain, involved in transcription factor import into nucleus, leaf development
P$CRF3_02	T23013	CRF3	isogroup	Arabidopsis thaliana	CRF3	835410	Q9FK12	GO:0010167|GO:0009733|GO:0009753|GO:0009749|GO:0009409|GO:0009414|GO:0009735|GO:0005634|GO:0003677|GO:0003700|GO:0006355|GO:0005515|GO:0048825|GO:0042991|GO:0048366|GO:0006606|GO:0009165	shoot apex|root|vascular leaf	CYTOKININ RESPONSE FACTOR 3, contains an AP2 domain, involved in transcription factor import into nucleus, leaf development
P$CRF3_01	T23012	CRF3	protein	Arabidopsis thaliana	CRF3	835410	Q9FK12
P$TOE2_01	T07992	TOE2	protein	Arabidopsis thaliana	TOE2	836134	Q9LVG2
P$AT5G61590_01	T08006	At5g61590	protein	Arabidopsis thaliana	AT5G61590	836280	Q9FKG2
P$CMTA2_01	T08029	CAMTA2	isogroup	Arabidopsis thaliana	AT5G64220	836543	Q6NPP4	GO:0009737|GO:0009414|GO:0042538|GO:0009615|GO:0009723|GO:0009961|GO:0005634|GO:0006355|GO:0005516|GO:0003677|GO:0009409	cauline leaf|shoot apex|inflorescence meristem|leaf lamina base|root|shoot system|plant embryo|seed|vascular leaf|stamen|carpel|sepal|petal|flower|stem|flower pedicel|cotyledon|petiole|hypocotyl|leaf apex|leaf trichome|collective leaf structure|pollen	Protein containing a CG-1 domain
P$TOE3_01	T23019	TOE3	isogroup	Arabidopsis thaliana	AT5G67180	836853	Q9FH95	GO:0009625|GO:0003677|GO:0003700|GO:0009408|GO:0006355|GO:0005634|GO:0007275	cauline leaf|shoot apex|inflorescence meristem|leaf lamina base|root|plant embryo|seed|vascular leaf|stamen|carpel|sepal|petal|flower|stem|flower pedicel|leaf trichome|shoot system|collective leaf structure|pollen|plant sperm cell	Protein containing an AP2 domain
P$TOE3_01	T23018	TOE3	protein	Arabidopsis thaliana	AT5G67180	836853	Q9FH95
P$ORA59_01	T06656	ORA59	isogroup	Arabidopsis thaliana	AT1G06160	837125	Q9LND1	GO:0010167|GO:0009723|GO:0009753|GO:0010269|GO:0010193|GO:0009615|GO:0009416|GO:0009737|GO:0009735|GO:0009961|GO:0009861|GO:0006355|GO:0009873|GO:0003700|GO:0003677	cauline leaf|shoot apex|inflorescence meristem|root|vascular leaf|stem|petiole|hypocotyl|leaf apex|leaf trichome|shoot system|rosette leaf|whole plant|collective leaf structure	Protein containing an AP2 domain
P$ERF094_01	T06656	ORA59	isogroup	Arabidopsis thaliana	AT1G06160	837125	Q9LND1	GO:0010167|GO:0009723|GO:0009753|GO:0010269|GO:0010193|GO:0009615|GO:0009416|GO:0009737|GO:0009735|GO:0009961|GO:0009861|GO:0006355|GO:0009873|GO:0003700|GO:0003677	cauline leaf|shoot apex|inflorescence meristem|root|vascular leaf|stem|petiole|hypocotyl|leaf apex|leaf trichome|shoot system|rosette leaf|whole plant|collective leaf structure	Protein containing an AP2 domain
P$ORA59_01	T17435	ORA59	protein	Arabidopsis thaliana	AT1G06160	837125	Q9LND1
P$GATA10_01	T06666	At1g08000	protein	Arabidopsis thaliana	AT1G08000	837315	Q8VZP4
P$AT1G21910_01	T22953	AT1G21910	isogroup	Arabidopsis thaliana	AT1G21910	838793	Q9SFE4	GO:0010167|GO:0009741|GO:0009753|GO:0010269|GO:0009416|GO:0009737|GO:0009409|GO:0009414|GO:0042538|GO:0009615|GO:0042542|GO:0002238|GO:0005634|GO:0003677|GO:0003700|GO:0006355|GO:0071497|GO:0009751|GO:0034605|GO:0045893	cauline leaf|shoot apex|inflorescence meristem|leaf lamina base|root|shoot system|plant embryo|seed|vascular leaf|stamen|carpel|sepal|petal|flower|stem|flower pedicel|cotyledon|petiole|hypocotyl|leaf apex|leaf trichome|whole plant|collective leaf structure|pollen|rosette leaf|flower bud|fruit|inflorescence|anther|plant ovule	Protein containing an AP2 domain
P$AT1G21910_01	T06739	At1g21910	protein	Arabidopsis thaliana	AT1G21910	838793	Q9SFE4
P$AT1G21910_01	T22952	At1g21910	protein	Arabidopsis thaliana	AT1G21910	838793	Q9SFE4
P$AT1G22985_01	T22955	AT1G22985	isogroup	Arabidopsis thaliana	AT1G22985	838906	Q8W4I5	GO:0009737|GO:0009414|GO:0042538|GO:0042542|GO:0043562|GO:0005634|GO:0003677|GO:0003700|GO:0006355|GO:0005515	cauline leaf|fruit|root|seed|stamen|sepal|petal|stem|gynoecium|cotyledon|hypocotyl|shoot apex|inflorescence meristem|plant embryo|vascular leaf|carpel|flower|flower pedicel|leaf apex|leaf trichome|shoot system|whole plant|collective leaf structure|pollen|pollen tube cell	Protein containing an AP2 domain, expressed in fruit, seed
P$ERF069_01	T22955	AT1G22985	isogroup	Arabidopsis thaliana	AT1G22985	838906	Q8W4I5	GO:0009737|GO:0009414|GO:0042538|GO:0042542|GO:0043562|GO:0005634|GO:0003677|GO:0003700|GO:0006355|GO:0005515	cauline leaf|fruit|root|seed|stamen|sepal|petal|stem|gynoecium|cotyledon|hypocotyl|shoot apex|inflorescence meristem|plant embryo|vascular leaf|carpel|flower|flower pedicel|leaf apex|leaf trichome|shoot system|whole plant|collective leaf structure|pollen|pollen tube cell	Protein containing an AP2 domain, expressed in fruit, seed
P$AT1G22985_01	T06746	At1g22985	protein	Arabidopsis thaliana	AT1G22985	838906	Q8W4I5
P$AT1G22985_01	T22954	At1g22985	protein	Arabidopsis thaliana	AT1G22985	838906	Q8W4I5
P$ATERF10_01	T05480	ATERF10	protein	Arabidopsis thaliana	ATERF10	839173	Q9ZWA2
P$ANAC013_Q2	T06805	ANAC013	protein	Arabidopsis thaliana	ANAC013	840181
P$AT1G34190_Q2	T06812	At1g34190	protein	Arabidopsis thaliana	ANAC017	840318	Q9XIC5
P$RAP26_01	T22959	RAP2-6	isogroup	Arabidopsis thaliana	RAP2.6	840915	Q7G1L2	GO:0010167|GO:0009737|GO:0009723|GO:0009733|GO:0009416|GO:0009749|GO:0009414|GO:0042538|GO:0046688|GO:0070417|GO:0009625|GO:0009624|GO:0009735|GO:0009639|GO:0009753|GO:0009961|GO:0005634|GO:0003677|GO:0003700|GO:0006355|GO:0009409|GO:0006970|GO:0045893|GO:0009751|GO:0034605|GO:0009651|GO:0009611|GO:0009658|GO:0009695|GO:0009620	root|stamen|flower|leaf apex|vascular leaf|root giant cell	RELATED TO AP2 6, contains an AP2 domain
P$RAP26_02	T22959	RAP2-6	isogroup	Arabidopsis thaliana	RAP2.6	840915	Q7G1L2	GO:0010167|GO:0009737|GO:0009723|GO:0009733|GO:0009416|GO:0009749|GO:0009414|GO:0042538|GO:0046688|GO:0070417|GO:0009625|GO:0009624|GO:0009735|GO:0009639|GO:0009753|GO:0009961|GO:0005634|GO:0003677|GO:0003700|GO:0006355|GO:0009409|GO:0006970|GO:0045893|GO:0009751|GO:0034605|GO:0009651|GO:0009611|GO:0009658|GO:0009695|GO:0009620	root|stamen|flower|leaf apex|vascular leaf|root giant cell	RELATED TO AP2 6, contains an AP2 domain
P$RAP26_03	T22959	RAP2-6	isogroup	Arabidopsis thaliana	RAP2.6	840915	Q7G1L2	GO:0010167|GO:0009737|GO:0009723|GO:0009733|GO:0009416|GO:0009749|GO:0009414|GO:0042538|GO:0046688|GO:0070417|GO:0009625|GO:0009624|GO:0009735|GO:0009639|GO:0009753|GO:0009961|GO:0005634|GO:0003677|GO:0003700|GO:0006355|GO:0009409|GO:0006970|GO:0045893|GO:0009751|GO:0034605|GO:0009651|GO:0009611|GO:0009658|GO:0009695|GO:0009620	root|stamen|flower|leaf apex|vascular leaf|root giant cell	RELATED TO AP2 6, contains an AP2 domain
P$RAP26_01	T22958	RAP2-6	protein	Arabidopsis thaliana	RAP2.6	840915	Q7G1L2
P$RAP26_03	T22958	RAP2-6	protein	Arabidopsis thaliana	RAP2.6	840915	Q7G1L2
P$AT1G44830_01	T06834	At1g44830	protein	Arabidopsis thaliana	AT1G44830	841047	Q9LPE8
P$RAP21_01	T22961	RAP2.1	isogroup	Arabidopsis thaliana	RAP2.1	841117	Q8LC30	GO:0009737|GO:0009416|GO:0009409|GO:0009414|GO:0070417|GO:0009615|GO:0005634|GO:0003677|GO:0003700|GO:0006355|GO:0045893	carpel|stem	RELATED TO AP2 1, contains an AP2 domain
P$RAP21_01	T06838	RAP2.1	protein	Arabidopsis thaliana	RAP2.1	841117	Q8LC30
P$RAP21_01	T22960	RAP2.1	protein	Arabidopsis thaliana	RAP2.1	841117	Q8LC30
P$AT1G49120_01	T06846	At1g49120	protein	Arabidopsis thaliana	AT1G49120	841335	Q9M9B2
P$AT1G55110_01	T06872	At1g55110	protein	Arabidopsis thaliana	ATIDD7	841954	Q8H1F5
P$AT1G68550_01	T06941	At1g68550	protein	Arabidopsis thaliana	AT1G68550	843184	Q9CA27
P$AT1G71450_01	T06964	At1g71450	protein	Arabidopsis thaliana	AT1G71450	843486	Q9C9I2
P$AT1G71520_01	T06965	At1g71520	protein	Arabidopsis thaliana	AT1G71520	843492	Q9C9I8
P$ORA47_01	T06987	ORA47	isogroup	Arabidopsis thaliana	AT1G74930	843832	Q9S7L5	GO:0010269|GO:0009414|GO:0042538|GO:0009625|GO:0009615|GO:0009416|GO:0042542|GO:0005634|GO:0003677|GO:0003700|GO:0006355|GO:0009611|GO:0002213	shoot apex|leaf lamina base|root|plant embryo|vascular leaf|stamen|carpel|sepal|petal|flower|stem|flower pedicel|cotyledon|petiole|hypocotyl|leaf apex|leaf trichome|shoot system|rosette leaf|collective leaf structure|pollen	Protein containing an AP2 domain
P$ORA47_02	T06987	ORA47	isogroup	Arabidopsis thaliana	AT1G74930	843832	Q9S7L5	GO:0010269|GO:0009414|GO:0042538|GO:0009625|GO:0009615|GO:0009416|GO:0042542|GO:0005634|GO:0003677|GO:0003700|GO:0006355|GO:0009611|GO:0002213	shoot apex|leaf lamina base|root|plant embryo|vascular leaf|stamen|carpel|sepal|petal|flower|stem|flower pedicel|cotyledon|petiole|hypocotyl|leaf apex|leaf trichome|shoot system|rosette leaf|collective leaf structure|pollen	Protein containing an AP2 domain
P$ORA47_01	T21983	ORA47	protein	Arabidopsis thaliana	AT1G74930	843832	Q9S7L5
P$ORA47_02	T21983	ORA47	protein	Arabidopsis thaliana	AT1G74930	843832	Q9S7L5
P$AT1G77640_01	T07011	At1g77640	protein	Arabidopsis thaliana	AT1G77640	844099	Q9CAP4
P$BHLH78_01	T33281	AT5G48560	isogroup	Arabidopsis thaliana	AT5G48560	834912	Q9FJL4	GO:0010167|GO:0009737|GO:0009416|GO:0009409|GO:0003677|GO:0003700|GO:0006355|GO:0005634|GO:0016132	cauline leaf|inflorescence meristem|root|vascular leaf|stamen|carpel|sepal|petal|flower|stem|hypocotyl|leaf apex|leaf trichome|collective leaf structure|pollen	Protein containing a helix-loop-helix DNA-binding domain
P$DEAR3_01	T22967	DEAR3	isogroup	Arabidopsis thaliana	AT2G23340	816866	O22174	GO:0010167|GO:0009737|GO:0009414|GO:0043617|GO:0070417|GO:0009625|GO:0009409|GO:0009408|GO:0009733|GO:0005634|GO:0003677|GO:0003700|GO:0006355	cauline leaf|shoot apex|inflorescence meristem|leaf lamina base|root|shoot system|plant embryo|seed|vascular leaf|stamen|carpel|sepal|petal|flower|stem|flower pedicel|cotyledon|petiole|hypocotyl|leaf apex|leaf mesophyll|leaf trichome|cultured plant cell|collective leaf structure|pollen|plant sperm cell|pollen tube cell	Protein containing an AP2 domain
P$DEAR3_02	T22967	DEAR3	isogroup	Arabidopsis thaliana	AT2G23340	816866	O22174	GO:0010167|GO:0009737|GO:0009414|GO:0043617|GO:0070417|GO:0009625|GO:0009409|GO:0009408|GO:0009733|GO:0005634|GO:0003677|GO:0003700|GO:0006355	cauline leaf|shoot apex|inflorescence meristem|leaf lamina base|root|shoot system|plant embryo|seed|vascular leaf|stamen|carpel|sepal|petal|flower|stem|flower pedicel|cotyledon|petiole|hypocotyl|leaf apex|leaf mesophyll|leaf trichome|cultured plant cell|collective leaf structure|pollen|plant sperm cell|pollen tube cell	Protein containing an AP2 domain
P$DEAR3_01	T22966	DEAR3	protein	Arabidopsis thaliana	AT2G23340	816866	O22174
P$DEAR3_02	T22966	DEAR3	protein	Arabidopsis thaliana	AT2G23340	816866	O22174
P$CMTA3_01	T10156	CAMTA3	isogroup	Arabidopsis thaliana	AT2G22300	816762	Q8GSA7	GO:0009737|GO:0009409|GO:0009414|GO:0042538|GO:0009615|GO:0005634|GO:0005516|GO:0006355|GO:0050832|GO:0010150|GO:0042742|GO:0003677	cauline leaf|shoot apex|inflorescence meristem|leaf lamina base|root|shoot system|plant embryo|seed|vascular leaf|stamen|carpel|sepal|petal|flower|stem|flower pedicel|cotyledon|petiole|hypocotyl|leaf apex|leaf trichome|rosette leaf|collective leaf structure|pollen	Protein containing a CG-1 domain
P$AT1G53910_01	T06868	At1g53910	protein	Arabidopsis thaliana	RAP2.12	841829	Q9SSA8
P$PLT1_01	T22978	PLT1	isogroup	Arabidopsis thaliana	PLT1	821632	Q5YGP8	GO:0006355|GO:0019827|GO:0007389|GO:0005634|GO:0048364|GO:0003700|GO:0003677|GO:0051302	root	PLETHORA 1, contains an AP2 domain, involved in stem cell maintenance, root development
P$PLT1_01	T22977	PLT1	protein	Arabidopsis thaliana	PLT1	821632	Q5YGP8
P$BBM_01	T23003	BBM	isogroup	Arabidopsis thaliana	AT5G17430	831609	Q6PQQ4	GO:0003677|GO:0003700|GO:0006355|GO:0009887|GO:0005634	lateral root primordium|root tip|plant embryo|plant sperm cell	Protein containing an AP2 domain, expressed in embryo, lateral root primordium, involved in organ morphogenesis
P$BBM_01	T05606	BBM	protein	Arabidopsis thaliana	AT5G17430	831609	Q6PQQ4
P$BBM_01	T23002	BBM	protein	Arabidopsis thaliana	AT5G17430	831609	Q6PQQ4
P$RAP211_01	T23005	RAP2.11	isogroup	Arabidopsis thaliana	RAP2.11	832099	Q6J9S1	GO:0010269|GO:0003700|GO:0005634|GO:0003677|GO:0048528|GO:0043565|GO:0000302|GO:0035865|GO:0009723	root hair cell|primary root differentiation zone|epidermis	RELATED TO AP2 11, contains an AP2 domain, expressed in root hair, primary root differentiation zone
P$RAP211_01	T23004	RAP2.11	protein	Arabidopsis thaliana	RAP2.11	832099	Q6J9S1
P$ERF110_01	T23009	ERF110	isogroup	Arabidopsis thaliana	AT5G50080	835072	Q70II3	GO:0005634|GO:0003677|GO:0003700|GO:0006355|GO:0045893|GO:0048510		Protein containing an AP2 domain
P$ERF110_02	T23009	ERF110	isogroup	Arabidopsis thaliana	AT5G50080	835072	Q70II3	GO:0005634|GO:0003677|GO:0003700|GO:0006355|GO:0045893|GO:0048510		Protein containing an AP2 domain
P$ERF110_01	T23008	ERF110	protein	Arabidopsis thaliana	AT5G50080	835072	Q70II3
P$NAC078_Q2	T30428	NAC078	protein	Arabidopsis thaliana	NAC2	830320	Q84K00
P$AT2G47520_01	T07249	At2g47520	protein	Arabidopsis thaliana	AT2G47520	819365	O22259
P$ERF098_01	T07376	ERF098	protein	Arabidopsis thaliana	AT3G23230	821901	Q9LTC5
P$GATA11_01	T06667	GATA11	protein	Arabidopsis thaliana	AT1G08010	837316	Q6DBP8
P$POPTR_01	T32800	SPL1-related3	protein	Populus trichocarpa	POPTR_0002s00440g	7474540	B9GPL8
P$PHYPA173530_04	T32804	PHYPADRAFT_173530	protein	Physcomitrella patens	PHYPADRAFT_173530	5948743	A9U3V6
P$PHYPA182268_05	T32805	PHYPADRAFT_182268	protein	Physcomitrella patens	PHYPADRAFT_182268	5925711	A9S898
P$PHYPA28324_10	T32811	PHYPADRAFT_28324	protein	Physcomitrella patens	PHYPADRAFT_28324	5916558	A9RGN0
P$ARALY897773_01	T32817	ARALYDRAFT_897773	protein	Arabidopsis lyrata subsp. lyrata	ARALYDRAFT_897773	9318976	D7L3Y2
P$ARALY496250_03	T32819	ARALYDRAFT_496250	protein	Arabidopsis lyrata subsp. lyrata	ARALYDRAFT_496250	9302481	D7MUG0
P$AT1G77200_01	T07008	At1g77200	protein	Arabidopsis thaliana	AT1G77200	844056	O80654
P$AT1G77200_02	T07008	At1g77200	protein	Arabidopsis thaliana	AT1G77200	844056	O80654
P$ARALY471409_01	T33752	ARALYDRAFT_471409	protein	Arabidopsis lyrata subsp. lyrata	ARALYDRAFT_471409	9328759	D7KP85
P$ARALY475045_01	T33753	ARALYDRAFT_475045	protein	Arabidopsis lyrata subsp. lyrata	ARALYDRAFT_475045	9324047	D7KU34
P$CPRF3_01	T01093	CPRF-3	isogroup	Petroselinum crispum			Q99091
P$CPRF3_01	T09444	CPRF-3	protein	Petroselinum crispum			Q99091
P$ERF3_02	T02655	ERF3	isogroup	Nicotiana tabacum			Q40477
P$ERF3_03	T08399	ERF3	isogroup	Lycopersicon esculentum			Q84XB1
P$ERF4_03	T08401	ERF4	isogroup	Lycopersicon esculentum			Q84XB0
P$CBT_01	T08415	CBT	protein	Oryza sativa	CBT	4343265
P$CEF1_01	T08671	CEF1	isogroup	Nicotiana tabacum			Q7Y1W2
P$DREBIII1_01	T08919	DREBIII-1	isogroup	Brassica napus			Q5MAR7
P$DREBIII2_01	T08921	DREBIII-2	isogroup	Brassica napus			Q3HS44
P$DREBIII3_01	T08923	DREBIII-3	isogroup	Brassica napus			Q3HS43
P$DREBIII4_01	T08925	DREBIII-4	isogroup	Brassica napus			Q3HS42
P$OPBP1_01	T09180	OPBP1	isogroup	Nicotiana tabacum			P93392
P$ERF5_02	T09593	ERF5	isogroup	Nicotiana tabacum			Q5Y836
P$DREBII1_01	T15020	DREB II-1	isogroup	Brassica napus			Q6T3U0
P$DREBI5_01	T15025	DREBI-5	isogroup	Brassica napus			A6N8P3
P$TGA1B_01	T00830	TGA1b	protein	Nicotiana tabacum			P14233
P$MYBPH3_02	T01568	MYB.PH3	protein	Petunia x hybrida			Q02994
P$GL15_01	T02640	Gl15	protein	Zea mays	gl15	732805	P93632
P$ERF1_Q2	T02653	ERF1	protein	Nicotiana tabacum			Q40476
P$ERF2_01	T02654	ERF2	protein	Nicotiana tabacum			Q40479
P$ERF4_02	T02656	ERF4	protein	Nicotiana tabacum			Q40478
P$MYB305_Q3	T02907	MYB305	protein	Antirrhinum majus			P81391
P$NAC691_01	T06532	NAC69-1	protein	Triticum aestivum
P$CBF5_01	T05626	CBF5	protein	Brassica napus			Q8S2T5
P$CBF16_01	T05628	CBF16	protein	Brassica napus			Q8S2T3
P$CBF17_01	T05629	CBF17	protein	Brassica napus			Q8S2T2
P$AT1G28160_01	T06772	At1g28160	protein	Arabidopsis thaliana	AT1G28160	839710	Q9FZ90
P$AT1G33760_01	T06809	At1g33760	protein	Arabidopsis thaliana	AT1G33760	840267	Q9LQ28
P$AT2G20350_01	T07078	At2g20350	protein	Arabidopsis thaliana	AT2G20350	816554	Q9SK67
P$AT2G41690_01	T07209	At2g41690	protein	Arabidopsis thaliana	AT-HSFB3	818767	O22230
P$AT3G01030_01	T07253	At3g01030	protein	Arabidopsis thaliana	AT3G01030	821306	Q9MAB7
P$AT3G16280_01	T07336	At3g16280	protein	Arabidopsis thaliana	AT3G16280	820874	Q9LU18
P$AT3G62240_01	T07500	At3g62240	protein	Arabidopsis thaliana	AT3G62240	825397	Q9M1Q0
P$AT3G62340_01	T07501	At3g62340	protein	Arabidopsis thaliana	WRKY68	825407	Q93WV6
P$AT4G28140_01	T07626	At4g28140	protein	Arabidopsis thaliana	AT4G28140	828929	Q9M0J3
P$AT5G07310_01	T07749	At5g07310	protein	Arabidopsis thaliana	AT5G07310	830622	Q9LY29
P$AT5G11190_01	T07768	At5g11190	protein	Arabidopsis thaliana	SHN3	830989	Q9LFN7
P$AT5G25390_01	T07827	At5g25390	protein	Arabidopsis thaliana	SHN2	832611	Q3E958
P$AT5G43410_01	T07895	At5g43410	protein	Arabidopsis thaliana	AT5G43410	834360	Q9LSX0
P$ERF096_01	T07895	At5g43410	protein	Arabidopsis thaliana	AT5G43410	834360	Q9LSX0
P$AT5G58850_01	T07985	At5g58850	protein	Arabidopsis thaliana	MYB119	836002	Q9FIM4
P$AT5G61890_01	T08010	At5g61890	protein	Arabidopsis thaliana	AT5G61890	836310	Q9FH54
P$AT5G67000_01	T08056	At5g67000	protein	Arabidopsis thaliana	AT5G67000	836835	Q38Q40
P$AT4G00870_01	T07518	At4g00870	protein	Arabidopsis thaliana	AT4G00870	827990	O23090
P$ICE1_01	T06334	ICE1	isogroup	Arabidopsis thaliana	ICE1	822287	Q9LSE2	GO:0009741|GO:0009625|GO:0003677|GO:0045893|GO:0050826|GO:0016567|GO:0009409|GO:0010440|GO:0003700|GO:0005634|GO:0043687|GO:0016579|GO:0048522|GO:0010388|GO:0019915|GO:0016571|GO:0009845|GO:0009793|GO:0009909|GO:0010162|GO:0010182|GO:0009640|GO:0006355|GO:0010228|GO:0009933|GO:0009410	stomatal complex|cauline leaf|shoot apex|inflorescence meristem|leaf lamina base|root|shoot system|plant embryo|seed|vascular leaf|stamen|carpel|sepal|petal|flower|stem|flower pedicel|cotyledon|petiole|hypocotyl|leaf apex|leaf trichome|rosette leaf|collective leaf structure|pollen|pollen tube cell|guard cell|non-hair root epidermal cell	INDUCER OF CBF EXPRESSION 1, contains a helix-loop-helix DNA-binding domain, involved in response to cold, protein ubiquitination
P$AT3G04100_01	T07272	At3g04100	protein	Arabidopsis thaliana	AT3G04100	819565	Q9M8W6
