# Supplementary material for: Nucleotide patterns aiding in prediction of eukaryotic promoters
Source: PLoS One. 2017 Nov 15;12(11):e0187243. doi: 10.1371/journal.pone.0187243 (PMC5687710; doi:10.1371/journal.pone.0187243)
Supplement: S3 Table — (XLSX) [file pone.0187243.s004.xlsx]

## Sheet: S3 Table
MATRIX	Observed_total	Expected_total	KS_STAT	KS_P_VALUE
P$AT5G38620_01	2	189	0.95	2.89744e-08
P$AT1G69560_01	7	239	0.75	2.60146e-05
P$AT4G35280_01	2	34	0.7	0.000110903
P$TCP15_02	3459	76465	0.7	0.000110903
P$AT1G59530_01	10	98	0.65	0.000427801
P$ATHB9_01	8	235	0.65	0.000427801
P$NAC691_01	1	22	0.65	0.000427801
P$LIM1_01	19887	140193	0.6	0.0011158
P$ABF1_01	11	5568	0.6	0.00149317
P$AT2G45120_01	1	25	0.6	0.00149317
P$HBP1A_Q2	4006	42446	0.6	0.00149317
P$TCP23_01	1853	76465	0.6	0.00149317
P$ARALY493022_04	6193	5699	0.55	0.00396729
P$AT1G26610_01	140901	1010793	0.55	0.00396729
P$TFIIAL_01	56891	819873	0.55	0.00396729
P$AT5G56200_01	1	18	0.55	0.00471572
P$BZIP910_01	349	1900	0.55	0.00471572
P$CBF1_01	8657	55661	0.55	0.00471572
P$DREB1F_02	1058	50676	0.55	0.00471572
P$OSBZ8_Q6	64	6433	0.55	0.00471572
P$STY1_01	480	36673	0.55	0.00471572
P$ABI4_03	75272	34164	0.5	0.0122986
P$ABI5_01	9238	25613	0.5	0.0122986
P$ALFIN1_Q2	12418	166679	0.5	0.0122986
P$ARALY484486_05	10456	5899	0.5	0.0122986
P$ARALY495258_02	10456	5899	0.5	0.0122986
P$BEE2_01	13902	42446	0.5	0.0122986
P$BIM2_01	13902	42446	0.5	0.0122986
P$BIM3_01	13902	42446	0.5	0.0122986
P$CBF1_03	13299	31227	0.5	0.0122986
P$CBF17_01	69648	48331	0.5	0.0122986
P$CRF4_01	86376	91812	0.5	0.0122986
P$DEAR3_02	166196	123745	0.5	0.0122986
P$DREBI5_01	59999	46119	0.5	0.0122986
P$ERF112_02	189555	320300	0.5	0.0122986
P$ERF2_01	86386	67131	0.5	0.0122986
P$ERF3_04	125601	50705	0.5	0.0122986
P$GBF1_Q2_01	5806	20997	0.5	0.0122986
P$PCF2_01	8678	29671	0.5	0.0122986
P$PHYPA143875_02	13902	42446	0.5	0.0122986
P$PHYPA72483_07	13902	42446	0.5	0.0122986
P$PIF1_01	13902	23108	0.5	0.0122986
P$PIF3_03	5151	8549	0.5	0.0122986
P$RAP26_03	62868	123750	0.5	0.0122986
P$RRTF1_02	20445	123750	0.5	0.0122986
P$SPT_01	13908	42466	0.5	0.0122986
P$TAF1_Q2	15402	42446	0.5	0.0122986
P$TCP15_01	8678	3808	0.5	0.0122986
P$TCP19_01	8678	41176	0.5	0.0122986
P$TCP20_01	8678	3808	0.5	0.0122986
P$TCP20L_01	8681	29679	0.5	0.0122986
P$ABF2_01	11201	42403	0.5	0.0134759
P$ABI5_Q2	28716	42568	0.5	0.0134759
P$ARALY471409_01	1052	50433	0.5	0.0134759
P$AT1G34190_Q2	41	356	0.5	0.0134759
P$AT3G10500_Q2	41	356	0.5	0.0134759
P$BES1_01	12510	11250	0.5	0.0134759
P$BZIP910_02	275	49565	0.5	0.0134759
P$BZR1_02	11938	14885	0.5	0.0134759
P$CBF_01	63412	50345	0.5	0.0134759
P$CBF2_01	11486	55661	0.5	0.0134759
P$CBF2_03	98817	27020	0.5	0.0134759
P$CG1_Q6	1993	4461	0.5	0.0134759
P$CPRF_Q2	3555	1348	0.5	0.0134759
P$CPRF1_01	5868	11256	0.5	0.0134759
P$EMBP1_Q2	5532	13264	0.5	0.0134759
P$ERF1_Q2	88937	51340	0.5	0.0134759
P$ERF4_04	129023	123818	0.5	0.0134759
P$GBF_Q2	341	6405	0.5	0.0134759
P$GBF1_Q2	2760	24938	0.5	0.0134759
P$HBP1B_Q6	472	7715	0.5	0.0134759
P$HBPA1_Q6_01	1910	49613	0.5	0.0134759
P$HY5_02	986	3760	0.5	0.0134759
P$MYBB_01	12	100	0.5	0.0134759
P$MYC2_01	9872	28858	0.5	0.0134759
P$MYC3_01	13914	42492	0.5	0.0134759
P$OJ1058_01	6474	2556	0.5	0.0134759
P$OSI_01	8683	4546	0.5	0.0134759
P$PHYPA48267_08	13914	6434	0.5	0.0134759
P$PIF3_04	2020	42446	0.5	0.0134759
P$PIF4_01	12568	11261	0.5	0.0134759
P$PIL5_01	11718	11597	0.5	0.0134759
P$RAP210_04	14883	123750	0.5	0.0134759
P$RAP23_02	87406	120003	0.5	0.0134759
P$ROM_Q2	2361	8566	0.5	0.0134759
P$SPL1_01	584	29807	0.5	0.0134759
P$TCP11_02	3418	1054	0.5	0.0134759
P$TCP20_02	8680	76484	0.5	0.0134759
P$UNE10_01	13914	6434	0.5	0.0134759
P$ARF5_01	10600	63941	0.45	0.0335417
P$AT1G53910_01	86303	76420	0.45	0.0335417
P$AT1G68550_01	116820	36149	0.45	0.0335417
P$AT3G61630_01	117179	36149	0.45	0.0335417
P$AT5G07310_01	84076	32719	0.45	0.0335417
P$BHLH3_01	8706	22792	0.45	0.0335417
P$BPC1_Q2	269377	220381	0.45	0.0335417
P$CDF3_01	163657	309215	0.45	0.0335417
P$CEF1_01	83740	79107	0.45	0.0335417
P$DOF18_01	332107	388425	0.45	0.0335417
P$DOF24_01	332712	389089	0.45	0.0335417
P$DOF53_01	332690	388940	0.45	0.0335417
P$DOF56_01	379892	477064	0.45	0.0335417
P$EREBP1_01	70319	29936	0.45	0.0335417
P$ERF094_01	121944	36168	0.45	0.0335417
P$ERF096_01	242150	254177	0.45	0.0335417
P$ERF098_01	242294	320516	0.45	0.0335417
P$ERF1B_06	99332	41534	0.45	0.0335417
P$ERF2_03	69848	49410	0.45	0.0335417
P$ERF4_02	102734	40446	0.45	0.0335417
P$ERF8_01	250004	320322	0.45	0.0335417
P$GBF1_01	27248	12754	0.45	0.0335417
P$HSFA1E_01	332681	640240	0.45	0.0335417
P$JERF1_01	127518	100247	0.45	0.0335417
P$JERF3_01	75607	79073	0.45	0.0335417
P$O2_02	26314	42446	0.45	0.0335417
P$OS05G0497200_01	105512	14309	0.45	0.0335417
P$PBF_Q2	201203	185957	0.45	0.0335417
P$PHYPA140773_01	332107	388425	0.45	0.0335417
P$PHYPA153324_03	332291	388631	0.45	0.0335417
P$PHYPA38837_09	332107	388425	0.45	0.0335417
P$PIF5_01	6904	7496	0.45	0.0335417
P$RRTF1_01	76182	36149	0.45	0.0335417
P$WRKY15_01	59433	62780	0.45	0.0335417
P$WRKY43_02	55697	62780	0.45	0.0335417
P$WRKY8_01	59464	62816	0.45	0.0335417
P$ABF3_Q2	41	1655	0.45	0.0348446
P$AT2G38090_01	936	3111	0.45	0.0348446
P$BZIP60_01	752	49613	0.45	0.0348446
P$CCA1_01	2536	74969	0.45	0.0348446
P$CRF2_01	113608	100681	0.45	0.0348446
P$DAG2_01	16556	223000	0.45	0.0348446
P$DOF3_01	331902	231617	0.45	0.0348446
P$DREB2A_01	11657	120006	0.45	0.0348446
P$DREB2A_02	1762	7475	0.45	0.0348446
P$DYT1_01	40	615	0.45	0.0348446
P$EMBP1_02	1703	5542	0.45	0.0348446
P$ERF7_02	256417	320322	0.45	0.0348446
P$ETTIN_01	5986	63910	0.45	0.0348446
P$FBP24_01	18	292	0.45	0.0348446
P$GL1_01	23	2379	0.45	0.0348446
P$HSFB2A_01	18884	925621	0.45	0.0348446
P$MYC4_01	8634	11943	0.45	0.0348446
P$NAC078_Q2	28	295	0.45	0.0348446
P$O2_Q4	4521	58998	0.45	0.0348446
P$OPBP1_01	22057	8736	0.45	0.0348446
P$RAV2_01	2426	7633	0.45	0.0348446
P$RVE1_01	2536	74969	0.45	0.0348446
P$SVP_01	55	3237	0.45	0.0348446
P$TCP11_01	7086	1760	0.45	0.0348446
P$TGA1A_Q2_01	107	23875	0.45	0.0348446
P$TGA2_02	752	44333	0.45	0.0348446
P$TGA3_Q2	6772	14195	0.45	0.0348446
P$WRKY11_Q2	16845	16332	0.45	0.0348446
P$WRKY18_02	29649	30735	0.45	0.0348446
P$WRKY21_02	48518	62761	0.45	0.0348446
P$WRKY23_01	3783	7709	0.45	0.0348446
P$WRKY57_01	59429	62761	0.45	0.0348446
P$WRKY62_01	4946	8970	0.45	0.0348446
P$AT2G47520_01	89192	83245	0.4	0.0810577
P$AT3G51080_01	47231	43813	0.4	0.0810577
P$ATHSFA1D_01	46346	124098	0.4	0.0810577
P$ERF110_02	63179	15469	0.4	0.0810577
P$ERF13_02	233205	104171	0.4	0.0810577
P$HSFA2_01	108474	275048	0.4	0.0810577
P$HSFC1_01	84912	278614	0.4	0.0810577
P$HY5_01	11512	42455	0.4	0.0810577
P$LEC2_01	43246	35710	0.4	0.0810577
P$MYBAS1_01	337222	287130	0.4	0.0810577
P$SED_Q2	121268	100902	0.4	0.0810577
P$SPL4_01	198031	143803	0.4	0.0810577
P$SPL7_01	7505	29818	0.4	0.0810577
P$WRKY18_Q2	29691	30849	0.4	0.0810577
P$WRKY40_01	132762	235231	0.4	0.0810577
P$WRKY48_02	203911	234964	0.4	0.0810577
P$ABF_Q2	906	3824	0.4	0.0815189
P$ABF3_01	850	6823	0.4	0.0815189
P$ABF4_Q2	849	6267	0.4	0.0815189
P$AG_02	92	35438	0.4	0.0815189
P$AG_Q2	73	14788	0.4	0.0815189
P$AGL1_01	377	38193	0.4	0.0815189
P$AGL2_02	345	11766	0.4	0.0815189
P$ANTL_02	466	7070	0.4	0.0815189
P$ARR14_03	1190	68646	0.4	0.0815189
P$AT1G64000_01	1668	12726	0.4	0.0815189
P$AT3G62240_01	796	5576	0.4	0.0815189
P$AT4G12750_01	1800	5279	0.4	0.0815189
P$AT4G16750_01	5396	120006	0.4	0.0815189
P$AT5G41570_01	1668	12726	0.4	0.0815189
P$ATHB15_01	5959	486533	0.4	0.0815189
P$ATMYB84_01	506	340	0.4	0.0815189
P$CEJ1_01	1762	120006	0.4	0.0815189
P$CEJ1_02	1762	2771	0.4	0.0815189
P$ERF105_02	34833	29332	0.4	0.0815189
P$ERF1B_03	19490	34687	0.4	0.0815189
P$GL15_01	670	5716	0.4	0.0815189
P$HDG9_01	21	3122	0.4	0.0815189
P$ID1_01	1278	38838	0.4	0.0815189
P$LBD16_01	16022	127672	0.4	0.0815189
P$MYB52_02	1777	39698	0.4	0.0815189
P$MYBA1_01	28	285	0.4	0.0815189
P$MYBA2_01	62	367	0.4	0.0815189
P$O2_03	1486	61993	0.4	0.0815189
P$P_01	17043	97294	0.4	0.0815189
P$PEND_02	1972	58864	0.4	0.0815189
P$RAP210_02	1762	3244	0.4	0.0815189
P$RAV1_02	61622	235007	0.4	0.0815189
P$RAV1_03	1190	57679	0.4	0.0815189
P$SMZ_01	1425	3690	0.4	0.0815189
P$TOE2_01	747	33670	0.4	0.0815189
P$WRKY_Q2	251	90863	0.4	0.0815189
P$WRKY43_01	1046	8167	0.4	0.0815189
P$ABI3_01	20605	74491	0.35	0.172476
P$AGL1_02	382	67643	0.35	0.172476
P$AGL2_01	258	10052	0.35	0.172476
P$AGL3_02	107	15282	0.35	0.172476
P$AGL3_03	107	15282	0.35	0.172476
P$AGP1_01	5792	24347	0.35	0.172476
P$AIL6_01	850	64939	0.35	0.172476
P$AIL6_02	850	64939	0.35	0.172476
P$AIL7_01	850	64939	0.35	0.172476
P$ANT_01	82	1698	0.35	0.172476
P$ANT_02	22	248	0.35	0.172476
P$AP2B_01	75	462	0.35	0.172476
P$ARR2_01	17956	65621	0.35	0.172476
P$AT1G15360_01	71	307	0.35	0.172476
P$AT1G22985_01	5030	120006	0.35	0.172476
P$AT1G33760_01	3024	10263	0.35	0.172476
P$AT1G51120_01	857	25517	0.35	0.172476
P$AT1G71450_01	1762	1884	0.35	0.172476
P$AT3G25890_01	10717	14760	0.35	0.172476
P$AT3G49930_01	64	861	0.35	0.172476
P$AT3G55730_01	20	32	0.35	0.172476
P$AT4G02670_01	217	742	0.35	0.172476
P$AT4G16610_01	907	6870	0.35	0.172476
P$AT5G67190_01	66	227	0.35	0.172476
P$ATCZS_01	2	13	0.35	0.172476
P$ATMYB46_Q6	521	8292	0.35	0.172476
P$ATMYB77_01	1209	15856	0.35	0.172476
P$BHLH34_01	16291	11262	0.35	0.172476
P$BHLH78_01	974	11592	0.35	0.172476
P$BZIP911_02	43	807	0.35	0.172476
P$CBF3_01	8038	21223	0.35	0.172476
P$DREB1A_03	8038	21611	0.35	0.172476
P$DREB1E_03	2430	50433	0.35	0.172476
P$DREB2C_02	5448	83837	0.35	0.172476
P$DREB2F_01	1762	4919	0.35	0.172476
P$EDF3_02	655	11764	0.35	0.172476
P$ERF104_01	15824	120006	0.35	0.172476
P$ERF11_01	417066	320309	0.35	0.172476
P$FUS3_01	17848	24132	0.35	0.172476
P$MYB111_02	4136	41544	0.35	0.172476
P$MYB52_01	52	255	0.35	0.172476
P$MYB89_01	533	6816	0.35	0.172476
P$NAC025_01	5525	22243	0.35	0.172476
P$PEND_01	5455	48827	0.35	0.172476
P$PH4_01	1147	2097	0.35	0.172476
P$PHYPA182268_05	5885	9270	0.35	0.172476
P$PIF3_02	1981	672	0.35	0.172476
P$POPTR_01	9208	29852	0.35	0.172476
P$RAP26_02	9250	19320	0.35	0.172476
P$TAF1_01	31609	42446	0.35	0.172476
P$TCP4_01	2139	3012	0.35	0.172476
P$TGA6_01	9295	4497	0.35	0.172476
P$WRKY12_01	2749	62780	0.35	0.172476
P$WRKY25_02	13549	31595	0.35	0.172476
P$WRKY30_01	12301	62792	0.35	0.172476
P$WRKY63_01	13549	15904	0.35	0.172476
P$WRKY7_01	1528	6436	0.35	0.172476
P$WRKY75_01	36273	21008	0.35	0.172476
P$ZAP1_01	767	35398	0.35	0.172476
P$AMS_01	29014	68987	0.35	0.174533
P$ARALY475045_01	1868	50433	0.35	0.174533
P$ARR1_01	143447	553102	0.35	0.174533
P$AT1G44830_01	7914	7562	0.35	0.174533
P$AT1G67970_01	110238	501289	0.35	0.174533
P$AT3G60580_01	28708	137538	0.35	0.174533
P$AT5G07580_01	16515	269270	0.35	0.174533
P$ATHB12_01	7642	496009	0.35	0.174533
P$C1_Q2	101652	799066	0.35	0.174533
P$CDF2_01	110198	145963	0.35	0.174533
P$CMTA3_01	68297	125775	0.35	0.174533
P$DOF_Q2	80159	215506	0.35	0.174533
P$DREB1B_01	362183	249103	0.35	0.174533
P$DREB1F_01	16355	16217	0.35	0.174533
P$DREB1F_03	1868	50433	0.35	0.174533
P$DREB2B_01	12186	4615	0.35	0.174533
P$DREB2D_01	8038	13358	0.35	0.174533
P$ERF3_01	6185	7562	0.35	0.174533
P$HAT1_01	27502	32484	0.35	0.174533
P$HSF3_01	44898	133011	0.35	0.174533
P$KNOX3_01	185537	234695	0.35	0.174533
P$MYB4_01	13975	54759	0.35	0.174533
P$TCP16_01	5101	5607	0.35	0.174533
P$WRKY60_01	13526	14779	0.35	0.174533
P$ABF1_04	381	1322	0.3	0.329116
P$AG_01	135	43142	0.3	0.329116
P$AG_03	135	43142	0.3	0.329116
P$AGL15_03	180	11069	0.3	0.329116
P$AGL27_01	169	10490	0.3	0.329116
P$ANAC55_01	677	32837	0.3	0.329116
P$AP1_01	950	111834	0.3	0.329116
P$ARF1_01	6483	15907	0.3	0.329116
P$ARR14_01	6778	234438	0.3	0.329116
P$AT1G19490_01	694	1090	0.3	0.329116
P$AT1G30650_01	587	4060	0.3	0.329116
P$AT1G50680_01	487	43566	0.3	0.329116
P$AT1G69310_01	1275	7185	0.3	0.329116
P$AT1G71520_01	1098	10595	0.3	0.329116
P$AT1G77200_02	2321	63910	0.3	0.329116
P$AT2G02080_01	210	528	0.3	0.329116
P$AT2G20350_01	2023	10232	0.3	0.329116
P$AT2G24570_01	1110	4493	0.3	0.329116
P$AT3G29020_01	26	91	0.3	0.329116
P$AT3G62340_01	2700	13397	0.3	0.329116
P$AT4G23550_01	587	4894	0.3	0.329116
P$AT5G55020_01	49	175	0.3	0.329116
P$AT5G58850_01	10	15	0.3	0.329116
P$AT5G67000_01	261	2562	0.3	0.329116
P$ATHB51_01	5904	263180	0.3	0.329116
P$ATMYB15_01	101	493	0.3	0.329116
P$AZF3_01	11800	18131	0.3	0.329116
P$BHLH104_01	140	1110	0.3	0.329116
P$BHLH112_01	3852	2996	0.3	0.329116
P$BIM1_01	185	340	0.3	0.329116
P$BZIP911_01	111	474	0.3	0.329116
P$CBNAC_02	809	39106	0.3	0.329116
P$CDC5_01	2518	21086	0.3	0.329116
P$DEAR3_01	3570	55661	0.3	0.329116
P$DRF11_01	7733	120006	0.3	0.329116
P$DRF13_01	7733	120006	0.3	0.329116
P$DUO1_01	28	58	0.3	0.329116
P$E2L1_Q2	416	7081	0.3	0.329116
P$EDF3_01	271	43566	0.3	0.329116
P$ERF1_Q2_01	963	26165	0.3	0.329116
P$ERF110_01	10431	204371	0.3	0.329116
P$ERF2_04	3199	9939	0.3	0.329116
P$ERF38_01	1968	120006	0.3	0.329116
P$FUS3_Q2	4574	10293	0.3	0.329116
P$GAMYB_Q2	13983	271573	0.3	0.329116
P$GATA10_01	7026	28497	0.3	0.329116
P$GATA12_01	61028	194792	0.3	0.329116
P$GBF1F_Q2	5692	2211	0.3	0.329116
P$ML1_01	46	454	0.3	0.329116
P$MYB46_01	4483	41544	0.3	0.329116
P$MYB46_02	8573	67907	0.3	0.329116
P$MYB6_01	153	259	0.3	0.329116
P$NAC080_01	3819	14066	0.3	0.329116
P$NAC083_01	9516	9375	0.3	0.329116
P$PHYPA64121_06	2805	21299	0.3	0.329116
P$RAP210_01	4043	55661	0.3	0.329116
P$RAP27_01	180	170984	0.3	0.329116
P$RIN_Q2_01	2403	16365	0.3	0.329116
P$SPL11_01	9191	11356	0.3	0.329116
P$SPL5_01	40010	29825	0.3	0.329116
P$STF1_01	4920	4543	0.3	0.329116
P$STF1_02	1848	3759	0.3	0.329116
P$TEM1_01	1190	43566	0.3	0.329116
P$TINY2_01	5177	55661	0.3	0.329116
P$TNY_01	4760	55661	0.3	0.329116
P$TOE3_01	295	170984	0.3	0.329116
P$TRB2_01	23734	33527	0.3	0.329116
P$WRKY2_01	14189	59318	0.3	0.329116
P$WRKY21_01	1316	5348	0.3	0.329116
P$WRKY45_01	1997	62780	0.3	0.329116
P$ZAT1_01	847	2057	0.3	0.329116
P$ARR11_03	4334	68646	0.3	0.335591
P$AT5G46350_01	4455	14297	0.3	0.335591
P$ATHB1_01	1906	14856	0.3	0.335591
P$BIM1_02	60296	215589	0.3	0.335591
P$BZR1_01	32722	64333	0.3	0.335591
P$DOF57_01	214045	729793	0.3	0.335591
P$DREB2C_01	11285	13199	0.3	0.335591
P$DREB2C_03	1368	63910	0.3	0.335591
P$ERF016_01	5971	5314	0.3	0.335591
P$GAMYB_01	16849	188031	0.3	0.335591
P$GBP_Q6	12156	59310	0.3	0.335591
P$HSFA4A_01	53043	68718	0.3	0.335591
P$MYB24_01	23615	260965	0.3	0.335591
P$NAC6_01	6987	33256	0.3	0.335591
P$NAC92_01	57087	165942	0.3	0.335591
P$OCSBF1_01	50494	42574	0.3	0.335591
P$PBF_01	158731	198876	0.3	0.335591
P$RAP23_01	39489	139494	0.3	0.335591
P$RIN_Q2	6486	71371	0.3	0.335591
P$SPL12_01	40021	29837	0.3	0.335591
P$SPL14_01	4764	27057	0.3	0.335591
P$TGA1_01	10457	49588	0.3	0.335591
P$TGA1A_01	10878	44386	0.3	0.335591
P$TSRF1_01	14065	33887	0.3	0.335591
P$AGL15_01	165	5878	0.25	0.55956
P$AGL15_02	291	5706	0.25	0.55956
P$AGL3_01	185	21934	0.25	0.55956
P$AGL9_01	147	6280	0.25	0.55956
P$ANAC013_Q2	109	398	0.25	0.55956
P$ANAC46_01	2894	215583	0.25	0.55956
P$AP3_01	100	8225	0.25	0.55956
P$ARALY897773_01	537	6910	0.25	0.55956
P$AT1G55110_01	173	182	0.25	0.55956
P$AT1G66560_01	2116	11761	0.25	0.55956
P$AT1G68150_01	1192	9369	0.25	0.55956
P$AT1G69810_01	1192	4060	0.25	0.55956
P$AT2G15660_01	1674	24060	0.25	0.55956
P$AT2G26320_01	773	1186	0.25	0.55956
P$AT2G34830_01	517	3345	0.25	0.55956
P$AT3G20750_01	5882	37773	0.25	0.55956
P$AT4G04450_01	989	4217	0.25	0.55956
P$AT4G11070_01	2347	3679	0.25	0.55956
P$AT5G04240_01	78045	114351	0.25	0.55956
P$AT5G04340_01	142	1308	0.25	0.55956
P$AT5G25190_01	13819	14030	0.25	0.55956
P$AT5G61590_01	604	408	0.25	0.55956
P$AT5G61890_01	124	113	0.25	0.55956
P$AT5G65330_01	239	1705	0.25	0.55956
P$BBM_01	124	120104	0.25	0.55956
P$BD1_01	15824	4057	0.25	0.55956
P$BHLH66_01	5484	6298	0.25	0.55956
P$CBF4_01	13	40	0.25	0.55956
P$CRF1_02	13819	15564	0.25	0.55956
P$CRF3_02	385	858	0.25	0.55956
P$DOF2_01	331902	190055	0.25	0.55956
P$DREB1G_02	3668	22379	0.25	0.55956
P$DREBIII1_01	4254	9735	0.25	0.55956
P$DREBIII2_01	4254	9735	0.25	0.55956
P$DREBIII3_01	4254	9735	0.25	0.55956
P$ERF019_01	2911	20841	0.25	0.55956
P$ERF1_04	13135	9781	0.25	0.55956
P$ERF3_03	3199	10239	0.25	0.55956
P$ERF38_02	189	2329	0.25	0.55956
P$ERF6_01	15912	120006	0.25	0.55956
P$GATA11_01	7970	18240	0.25	0.55956
P$GT1_Q6_01	25066	347730	0.25	0.55956
P$HBI1_01	3226	13238	0.25	0.55956
P$HDG7_01	41	205	0.25	0.55956
P$ICE1_01	401	1209	0.25	0.55956
P$IDEF1_Q2	328	7903	0.25	0.55956
P$LFY_Q2	235	3020	0.25	0.55956
P$MADSA_Q2	146	148662	0.25	0.55956
P$MADSB_Q2	134	18127	0.25	0.55956
P$MRP1_Q2	1541	6853	0.25	0.55956
P$MYB305_Q3	688	8975	0.25	0.55956
P$ORA47_02	1817	63905	0.25	0.55956
P$PHYPA28324_10	7832	16269	0.25	0.55956
P$PIF3_01	597	1277	0.25	0.55956
P$PLT1_01	124	120104	0.25	0.55956
P$PTI5_01	19441	40164	0.25	0.55956
P$RAP21_01	3870	55661	0.25	0.55956
P$RAP26L_02	24121	6177	0.25	0.55956
P$RAV1_01	28135	92165	0.25	0.55956
P$REM1_01	10871	50145	0.25	0.55956
P$SEP3_01	891	85071	0.25	0.55956
P$SPL14_02	3305	1624	0.25	0.55956
P$SQUA_01	2774	97542	0.25	0.55956
P$TGA2_Q2	2422	18821	0.25	0.55956
P$WRI1_02	184	73748	0.25	0.55956
P$WRKY18_01	11205	62761	0.25	0.55956
P$WRKY25_01	1528	7602	0.25	0.55956
P$WRKY38_01	3444	62780	0.25	0.55956
P$WRKY44_01	209	919	0.25	0.55956
P$WRKY46_01	798	10380	0.25	0.55956
P$WRKY6_01	157	6940	0.25	0.55956
P$AT1G77200_01	4769	16698	0.25	0.571336
P$AT3G63350_01	46089	79124	0.25	0.571336
P$BZIP68_01	26109	104938	0.25	0.571336
P$CBF5_01	5971	23880	0.25	0.571336
P$CBNAC_01	221922	150142	0.25	0.571336
P$CPRF1_Q2	12014	12238	0.25	0.571336
P$CPRF3_Q2	37654	39588	0.25	0.571336
P$DOF1_01	155359	205025	0.25	0.571336
P$DREB1A_01	13648	7011	0.25	0.571336
P$DREB1E_01	9391	5879	0.25	0.571336
P$DREBII1_01	12200	31896	0.25	0.571336
P$ERF069_01	507792	320414	0.25	0.571336
P$ERF1_02	26539	18222	0.25	0.571336
P$ERF15_01	14057	120006	0.25	0.571336
P$ERF3_02	2772	10029	0.25	0.571336
P$GATA9_01	17865	31287	0.25	0.571336
P$GLK1_01	4615	74969	0.25	0.571336
P$GT1_01	6644	15307	0.25	0.571336
P$GT1_Q6	81801	89087	0.25	0.571336
P$HMG1_01	11650	77059	0.25	0.571336
P$KAN1_01	19949	68532	0.25	0.571336
P$MYB80_01	4233	6747	0.25	0.571336
P$OJ1581_01	36036	133160	0.25	0.571336
P$ORA59_01	14057	120006	0.25	0.571336
P$PBF_Q2_01	332930	297048	0.25	0.571336
P$RAP22_01	23667	320309	0.25	0.571336
P$RAP26_01	11443	320309	0.25	0.571336
P$RAP26L_01	26342	320309	0.25	0.571336
P$TGA1A_Q2	141301	93873	0.25	0.571336
P$WOX13_01	7515	77333	0.25	0.571336
P$WRAF2_01	6924	3654	0.25	0.571336
P$ABI4_01	2913	49768	0.2	0.818621
P$ABR1_01	1224	1221	0.2	0.818621
P$AHL12_01	28980	281341	0.2	0.818621
P$AIB_01	974	7766	0.2	0.818621
P$ARF8_01	44420	50696	0.2	0.818621
P$ARR11_01	1627	73261	0.2	0.818621
P$AT1G06170_01	65	134	0.2	0.818621
P$AT1G24590_01	1948	2658	0.2	0.818621
P$AT1G28160_01	1948	2658	0.2	0.818621
P$AT1G49120_01	13819	9517	0.2	0.818621
P$AT1G59810_01	232	58	0.2	0.818621
P$AT1G66600_01	2119	12757	0.2	0.818621
P$AT1G77640_01	13819	17859	0.2	0.818621
P$AT2G02070_01	1687	1559	0.2	0.818621
P$AT3G01030_01	890	29494	0.2	0.818621
P$AT3G09370_01	82	358	0.2	0.818621
P$AT3G18100_01	197	1017	0.2	0.818621
P$AT3G18650_01	907	7429	0.2	0.818621
P$AT4G00870_01	3290	14469	0.2	0.818621
P$AT4G01720_01	541	2097	0.2	0.818621
P$AT4G23750_01	13819	8577	0.2	0.818621
P$AT4G25400_01	4	10	0.2	0.818621
P$AT4G27950_01	13819	13210	0.2	0.818621
P$AT4G28140_01	4982	13858	0.2	0.818621
P$AT5G11510_01	275	356	0.2	0.818621
P$AT5G25390_01	13819	13304	0.2	0.818621
P$AT5G26170_01	1105	9091	0.2	0.818621
P$AT5G46010_01	287	387	0.2	0.818621
P$ATERF14_01	15856	33822	0.2	0.818621
P$ATERF8_01	1948	4074	0.2	0.818621
P$ATERF9_01	1948	2658	0.2	0.818621
P$ATHB7_01	10081	28853	0.2	0.818621
P$AZF2_01	382	2265	0.2	0.818621
P$CBF2_02	379	1064	0.2	0.818621
P$CCA1_Q5	342	1662	0.2	0.818621
P$CPRF2_Q2	42242	62289	0.2	0.818621
P$CRF1_01	13949	120006	0.2	0.818621
P$DRE1C_01	2783	1085	0.2	0.818621
P$DREB1_01	6343	2149	0.2	0.818621
P$DREB1A_02	1539	6023	0.2	0.818621
P$DREB1E_02	5918	3261	0.2	0.818621
P$DREB1G_01	9391	3610	0.2	0.818621
P$DREB2E_01	661	2892	0.2	0.818621
P$DREB6_01	6343	2595	0.2	0.818621
P$ERF043_01	4736	5888	0.2	0.818621
P$ERF1_05	13819	24144	0.2	0.818621
P$ERF13_01	5462	120006	0.2	0.818621
P$ERF4_01	1948	3227	0.2	0.818621
P$ERF4_03	13819	14584	0.2	0.818621
P$ESR1_01	1948	83833	0.2	0.818621
P$FLC_01	158	28314	0.2	0.818621
P$GLK1_02	4569	89886	0.2	0.818621
P$KAN4_01	978	68532	0.2	0.818621
P$MYB111_01	4	5	0.2	0.818621
P$MYB23_01	132	355	0.2	0.818621
P$MYB3_01	2900	16753	0.2	0.818621
P$MYB44_01	87	69	0.2	0.818621
P$MYB52_03	4312	45520	0.2	0.818621
P$MYB55_01	1838	41549	0.2	0.818621
P$MYB59_01	5021	41544	0.2	0.818621
P$MYB88_01	46	33	0.2	0.818621
P$MYBPH3_02	409	1194	0.2	0.818621
P$O2_Q2	820	85171	0.2	0.818621
P$ORA47_01	5396	7242	0.2	0.818621
P$PCF5_01	12658	51843	0.2	0.818621
P$PDF2_01	593	55655	0.2	0.818621
P$PHYPA173530_04	7329	18126	0.2	0.818621
P$PI_02	559	25138	0.2	0.818621
P$RITA1_01	97081	71103	0.2	0.818621
P$SOC1_01	139	9534	0.2	0.818621
P$TCP2_01	30232	190582	0.2	0.818621
P$TCP5_01	1063	1437	0.2	0.818621
P$TEIL_01	9780	174134	0.2	0.818621
P$TGA2_01	78	65	0.2	0.818621
P$TGA2_03	5267	49603	0.2	0.818621
P$TGA5_01	10873	18411	0.2	0.818621
P$TGA7_01	2873	49610	0.2	0.818621
P$TRAB1_Q2	2797	32760	0.2	0.818621
P$TSI1_01	2556	1370	0.2	0.818621
P$VAHOX1_01	5	10	0.2	0.818621
P$WEREWOLF_Q2	3856	14174	0.2	0.818621
P$WEREWOLF_Q2_01	3856	14174	0.2	0.818621
P$WRI1_01	485	37626	0.2	0.818621
P$ABZ1_01	10918	10375	0.2	0.83197
P$AHL20_01	6120	132030	0.2	0.83197
P$AHL25_01	18268	129045	0.2	0.83197
P$ARR10_01	71154	309235	0.2	0.83197
P$ASR1_01	379224	428949	0.2	0.83197
P$AT1G21910_01	19139	120006	0.2	0.83197
P$AT1G26590_01	289055	299348	0.2	0.83197
P$AT2G44940_01	4769	8295	0.2	0.83197
P$AT4G36620_01	20563	54992	0.2	0.83197
P$AT5G28300_01	1643	42385	0.2	0.83197
P$ATHB6_01	130652	496265	0.2	0.83197
P$ATMYB15_Q2	62184	86680	0.2	0.83197
P$CBF16_01	12200	29037	0.2	0.83197
P$CPRF2_01	45796	61646	0.2	0.83197
P$CPRF3_01	53968	33806	0.2	0.83197
P$CRF3_01	32437	120006	0.2	0.83197
P$DBF2_01	5021	6913	0.2	0.83197
P$DOF57_02	1328	31595	0.2	0.83197
P$EDT1_01	9199	264439	0.2	0.83197
P$ERF039_01	97714	333148	0.2	0.83197
P$ERF105_01	14957	36149	0.2	0.83197
P$ERF112_01	6924	14036	0.2	0.83197
P$FHY3_01	6710	40662	0.2	0.83197
P$GATA15_01	275446	267837	0.2	0.83197
P$GATA8_01	272639	267837	0.2	0.83197
P$HMGIY_01	273517	530535	0.2	0.83197
P$NAC043_01	1700	15583	0.2	0.83197
P$TGA1B_Q2	8774	30275	0.2	0.83197
P$TINY2_02	5690	10294	0.2	0.83197
P$AGL12_01	1324	2367	0.15	0.978036
P$AGL4_01	404	300	0.15	0.978036
P$AHL20_02	9083	129127	0.15	0.978036
P$ANAC58_01	4883	50492	0.15	0.978036
P$ANTL_01	4772	14917	0.15	0.978036
P$AP2A_01	520	665	0.15	0.978036
P$ARALY496250_03	537	832	0.15	0.978036
P$AT1G14580_01	810	4857	0.15	0.978036
P$AT1G18860_01	2650	12757	0.15	0.978036
P$AT1G26780_01	89	337	0.15	0.978036
P$AT1G29860_01	757	5563	0.15	0.978036
P$AT1G77950_01	1462	492	0.15	0.978036
P$AT2G26880_01	425	230	0.15	0.978036
P$AT2G28700_01	12	6	0.15	0.978036
P$AT2G40210_01	205	117	0.15	0.978036
P$AT3G01140_01	195	309	0.15	0.978036
P$AT4G22070_01	375	4661	0.15	0.978036
P$AT5G11190_01	13819	13310	0.15	0.978036
P$AT5G15130_01	2650	12757	0.15	0.978036
P$AT5G43410_01	25544	34532	0.15	0.978036
P$AT5G52020_01	12002	123759	0.15	0.978036
P$AT5G66730_01	592	6948	0.15	0.978036
P$ATERF10_01	104	277	0.15	0.978036
P$ATERF11_01	1948	10122	0.15	0.978036
P$ATERF12_01	1948	6867	0.15	0.978036
P$ATH1_01	13173	70277	0.15	0.978036
P$ATSPL8_01	10559	23381	0.15	0.978036
P$BHLH13_01	6334	11867	0.15	0.978036
P$CBT_01	899	3002	0.15	0.978036
P$DREBIII4_01	2424	3956	0.15	0.978036
P$E2F_Q2	1367	9437	0.15	0.978036
P$ERF7_01	1948	120006	0.15	0.978036
P$LEP_01	1948	3576	0.15	0.978036
P$MYB12_01	184	258	0.15	0.978036
P$MYB1L_01	45321	86736	0.15	0.978036
P$MYB76_01	161	330	0.15	0.978036
P$MYB8_01	158	652	0.15	0.978036
P$NTL9_01	584	3309	0.15	0.978036
P$RAP211_01	13819	117122	0.15	0.978036
P$RIN_01	479	35520	0.15	0.978036
P$STZ_01	651	2452	0.15	0.978036
P$WRAF1_01	15801	15549	0.15	0.978036
P$WRKY26_01	827	5288	0.15	0.978036
P$WRKY33_01	827	5127	0.15	0.978036
P$AT3G16280_01	9790	35051	0.15	0.983137
P$AT4G32800_01	10474	120006	0.15	0.983137
P$AT5G54070_01	99976	223149	0.15	0.983137
P$ATHB16_01	21398	41398	0.15	0.983137
P$ATHB5_01	1242	17703	0.15	0.983137
P$ATSPL3_01	23058	29719	0.15	0.983137
P$DREB1A_04	39525	40356	0.15	0.983137
P$E2L_Q2	9481	59322	0.15	0.983137
P$ERF1A_01	12039	320309	0.15	0.983137
P$ERF2_02	12039	320309	0.15	0.983137
P$ERF5_01	14655	320309	0.15	0.983137
P$ERF5_02	6333	9023	0.15	0.983137
P$ERF6_02	56776	26385	0.15	0.983137
P$GT1_Q6_02	28500	84303	0.15	0.983137
P$HAHB4_01	13917	17611	0.15	0.983137
P$SPF1_Q2	5543	22766	0.15	0.983137
P$TGA1B_01	5152	30404	0.15	0.983137
P$AGL20_01	980	520	0.1	0.999965
P$AGL65_01	144	576	0.1	0.999965
P$ARR18_01	9306	73132	0.1	0.999965
P$CBF1_02	6152	18545	0.1	0.999965
P$MYBPH3_01	383	5160	0.1	0.999965
P$PTI6_01	2779	1620	0.1	0.999965
P$SHP2_01	980	206	0.1	0.999965
P$AT2G41690_01	96708	222627	0.1	0.999992
P$CMTA2_01	56092	74730	0.1	0.999992
P$GATA1_01	256202	515962	0.1	0.999992
P$SBF1_01	3044	129213	0.1	0.999992
P$WRKY48_01	2282	5843	0.1	0.999992
P$AT3G04100_01	1	1	0	1
