# Supplementary material for: Nucleotide patterns aiding in prediction of eukaryotic promoters
Source: PLoS One. 2017 Nov 15;12(11):e0187243. doi: 10.1371/journal.pone.0187243 (PMC5687710; doi:10.1371/journal.pone.0187243)
Supplement: S4 Table — (XLSX) [file pone.0187243.s005.xlsx]

## Sheet: S4 Table
MATRIX	Cluster
ABF_Q2	1
ABF1_01	1
ABF1_04	1
ABF2_01	1
ABF3_01	1
ABF3_Q2	1
ABF4_Q2	1
ABI3_01	1
ABI4_01	2
ABI4_03	2
ABI5_01	1
ABI5_Q2	1
ABR1_01	2
ABZ1_01	1
AG_01	3
AG_02	3
AG_03	3
AG_Q2	3
AGL1_01	3
AGL1_02	3
AGL12_01	3
AGL15_01	3
AGL15_02	1
AGL15_03	1
AGL2_01	1
AGL2_02	3
AGL20_01	3
AGL27_01	3
AGL3_01	3
AGL3_02	3
AGL3_03	3
AGL4_01	3
AGL65_01	3
AGL9_01	3
AGP1_01	2
AHL12_01	3
AHL20_01	3
AHL20_02	3
AHL25_01	3
AIB_01	2
AIL6_01	1
AIL6_02	1
AIL7_01	1
ALFIN1_Q2	2
AMS_01	1
ANAC013_Q2	2
ANAC46_01	3
ANAC55_01	3
ANAC58_01	1
ANT_01	1
ANT_02	1
ANTL_01	3
ANTL_02	3
AP1_01	1
AP2A_01	1
AP2B_01	2
AP3_01	1
ARALY471409_01	2
ARALY475045_01	2
ARALY484486_05	1
ARALY493022_04	1
ARALY495258_02	1
ARALY496250_03	2
ARALY897773_01	2
ARF1_01	2
ARF5_01	2
ARF8_01	2
ARR1_01	3
ARR10_01	3
ARR11_01	3
ARR11_03	3
ARR14_01	2
ARR14_03	3
ARR18_01	3
ARR2_01	3
ASR1_01	2
AT1G06170_01	1
AT1G14580_01	1
AT1G15360_01	1
AT1G18860_01	3
AT1G19490_01	1
AT1G21910_01	2
AT1G22985_01	2
AT1G24590_01	2
AT1G26590_01	3
AT1G26610_01	3
AT1G26780_01	1
AT1G28160_01	2
AT1G29860_01	3
AT1G30650_01	1
AT1G33760_01	2
AT1G34190_Q2	2
AT1G44830_01	2
AT1G49120_01	2
AT1G50680_01	3
AT1G51120_01	3
AT1G53910_01	2
AT1G55110_01	2
AT1G59530_01	1
AT1G59810_01	3
AT1G64000_01	3
AT1G66560_01	3
AT1G66600_01	3
AT1G67970_01	1
AT1G68150_01	3
AT1G68550_01	2
AT1G69310_01	3
AT1G69560_01	1
AT1G69810_01	3
AT1G71450_01	2
AT1G71520_01	2
AT1G77200_01	2
AT1G77200_02	2
AT1G77640_01	2
AT1G77950_01	3
AT2G02070_01	2
AT2G02080_01	2
AT2G15660_01	3
AT2G20350_01	2
AT2G24570_01	3
AT2G26320_01	3
AT2G26880_01	3
AT2G28700_01	3
AT2G34830_01	1
AT2G38090_01	3
AT2G40210_01	3
AT2G41690_01	2
AT2G44940_01	2
AT2G45120_01	3
AT2G47520_01	2
AT3G01030_01	2
AT3G01140_01	3
AT3G04100_01	2
AT3G09370_01	3
AT3G10500_Q2	2
AT3G16280_01	2
AT3G18100_01	3
AT3G18650_01	3
AT3G20750_01	3
AT3G25890_01	2
AT3G29020_01	3
AT3G49930_01	1
AT3G51080_01	1
AT3G55730_01	1
AT3G60580_01	1
AT3G61630_01	2
AT3G62240_01	2
AT3G62340_01	2
AT3G63350_01	2
AT4G00870_01	2
AT4G01720_01	3
AT4G02670_01	2
AT4G04450_01	3
AT4G11070_01	3
AT4G12750_01	3
AT4G16610_01	1
AT4G16750_01	2
AT4G22070_01	3
AT4G23550_01	1
AT4G23750_01	2
AT4G25400_01	1
AT4G27950_01	2
AT4G28140_01	2
AT4G32800_01	2
AT4G35280_01	3
AT4G36620_01	3
AT5G04240_01	2
AT5G04340_01	3
AT5G07310_01	2
AT5G07580_01	2
AT5G11190_01	2
AT5G11510_01	3
AT5G15130_01	3
AT5G25190_01	2
AT5G25390_01	2
AT5G26170_01	1
AT5G28300_01	1
AT5G38620_01	3
AT5G41570_01	3
AT5G43410_01	2
AT5G46010_01	3
AT5G46350_01	2
AT5G52020_01	2
AT5G54070_01	2
AT5G55020_01	3
AT5G56200_01	1
AT5G58850_01	2
AT5G61590_01	2
AT5G61890_01	2
AT5G65330_01	1
AT5G66730_01	1
AT5G67000_01	2
AT5G67190_01	3
ATCZS_01	3
ATERF10_01	2
ATERF11_01	2
ATERF12_01	2
ATERF14_01	2
ATERF8_01	2
ATERF9_01	2
ATH1_01	1
ATHB1_01	3
ATHB12_01	3
ATHB15_01	3
ATHB16_01	3
ATHB5_01	3
ATHB51_01	3
ATHB6_01	3
ATHB7_01	3
ATHB9_01	2
ATHSFA1D_01	3
ATMYB15_01	1
ATMYB15_Q2	3
ATMYB46_Q6	1
ATMYB77_01	3
ATMYB84_01	2
ATSPL3_01	3
ATSPL8_01	3
AZF2_01	3
AZF3_01	3
BBM_01	2
BD1_01	2
BEE2_01	1
BES1_01	1
BHLH104_01	2
BHLH112_01	1
BHLH13_01	1
BHLH3_01	1
BHLH34_01	1
BHLH66_01	1
BHLH78_01	2
BIM1_01	1
BIM1_02	2
BIM2_01	1
BIM3_01	1
BPC1_Q2	1
BZIP60_01	1
BZIP68_01	1
BZIP910_01	3
BZIP910_02	3
BZIP911_01	1
BZIP911_02	1
BZR1_01	2
BZR1_02	1
C1_Q2	1
CBF_01	2
CBF1_01	2
CBF1_02	2
CBF1_03	2
CBF16_01	2
CBF17_01	2
CBF2_01	2
CBF2_02	2
CBF2_03	2
CBF3_01	2
CBF4_01	1
CBF5_01	2
CBNAC_01	2
CBNAC_02	1
CBT_01	2
CCA1_01	3
CCA1_Q5	3
CDC5_01	2
CDF2_01	3
CDF3_01	3
CEF1_01	2
CEJ1_01	2
CEJ1_02	2
CG1_Q6	1
CMTA2_01	2
CMTA3_01	2
CPRF_Q2	1
CPRF1_01	1
CPRF1_Q2	1
CPRF2_01	1
CPRF2_Q2	1
CPRF3_01	2
CPRF3_Q2	1
CRF1_01	2
CRF1_02	2
CRF2_01	2
CRF3_01	2
CRF3_02	2
CRF4_01	2
DAG2_01	3
DBF2_01	2
DEAR3_01	2
DEAR3_02	2
DOF_Q2	3
DOF1_01	3
DOF18_01	3
DOF2_01	3
DOF24_01	3
DOF3_01	3
DOF53_01	3
DOF56_01	3
DOF57_01	3
DOF57_02	3
DRE1C_01	2
DREB1_01	2
DREB1A_01	2
DREB1A_02	2
DREB1A_03	2
DREB1A_04	2
DREB1B_01	2
DREB1E_01	2
DREB1E_02	2
DREB1E_03	2
DREB1F_01	2
DREB1F_02	2
DREB1F_03	2
DREB1G_01	2
DREB1G_02	2
DREB2A_01	2
DREB2A_02	2
DREB2B_01	2
DREB2C_01	2
DREB2C_02	2
DREB2C_03	2
DREB2D_01	2
DREB2E_01	2
DREB2F_01	2
DREB6_01	2
DREBI5_01	2
DREBII1_01	2
DREBIII1_01	2
DREBIII2_01	2
DREBIII3_01	2
DREBIII4_01	2
DRF11_01	2
DRF13_01	2
DUO1_01	1
DYT1_01	1
E2F_Q2	1
E2L_Q2	2
E2L1_Q2	1
EDF3_01	2
EDF3_02	2
EDT1_01	3
EMBP1_02	1
EMBP1_Q2	1
EREBP1_01	2
ERF016_01	2
ERF019_01	2
ERF039_01	2
ERF043_01	2
ERF069_01	2
ERF094_01	2
ERF096_01	2
ERF098_01	2
ERF1_02	2
ERF1_04	2
ERF1_05	2
ERF1_Q2	2
ERF1_Q2_01	2
ERF104_01	2
ERF105_01	2
ERF105_02	2
ERF11_01	2
ERF110_01	2
ERF110_02	2
ERF112_01	2
ERF112_02	2
ERF13_01	2
ERF13_02	2
ERF15_01	2
ERF1A_01	2
ERF1B_03	2
ERF1B_06	2
ERF2_01	2
ERF2_02	2
ERF2_03	2
ERF2_04	2
ERF3_01	2
ERF3_02	2
ERF3_03	2
ERF3_04	2
ERF38_01	2
ERF38_02	2
ERF4_01	2
ERF4_02	2
ERF4_03	2
ERF4_04	2
ERF5_01	2
ERF5_02	2
ERF6_01	2
ERF6_02	2
ERF7_01	2
ERF7_02	2
ERF8_01	2
ESR1_01	2
ETTIN_01	2
FBP24_01	3
FHY3_01	2
FLC_01	3
FUS3_01	1
FUS3_Q2	1
GAMYB_01	2
GAMYB_Q2	2
GATA1_01	3
GATA10_01	2
GATA11_01	2
GATA12_01	2
GATA15_01	2
GATA8_01	2
GATA9_01	2
GBF_Q2	1
GBF1_01	1
GBF1_Q2	1
GBF1_Q2_01	1
GBF1F_Q2	1
GBP_Q6	1
GL1_01	1
GL15_01	2
GLK1_01	1
GLK1_02	3
GT1_01	3
GT1_Q6	3
GT1_Q6_01	3
GT1_Q6_02	3
HAHB4_01	3
HAT1_01	3
HBI1_01	1
HBP1A_Q2	1
HBP1B_Q6	1
HBPA1_Q6_01	3
HDG7_01	3
HDG9_01	1
HMG1_01	3
HMGIY_01	3
HSF3_01	2
HSFA1E_01	2
HSFA2_01	1
HSFA4A_01	3
HSFB2A_01	1
HSFC1_01	3
HY5_01	1
HY5_02	1
ICE1_01	2
ID1_01	3
IDEF1_Q2	1
JERF1_01	2
JERF3_01	2
KAN1_01	3
KAN4_01	3
KNOX3_01	1
LBD16_01	2
LEC2_01	1
LEP_01	2
LFY_Q2	3
LIM1_01	2
MADSA_Q2	3
MADSB_Q2	1
ML1_01	3
MRP1_Q2	3
MYB111_01	2
MYB111_02	1
MYB12_01	3
MYB1L_01	1
MYB23_01	3
MYB24_01	1
MYB3_01	2
MYB305_Q3	2
MYB4_01	2
MYB44_01	1
MYB46_01	1
MYB46_02	2
MYB52_01	1
MYB52_02	3
MYB52_03	3
MYB55_01	1
MYB59_01	3
MYB6_01	3
MYB76_01	1
MYB8_01	3
MYB80_01	1
MYB88_01	1
MYB89_01	2
MYBA1_01	3
MYBA2_01	1
MYBAS1_01	1
MYBB_01	3
MYBPH3_01	3
MYBPH3_02	2
MYC2_01	1
MYC3_01	1
MYC4_01	1
NAC025_01	3
NAC043_01	3
NAC078_Q2	2
NAC080_01	1
NAC083_01	3
NAC6_01	3
NAC691_01	2
NAC92_01	3
NTL9_01	3
O2_02	1
O2_03	3
O2_Q2	3
O2_Q4	3
OCSBF1_01	1
OJ1058_01	1
OJ1581_01	1
OPBP1_01	2
ORA47_01	2
ORA47_02	2
ORA59_01	2
OS05G0497200_01	2
OSBZ8_Q6	1
OSI_01	1
P_01	2
PBF_01	3
PBF_Q2	3
PBF_Q2_01	3
PCF2_01	1
PCF5_01	2
PDF2_01	3
PEND_01	3
PEND_02	3
PH4_01	3
PHYPA140773_01	3
PHYPA143875_02	1
PHYPA153324_03	3
PHYPA173530_04	2
PHYPA182268_05	2
PHYPA28324_10	2
PHYPA38837_09	3
PHYPA48267_08	1
PHYPA64121_06	3
PHYPA72483_07	1
PI_02	1
PIF1_01	1
PIF3_01	1
PIF3_02	1
PIF3_03	1
PIF3_04	1
PIF4_01	1
PIF5_01	1
PIL5_01	1
PLT1_01	2
POPTR_01	2
PTI5_01	2
PTI6_01	2
RAP21_01	2
RAP210_01	2
RAP210_02	2
RAP210_04	2
RAP211_01	2
RAP22_01	2
RAP23_01	2
RAP23_02	2
RAP26_01	2
RAP26_02	2
RAP26_03	2
RAP26L_01	2
RAP26L_02	2
RAP27_01	2
RAV1_01	3
RAV1_02	2
RAV1_03	1
RAV2_01	2
REM1_01	3
RIN_01	1
RIN_Q2	3
RIN_Q2_01	3
RITA1_01	3
ROM_Q2	3
RRTF1_01	2
RRTF1_02	2
RVE1_01	3
SBF1_01	3
SED_Q2	3
SEP3_01	1
SHP2_01	3
SMZ_01	2
SOC1_01	1
SPF1_Q2	3
SPL1_01	2
SPL11_01	2
SPL12_01	2
SPL14_01	2
SPL14_02	2
SPL4_01	3
SPL5_01	2
SPL7_01	2
SPT_01	1
SQUA_01	3
STF1_01	3
STF1_02	1
STY1_01	2
STZ_01	3
SVP_01	1
TAF1_01	1
TAF1_Q2	1
TCP11_01	1
TCP11_02	1
TCP15_01	1
TCP15_02	1
TCP16_01	1
TCP19_01	1
TCP2_01	1
TCP20_01	1
TCP20_02	1
TCP20L_01	1
TCP23_01	1
TCP4_01	2
TCP5_01	1
TEIL_01	3
TEM1_01	1
TFIIAL_01	3
TGA1_01	1
TGA1A_01	1
TGA1A_Q2	3
TGA1A_Q2_01	3
TGA1B_01	2
TGA1B_Q2	1
TGA2_01	1
TGA2_02	1
TGA2_03	3
TGA2_Q2	2
TGA3_Q2	1
TGA5_01	1
TGA6_01	1
TGA7_01	1
TINY2_01	2
TINY2_02	2
TNY_01	2
TOE2_01	2
TOE3_01	2
TRAB1_Q2	2
TRB2_01	2
TSI1_01	2
TSRF1_01	2
UNE10_01	1
VAHOX1_01	3
WEREWOLF_Q2	3
WEREWOLF_Q2_01	3
WOX13_01	3
WRAF1_01	2
WRAF2_01	2
WRI1_01	3
WRI1_02	1
WRKY_Q2	3
WRKY11_Q2	1
WRKY12_01	3
WRKY15_01	3
WRKY18_01	1
WRKY18_02	1
WRKY18_Q2	3
WRKY2_01	1
WRKY21_01	3
WRKY21_02	1
WRKY23_01	3
WRKY25_01	3
WRKY25_02	1
WRKY26_01	3
WRKY30_01	1
WRKY33_01	3
WRKY38_01	3
WRKY40_01	1
WRKY43_01	3
WRKY43_02	3
WRKY44_01	2
WRKY45_01	3
WRKY46_01	3
WRKY48_01	3
WRKY48_02	1
WRKY57_01	3
WRKY6_01	3
WRKY60_01	1
WRKY62_01	1
WRKY63_01	1
WRKY7_01	3
WRKY75_01	1
WRKY8_01	3
ZAP1_01	1
ZAT1_01	3
