# Supplementary material for: Nucleotide patterns aiding in prediction of eukaryotic promoters
Source: PLoS One. 2017 Nov 15;12(11):e0187243. doi: 10.1371/journal.pone.0187243 (PMC5687710; doi:10.1371/journal.pone.0187243)
Supplement: S5 Table — (XLSX) [file pone.0187243.s006.xlsx]

## Sheet: S5 Table
ID	Site gains per mutation promotrs500_summary_0.95	Site losses per mutation promotrs500_summary_0.95	Site gains per mutation intergenic_summary_0.95	Site losses per mutation intergenic_summary_0.95	Site losses promoters/intergenic	Site gain promoters/intergenic
P$ASR1_01	0.0201383	0.0361396	0.0210108	0.035857	1.00788	0.958477
P$ERF11_01	0.0125741	0.0327198	0.0138206	0.0445334	0.734724	0.90981
P$DOF56_01	0.035737	0.0323849	0.0381917	0.0323195	1.00202	0.935727
P$ERF069_01	0.012349	0.0314883	0.0133246	0.0411217	0.765736	0.926786
P$DOF24_01	0.035307	0.030654	0.0385301	0.032176	0.952696	0.91635
P$DOF2_01	0.035307	0.030654	0.0385301	0.032176	0.952696	0.91635
P$DOF3_01	0.035307	0.030654	0.0385301	0.032176	0.952696	0.91635
P$PBF_Q2_01	0.035307	0.030654	0.0385301	0.032176	0.952696	0.91635
P$PHYPA140773_01	0.035307	0.030654	0.0385301	0.032176	0.952696	0.91635
P$DOF18_01	0.0348038	0.0302862	0.0381811	0.0316818	0.955949	0.911546
P$DOF53_01	0.0343812	0.0300684	0.0378144	0.0313116	0.960298	0.909208
P$DREB1B_01	0.012607	0.0298452	0.0126692	0.0379065	0.787336	0.995096
P$PHYPA38837_09	0.0341964	0.029622	0.0375363	0.0307642	0.962872	0.911021
P$PHYPA153324_03	0.032588	0.0278928	0.035384	0.0287093	0.97156	0.92098
P$HMGIY_01	0.0267383	0.0232764	0.016871	0.0144813	1.60734	1.58487
P$MYBAS1_01	0.0254904	0.0218455	0.0328562	0.026612	0.820889	0.775816
P$BPC1_Q2	0.0251519	0.0212746	0.024837	0.0202632	1.04991	1.01268
P$PBF_Q2	0.022539	0.0210642	0.0224527	0.0203483	1.03518	1.00384
P$ERF7_02	0.00696223	0.0199828	0.00703607	0.0242879	0.822747	0.989507
P$AT1G26590_01	0.0423882	0.019884	0.0434015	0.0224598	0.885315	0.976654
P$ERF8_01	0.00675913	0.019518	0.00679338	0.0237547	0.82165	0.994958
P$ERF096_01	0.00642977	0.0188063	0.00648161	0.0227769	0.825674	0.992002
P$ERF098_01	0.00642977	0.0188063	0.00648161	0.0227769	0.825674	0.992002
P$HSFA1E_01	0.00734831	0.018616	0.00745058	0.0214784	0.866729	0.986274
P$GATA1_01	0.0234996	0.0185428	0.0154804	0.0122423	1.51465	1.51802
P$CDF3_01	0.0187514	0.0180469	0.0171615	0.0166938	1.08105	1.09264
P$KNOX3_01	0.0161659	0.017809	0.0254747	0.0241497	0.737443	0.634586
P$ERF13_02	0.00596136	0.0176078	0.00609899	0.0209984	0.83853	0.977434
P$PBF_01	0.0185025	0.0174705	0.0168214	0.0161482	1.08189	1.09994
P$WRKY48_02	0.0129657	0.0172766	0.0161234	0.0217158	0.795577	0.804151
P$DOF1_01	0.0187349	0.0168063	0.0176911	0.016127	1.04213	1.059
P$CBNAC_01	0.0153791	0.0161842	0.0189028	0.0201605	0.802769	0.813591
P$TGA1A_Q2	0.013736	0.0161696	0.0188302	0.0189382	0.853807	0.729468
P$ERF112_02	0.0046238	0.0143801	0.00421597	0.015484	0.928709	1.09673
P$DOF57_01	0.0183086	0.0141989	0.0192287	0.0138436	1.02567	0.952147
P$SPL4_01	0.0134432	0.0136701	0.0164033	0.0150624	0.907569	0.819544
P$CDF2_01	0.0126876	0.0132328	0.0105824	0.0112361	1.17771	1.19892
P$DEAR3_02	0.00395228	0.0127004	0.00344718	0.0128906	0.985242	1.14653
P$SED_Q2	0.0134506	0.0124204	0.0126143	0.011725	1.05931	1.0663
P$GATA15_01	0.0133115	0.0119794	0.0157886	0.0159144	0.752742	0.843106
P$GATA8_01	0.0131084	0.0117983	0.0155672	0.0157231	0.75038	0.842052
P$WRKY40_01	0.00931896	0.0115183	0.0129172	0.0145451	0.791905	0.72144
P$RITA1_01	0.00917075	0.0114159	0.0127418	0.0124035	0.920378	0.719738
P$ERF094_01	0.00361194	0.0111396	0.00322044	0.0110838	1.00504	1.12157
P$AT1G68550_01	0.00338871	0.010565	0.00294941	0.0103061	1.02512	1.14895
P$JERF1_01	0.00341433	0.0105028	0.00289272	0.010935	0.960481	1.18032
P$DOF_Q2	0.0102796	0.0104607	0.00781549	0.00809714	1.2919	1.31528
P$CRF2_01	0.00320391	0.0103656	0.00249415	0.00913874	1.13425	1.28457
P$HSFA2_01	0.00684147	0.0100472	0.00856834	0.0111139	0.904025	0.798459
P$ERF4_04	0.00308314	0.00984593	0.00248353	0.00957982	1.02778	1.24144
P$AT1G26610_01	0.00988619	0.00962636	0.0123556	0.0116506	0.826254	0.800136
P$AT3G61630_01	0.00291481	0.00956598	0.00226033	0.00892617	1.07168	1.28955
P$ERF3_04	0.00289834	0.00952939	0.0022993	0.00898108	1.06105	1.26053
P$ERF1B_06	0.00299715	0.00936654	0.00236484	0.0086144	1.08731	1.26738
P$AT2G41690_01	0.00692381	0.00876089	0.00951073	0.0138082	0.63447	0.727999
P$ERF4_02	0.00248298	0.0084663	0.00185999	0.00734429	1.15277	1.33495
P$OS05G0497200_01	0.00211154	0.00840042	0.00157125	0.00764898	1.09824	1.34386
P$ARR1_01	0.00932262	0.00837481	0.00997307	0.00959045	0.873245	0.934779
P$HSFC1_01	0.0119245	0.00803813	0.0119907	0.0083168	0.966493	0.994481
P$ERF1_Q2	0.00266962	0.00802532	0.00216821	0.00756926	1.06025	1.23125
P$AT5G54070_01	0.00466955	0.00795213	0.00513356	0.0109615	0.725459	0.909611
P$AT2G47520_01	0.00248847	0.00791005	0.00186707	0.00711401	1.1119	1.33282
P$ATHB6_01	0.0166819	0.00789175	0.016336	0.00994119	0.793844	1.02117
P$ERF039_01	0.00378943	0.0078826	0.00458265	0.0131528	0.599311	0.826908
P$ERF2_01	0.00232379	0.00773256	0.00176787	0.0064019	1.20785	1.31446
P$AT5G04240_01	0.00355156	0.00767035	0.00365089	0.00816977	0.93887	0.972794
P$AT1G53910_01	0.00240247	0.00757703	0.00173067	0.00679338	1.11536	1.38817
P$GT1_Q6	0.00873161	0.00740504	0.00847091	0.00717069	1.03268	1.03078
P$RRTF1_01	0.0022378	0.00734282	0.0016173	0.00624247	1.17627	1.38366
P$CEF1_01	0.0023366	0.00725317	0.00166867	0.00645858	1.12303	1.40027
P$AT5G07310_01	0.00236771	0.00724768	0.00176433	0.0067367	1.07585	1.34199
P$RAP23_02	0.00207678	0.0071507	0.00143662	0.00595019	1.20176	1.4456
P$EREBP1_01	0.00230367	0.00704091	0.0015057	0.00578722	1.21663	1.52996
P$CRF4_01	0.00200725	0.00702628	0.00135513	0.00583682	1.20379	1.48122
P$ABI4_03	0.00212984	0.00698053	0.0015553	0.00594664	1.17386	1.3694
P$CMTA3_01	0.00438227	0.00689636	0.00533551	0.00766492	0.899731	0.821342
P$CBF2_03	0.00225792	0.00687624	0.00172359	0.00653653	1.05197	1.31001
P$WRKY57_01	0.00558443	0.00685062	0.00922199	0.00872777	0.784922	0.605555
P$BIM1_02	0.00453048	0.00682866	0.00643024	0.00767378	0.88987	0.704559
P$JERF3_01	0.00214082	0.00678292	0.0014685	0.00586162	1.15718	1.45782
P$AT1G67970_01	0.00682134	0.00668777	0.00736024	0.00768795	0.869903	0.926783
P$WRKY43_02	0.00526788	0.0065542	0.00863034	0.0082176	0.79758	0.61039
P$CBF17_01	0.00202005	0.00652126	0.00144902	0.00530716	1.22877	1.39408
P$OCSBF1_01	0.00484154	0.00642245	0.00688195	0.0065879	0.974887	0.703513
P$WRKY15_01	0.00473176	0.00635475	0.00742223	0.00780663	0.81402	0.637511
P$WRKY8_01	0.00473176	0.00635475	0.00742223	0.00780663	0.81402	0.637511
P$ERF2_03	0.00199444	0.00624131	0.00130553	0.00508751	1.22679	1.52768
P$C1_Q2	0.00644258	0.00609676	0.00805817	0.00613087	0.994436	0.799509
P$RAP26_03	0.00159738	0.00606748	0.00113016	0.00495111	1.22548	1.41341
P$CBF_01	0.00185538	0.00599246	0.00130199	0.00483597	1.23914	1.42503
P$CPRF2_01	0.00399253	0.0059394	0.00601927	0.00567562	1.04648	0.663292
P$CPRF3_01	0.00406572	0.00587719	0.00657904	0.00626727	0.937758	0.617981
P$WRKY21_02	0.00412977	0.00569238	0.00631333	0.00657727	0.865463	0.654135
P$ERF110_02	0.0017401	0.00567957	0.00114788	0.00472791	1.20129	1.51593
P$DREBI5_01	0.00174559	0.00567408	0.00117799	0.00452065	1.25515	1.48184
P$CMTA2_01	0.00346556	0.00552404	0.004115	0.00587579	0.940137	0.842178
P$CPRF2_Q2	0.00345459	0.00535388	0.00539928	0.00516545	1.03648	0.639824
P$ATMYB15_Q2	0.00774903	0.00526971	0.00827606	0.00614681	0.857307	0.936319
P$ARR10_01	0.00629437	0.00520201	0.00780486	0.00629384	0.826523	0.806468
P$AT3G51080_01	0.00460916	0.00506843	0.00407249	0.00497768	1.01823	1.13178
P$NAC92_01	0.00347471	0.00506294	0.00423014	0.00527705	0.959427	0.821417
P$ERF6_02	0.00199261	0.00500073	0.00215581	0.00655778	0.762564	0.924295
P$TAF1_01	0.00291847	0.00488363	0.00454368	0.00472968	1.03255	0.642313
P$CPRF3_Q2	0.00306668	0.00478299	0.00486785	0.00453128	1.05555	0.629986
P$RAV1_02	0.00401266	0.00473908	0.0057075	0.00717778	0.660243	0.70305
P$HSFA4A_01	0.00647552	0.00467321	0.00743109	0.00504322	0.926631	0.871409
P$GBF1_01	0.00274098	0.00465674	0.00382095	0.0042142	1.10501	0.717356
P$MYB1L_01	0.00487631	0.0045927	0.00701304	0.00539396	0.851451	0.69532
P$TFIIAL_01	0.00379126	0.00436946	0.00395203	0.00519379	0.841286	0.95932
P$ABI5_Q2	0.00272085	0.00436764	0.003805	0.0039042	1.1187	0.715072
P$OJ1581_01	0.00118934	0.00434751	0.00111422	0.00296889	1.46435	1.06742
P$ARF8_01	0.0044701	0.00430725	0.00839651	0.00870828	0.494616	0.532376
P$ATHSFA1D_01	0.00451951	0.00429993	0.00638773	0.00564905	0.761179	0.707529
P$WRKY75_01	0.00328259	0.00425602	0.00532133	0.00507334	0.8389	0.616873
P$LEC2_01	0.00320025	0.00418832	0.00513002	0.00597676	0.700768	0.623828
P$AT3G63350_01	0.00198712	0.0041627	0.00194679	0.00516545	0.805874	1.02072
P$HSF3_01	0.00276477	0.00405109	0.00320804	0.00602813	0.67203	0.861825
P$GATA12_01	0.00366684	0.00404926	0.00444094	0.00608659	0.665276	0.825689
P$O2_02	0.00257264	0.00389739	0.00358358	0.00359775	1.08329	0.717898
P$WRKY18_02	0.00263668	0.00364671	0.00419294	0.00419826	0.868625	0.628838
P$SPL5_01	0.00328259	0.00359365	0.0040902	0.00448168	0.801852	0.802549
P$BZR1_01	0.00222316	0.00359182	0.00304329	0.003805	0.943972	0.73051
P$WRKY18_Q2	0.00277026	0.00344727	0.0047474	0.00429923	0.801834	0.583532
P$DREB1A_04	0.00251043	0.00343446	0.00356055	0.00628853	0.546147	0.705069
P$AT3G60580_01	0.00240796	0.00336859	0.00264827	0.00377312	0.892786	0.90926
P$TCP2_01	0.00104662	0.00329906	0.00114079	0.00267484	1.23337	0.917452
P$RAP23_01	0.00131194	0.00325697	0.00131793	0.00454723	0.716255	0.99545
P$CRF3_01	0.00109603	0.00317646	0.00115673	0.00378375	0.839502	0.947517
P$SPL12_01	0.0028837	0.00298068	0.00346666	0.00316729	0.941081	0.831838
P$GT1_Q6_02	0.00376381	0.00283247	0.00348083	0.00284667	0.995012	1.0813
P$ATSPL3_01	0.00253971	0.00281417	0.00305392	0.00356763	0.788806	0.831621
P$ERF105_02	0.00123326	0.00280502	0.00114079	0.00322575	0.869572	1.08105
P$ARALY484486_05	0.000598331	0.00266413	0.000481825	0.00127896	2.08304	1.2418
P$ARALY495258_02	0.000598331	0.00266413	0.000481825	0.00127896	2.08304	1.2418
P$ERF1_02	0.00101552	0.00256715	0.000841423	0.00289449	0.886909	1.2069
P$HAT1_01	0.00288187	0.0025269	0.00366329	0.00331786	0.761604	0.786689
P$BHLH34_01	0.00134853	0.002472	0.0019521	0.00233827	1.05719	0.690811
P$AT5G43410_01	0.000856327	0.00246835	0.00088748	0.00288387	0.855915	0.964898
P$TAF1_Q2	0.00130462	0.00241894	0.00205484	0.00207079	1.16813	0.634899
P$MYB24_01	0.00171082	0.00241162	0.0018777	0.00212216	1.1364	0.911127
P$BIM2_01	0.00149491	0.00239333	0.00243747	0.0023613	1.01356	0.613306
P$BIM3_01	0.00149491	0.00239333	0.00243747	0.0023613	1.01356	0.613306
P$MYC3_01	0.00149491	0.00239333	0.00243747	0.0023613	1.01356	0.613306
P$PHYPA143875_02	0.00149491	0.00239333	0.00243747	0.0023613	1.01356	0.613306
P$PHYPA48267_08	0.00149491	0.00239333	0.00243747	0.0023613	1.01356	0.613306
P$PHYPA72483_07	0.00149491	0.00239333	0.00243747	0.0023613	1.01356	0.613306
P$PIF1_01	0.00149491	0.00239333	0.00243747	0.0023613	1.01356	0.613306
P$SPT_01	0.00149491	0.00239333	0.00243747	0.0023613	1.01356	0.613306
P$UNE10_01	0.00149491	0.00239333	0.00243747	0.0023613	1.01356	0.613306
P$TRB2_01	0.00209141	0.00238967	0.00343478	0.00275455	0.867533	0.608894
P$OSI_01	0.00045744	0.0023732	0.000357826	0.00114256	2.07708	1.27839
P$PCF2_01	0.00045744	0.0023732	0.000357826	0.00114256	2.07708	1.27839
P$TCP15_01	0.00045744	0.0023732	0.000357826	0.00114256	2.07708	1.27839
P$TCP20L_01	0.00045744	0.0023732	0.000357826	0.00114256	2.07708	1.27839
P$TCP20_01	0.00045744	0.0023732	0.000357826	0.00114256	2.07708	1.27839
P$TCP20_02	0.00045744	0.0023732	0.000357826	0.00114256	2.07708	1.27839
P$RAP26L_01	0.000876455	0.00223231	0.00107171	0.00343478	0.649913	0.817812
P$BES1_01	0.00135585	0.00220303	0.00212393	0.00213456	1.03208	0.63837
P$PIF4_01	0.00131926	0.00219205	0.00215759	0.00212924	1.0295	0.61145
P$BZR1_02	0.00128083	0.00218839	0.00201587	0.00203536	1.07519	0.635373
P$BZIP68_01	0.00105943	0.00217924	0.00133388	0.00108588	2.00689	0.794249
P$RAV1_01	0.00220486	0.00217741	0.00311592	0.00309998	0.702396	0.707611
P$DAG2_01	0.0018755	0.00217009	0.00138879	0.00172713	1.25647	1.35046
P$AT4G36620_01	0.00207129	0.00210422	0.00276872	0.00261638	0.804249	0.748102
P$CPRF1_Q2	0.00101735	0.00209507	0.0014933	0.00180862	1.15839	0.681272
P$PIL5_01	0.00126436	0.00209141	0.00200347	0.00195564	1.06943	0.631086
P$BEE2_01	0.0013833	0.00207495	0.0023241	0.00204067	1.0168	0.595198
P$PTI5_01	0.000744712	0.00207495	0.000742223	0.00245518	0.845129	1.00335
P$WRKY11_Q2	0.0014144	0.00203469	0.00238964	0.0023117	0.880172	0.59189
P$RAP26L_02	0.000823392	0.00203286	0.000984908	0.00308049	0.659915	0.836009
P$TCP19_01	0.000384249	0.0019981	0.000309998	0.000903422	2.2117	1.23952
P$OPBP1_01	0.000671522	0.00197431	0.000685538	0.00226918	0.870053	0.979554
P$AHL12_01	0.00459087	0.00196882	0.00303089	0.00183696	1.07178	1.51469
P$RAP22_01	0.000929518	0.00195235	0.000961879	0.00319741	0.610605	0.966356
P$AT1G21910_01	0.00068616	0.00191942	0.000731595	0.00220187	0.871721	0.937896
P$ABI3_01	0.00135951	0.00190661	0.00240027	0.0023985	0.794918	0.566399
P$GT1_Q6_01	0.00308131	0.00190478	0.00191667	0.00135159	1.40929	1.60764
P$HY5_01	0.000953305	0.00188465	0.00136399	0.0017289	1.09009	0.698908
P$ABZ1_01	0.000991729	0.00185355	0.00137285	0.00164033	1.12998	0.722389
P$RRTF1_02	0.000510503	0.00182793	0.000478282	0.00199107	0.918063	1.06737
P$ABF2_01	0.00118751	0.00182061	0.00173067	0.0018157	1.0027	0.686157
P$AMS_01	0.0018938	0.0017895	0.00334975	0.00221958	0.806234	0.565356
P$ERF1B_03	0.000620288	0.0017767	0.00060051	0.0020389	0.871399	1.03294
P$TGA1A_01	0.00113445	0.00173461	0.00166336	0.0021381	0.811287	0.682024
P$TGA5_01	0.00113445	0.00173461	0.00166336	0.0021381	0.811287	0.682024
P$P_01	0.00120947	0.00172729	0.00140473	0.00181393	0.952238	0.860997
P$TGA1_01	0.00109603	0.00169253	0.00160313	0.00206193	0.820847	0.683678
P$FUS3_01	0.0011436	0.00167972	0.00189364	0.00206901	0.811845	0.603915
P$LIM1_01	0.000903901	0.00167057	0.000935308	0.00126479	1.32083	0.966421
P$PCF5_01	0.00075935	0.00167057	0.000616453	0.00117622	1.42029	1.23181
P$ATERF14_01	0.000554417	0.00165044	0.000579253	0.00190073	0.868321	0.957124
P$KAN1_01	0.00214265	0.00161568	0.0021009	0.00183342	0.881239	1.01987
P$TCP11_01	0.000437312	0.0016047	0.000421597	0.000720966	2.22576	1.03728
P$WRKY25_02	0.00105211	0.00157176	0.00194324	0.00188302	0.834705	0.54142
P$WRKY60_01	0.00105211	0.00157176	0.00194324	0.00188302	0.834705	0.54142
P$WRKY63_01	0.00105211	0.00157176	0.00194324	0.00188302	0.834705	0.54142
P$GBP_Q6	0.000962453	0.0015681	0.00139942	0.00150039	1.04513	0.687752
P$MYC2_01	0.00106858	0.00156627	0.00175193	0.00159427	0.982437	0.609944
P$WRKY2_01	0.000999049	0.00155895	0.00168993	0.00185467	0.840555	0.591177
P$TGA6_01	0.000962453	0.0015553	0.00137285	0.00183519	0.847486	0.701063
P$ERF105_01	0.000510503	0.0015004	0.000526111	0.00177496	0.845317	0.970334
P$BD1_01	0.000512333	0.00147845	0.000568625	0.00157479	0.938821	0.901003
P$ERF104_01	0.000512333	0.00147845	0.000568625	0.00157479	0.938821	0.901003
P$WRAF1_01	0.000570885	0.00147662	0.000428683	0.00171119	0.862918	1.33172
P$ATHB16_01	0.00298434	0.00146381	0.00253313	0.00168107	0.870757	1.17812
P$CRF1_01	0.000483056	0.00144917	0.000495997	0.00170942	0.847757	0.973911
P$ABI5_01	0.000905731	0.00144185	0.00137993	0.00142422	1.01238	0.656358
P$AT1G49120_01	0.000486716	0.00143453	0.000490682	0.00170587	0.840936	0.991917
P$AT4G23750_01	0.000486716	0.00143453	0.000490682	0.00170587	0.840936	0.991917
P$AT5G11190_01	0.000486716	0.00143453	0.000490682	0.00170587	0.840936	0.991917
P$AT5G25190_01	0.000486716	0.00143453	0.000490682	0.00170587	0.840936	0.991917
P$AT5G25390_01	0.000486716	0.00143453	0.000490682	0.00170587	0.840936	0.991917
P$CRF1_02	0.000486716	0.00143453	0.000490682	0.00170587	0.840936	0.991917
P$ERF1_05	0.000486716	0.00143453	0.000490682	0.00170587	0.840936	0.991917
P$ERF4_03	0.000486716	0.00143453	0.000490682	0.00170587	0.840936	0.991917
P$DREB1F_01	0.00137781	0.00141989	0.00204067	0.00228513	0.621363	0.675174
P$AT1G77640_01	0.000475737	0.00141623	0.00048714	0.0016793	0.843346	0.976594
P$DREB1A_01	0.000475737	0.00140891	0.000480054	0.00167753	0.839874	0.991008
P$GATA9_01	0.00143636	0.00138147	0.00213633	0.00252073	0.548044	0.67235
P$ALFIN1_Q2	0.000953305	0.00137964	0.000644796	0.000648338	2.12796	1.47846
P$LBD16_01	0.000797775	0.00137964	0.00135336	0.00326472	0.42259	0.589476
P$RAP211_01	0.00053429	0.00136683	0.000538511	0.00159782	0.855436	0.992162
P$MYC4_01	0.000924028	0.001365	0.00149153	0.00139588	0.977881	0.619516
P$AT4G27950_01	0.000420845	0.00135402	0.00043754	0.00164387	0.823677	0.961843
P$OJ1058_01	0.000651394	0.0013467	0.000945936	0.00116028	1.16067	0.688624
P$ATSPL8_01	0.00147662	0.00134304	0.0013693	0.0014933	0.899377	1.07837
P$BHLH3_01	0.00091122	0.00134121	0.0014809	0.00135868	0.987147	0.615313
P$ATH1_01	0.00116739	0.00133938	0.00177142	0.00193793	0.691142	0.659013
P$ERF15_01	0.000451951	0.00132109	0.00048714	0.00154113	0.857218	0.927764
P$ORA59_01	0.000451951	0.00132109	0.00048714	0.00154113	0.857218	0.927764
P$TSRF1_01	0.000437312	0.00131011	0.000444626	0.00146673	0.893215	0.983552
P$AZF3_01	0.00202005	0.00130096	0.00134982	0.000848508	1.53323	1.49654
P$MYB4_01	0.000892922	0.00129547	0.00105045	0.00111599	1.16082	0.850038
P$ERF6_01	0.000375101	0.00128632	0.000398569	0.00165627	0.776635	0.941119
P$ARALY493022_04	0.00030374	0.00128449	0.00023737	0.000547368	2.34667	1.27961
P$TGA3_Q2	0.000660543	0.00127168	0.000922908	0.00126125	1.00827	0.715719
P$AT5G07580_01	0.000375101	0.00126253	0.000403883	0.00166336	0.759026	0.928736
P$AHL25_01	0.00307034	0.00125887	0.00181393	0.00133742	0.941271	1.69264
P$ARR2_01	0.00135951	0.00125521	0.00173953	0.0014189	0.884637	0.781539
P$WRKY18_01	0.000805094	0.0012479	0.00163325	0.00161907	0.770746	0.492941
P$NAC6_01	0.00151321	0.00123875	0.00153936	0.00124176	0.997571	0.983012
P$WRKY30_01	0.00114909	0.00123875	0.00192907	0.00164919	0.751125	0.595669
P$RAP210_04	0.000334846	0.00123692	0.000315312	0.00139942	0.883879	1.06195
P$NAC083_01	0.00121313	0.00122777	0.00144016	0.00136576	0.898962	0.842357
P$ERF5_01	0.000408036	0.00122045	0.000476511	0.00171296	0.71248	0.8563
P$EMBP1_Q2	0.000408036	0.00118934	0.000579253	0.000853823	1.39296	0.704418
P$CPRF1_01	0.00060748	0.0011619	0.000832566	0.000903422	1.28611	0.729648
P$GBF1_Q2_01	0.000389739	0.00113994	0.000596967	0.000827251	1.37798	0.652864
P$CBF1_03	0.00117105	0.00113628	0.00154468	0.0016545	0.686781	0.758118
P$HSFB2A_01	0.00104113	0.0011253	0.00150216	0.00145079	0.775648	0.69309
P$GAMYB_01	0.00133389	0.00111432	0.00202296	0.00147028	0.757901	0.659378
P$GBF1F_Q2	0.000428164	0.00110334	0.000602282	0.000827251	1.33375	0.710903
P$TGA1B_Q2	0.000618459	0.00110334	0.000963651	0.000993765	1.11027	0.641787
P$ERF1_04	0.000473908	0.00108871	0.000559768	0.00163679	0.665148	0.846615
P$DREB2B_01	0.000409866	0.00107407	0.000386169	0.00150925	0.711659	1.06137
P$AT5G52020_01	0.000437312	0.00107224	0.000494225	0.0018777	0.571038	0.884845
P$E2L_Q2	0.000563566	0.00106858	0.000499539	0.00132679	0.805386	1.12817
P$SPL11_01	0.000869136	0.00106126	0.00120633	0.00127542	0.832087	0.720476
P$HMG1_01	0.00115824	0.00104845	0.00148268	0.0014313	0.732515	0.781181
P$AT3G25890_01	0.000444631	0.00104479	0.000442854	0.00167576	0.623474	1.00401
P$ARF5_01	0.000817902	0.00102284	0.00139588	0.00245341	0.416903	0.585942
P$REM1_01	0.00112347	0.00102284	0.00190073	0.00144902	0.705881	0.591074
P$CBF16_01	0.000386079	0.000995389	0.000364912	0.00125416	0.793668	1.05801
P$DREBII1_01	0.000386079	0.000995389	0.000364912	0.00125416	0.793668	1.05801
P$DREB2A_01	0.00038242	0.000960624	0.00036314	0.0014065	0.682986	1.05309
P$TCP15_02	0.000201274	0.000960624	7.79423e-05	0.000403883	2.37847	2.58234
P$ERF1A_01	0.000263485	0.000958794	0.000338341	0.00137462	0.697498	0.778758
P$ERF2_02	0.000263485	0.000958794	0.000338341	0.00137462	0.697498	0.778758
P$RAP26_01	0.000367782	0.000955134	0.000423369	0.00145256	0.657552	0.868703
P$ERF110_01	0.000358633	0.000951475	0.000324169	0.00124176	0.766229	1.10631
P$HAHB4_01	0.00186635	0.000918539	0.00158542	0.00106108	0.865666	1.1772
P$DREB2C_01	0.000351314	0.000907561	0.00036314	0.0014685	0.618017	0.967432
P$FHY3_01	0.000561736	0.000902071	0.000710338	0.000871537	1.03504	0.790801
P$GAMYB_Q2	0.000852668	0.000887433	0.00124176	0.00118331	0.749961	0.686659
P$TEIL_01	0.000880114	0.000876455	0.00122228	0.00097605	0.89796	0.720061
P$TGA2_03	0.00045378	0.000854498	0.000731595	0.00112839	0.75727	0.620262
P$AT3G16280_01	0.000404377	0.000850838	0.000334798	0.00107525	0.791293	1.20782
P$CBF2_01	0.00100637	0.000847179	0.00124885	0.00133742	0.633443	0.805836
P$PIF5_01	0.000505014	0.000847179	0.000922908	0.000802452	1.05574	0.547198
P$TCP16_01	0.000217741	0.000845349	0.000203713	0.000483597	1.74804	1.06886
P$POPTR_01	0.000720925	0.000825221	0.000961879	0.000832566	0.991179	0.749497
P$AT4G32800_01	0.00045378	0.000821562	0.000409197	0.00136222	0.603105	1.10895
P$STF1_01	0.000391568	0.000821562	0.000579253	0.000965422	0.850987	0.675988
P$DREB1E_01	0.000387909	0.000819732	0.000317084	0.000774109	1.05894	1.22337
P$DREB1G_01	0.000387909	0.000819732	0.000317084	0.000774109	1.05894	1.22337
P$GT1_01	0.000922199	0.000817902	0.000970736	0.000882165	0.927153	0.949999
P$NAC025_01	0.000863646	0.000817902	0.000827251	0.000768795	1.06388	1.04399
P$RAP26_02	0.00030374	0.000814243	0.000304684	0.00111068	0.733104	0.996903
P$SPL7_01	0.000556247	0.000814243	0.000692624	0.000823709	0.988508	0.803101
P$PIF3_03	0.00045378	0.000808754	0.000708567	0.000628853	1.28608	0.64042
P$CBF3_01	0.000311059	0.000797775	0.000322398	0.00118153	0.675202	0.96483
P$DREB1A_03	0.000311059	0.000797775	0.000322398	0.00118153	0.675202	0.96483
P$DREB2D_01	0.000311059	0.000797775	0.000322398	0.00118153	0.675202	0.96483
P$AT1G44830_01	0.000272634	0.000792286	0.000265712	0.00102565	0.772472	1.02605
P$ARR18_01	0.00115641	0.000768499	0.00126302	0.00102565	0.74928	0.91559
P$BHLH13_01	0.000636756	0.00076301	0.00117091	0.000880394	0.866668	0.543815
P$DRF11_01	0.000289102	0.00076118	0.000286969	0.00109474	0.695309	1.00743
P$DRF13_01	0.000289102	0.00076118	0.000286969	0.00109474	0.695309	1.00743
P$PHYPA28324_10	0.000581863	0.00076118	0.000759938	0.0014189	0.536456	0.765673
P$ARR14_01	0.000483056	0.000753861	0.000529654	0.00082548	0.913239	0.912023
P$AT3G20750_01	0.00101003	0.000753861	0.00107171	0.000671367	1.12287	0.942447
P$TCP11_02	0.000135402	0.000735563	0.000122228	0.00027457	2.67897	1.10779
P$ATHB7_01	0.000867306	0.000717266	0.00142245	0.00104691	0.685128	0.609728
P$CBF1_01	0.000267145	0.000715436	0.000247998	0.000977822	0.731663	1.0772
P$CPRF_Q2	0.000296421	0.000697138	0.000460568	0.000614681	1.13415	0.643598
P$ERF112_01	0.000268975	0.0006825	0.000219656	0.000844966	0.807725	1.22453
P$WRAF2_01	0.000268975	0.0006825	0.000219656	0.000844966	0.807725	1.22453
P$AHL20_02	0.00135768	0.000678841	0.000772338	0.000671367	1.01113	1.75789
P$MYB46_02	0.000625778	0.000677011	0.000852051	0.000582796	1.16166	0.734437
P$PHYPA173530_04	0.000525141	0.000671522	0.000685538	0.00134805	0.498144	0.766027
P$HBP1A_Q2	0.000323867	0.000669692	0.000526111	0.000621767	1.07708	0.615588
P$BHLH66_01	0.000567225	0.000653224	0.00105045	0.000802452	0.814035	0.539983
P$DREB1E_02	0.000636756	0.000640416	0.000814852	0.000844966	0.757919	0.781438
P$AT1G22985_01	0.000215912	0.000638586	0.000205484	0.000705024	0.905765	1.05074
P$GATA11_01	0.000629437	0.000638586	0.000945936	0.00123291	0.517952	0.665412
P$WRKY62_01	0.000375101	0.000631267	0.00065011	0.000669595	0.942759	0.57698
P$GBF1_Q2	0.000208593	0.000623948	0.000260398	0.000414511	1.50526	0.801052
P$MYB59_01	0.000695308	0.000603821	0.000871537	0.000660738	0.913857	0.797796
P$SPF1_Q2	0.000808754	0.000601991	0.00065011	0.000568625	1.05868	1.24403
P$ERF3_01	0.000192125	0.000591012	0.000180684	0.000805994	0.733271	1.06332
P$ARF1_01	0.000481227	0.000583693	0.000809537	0.00138525	0.421364	0.594447
P$O2_Q4	0.00037693	0.000583693	0.000472968	0.000481825	1.21142	0.796947
P$WOX13_01	0.000612969	0.000583693	0.000804223	0.000782966	0.74549	0.762188
P$DREB1_01	0.000675181	0.000574544	0.000855594	0.000869765	0.660574	0.789137
P$DREB6_01	0.000675181	0.000574544	0.000855594	0.000869765	0.660574	0.789137
P$CBF1_02	0.000201274	0.000569055	0.000294055	0.000735138	0.774079	0.684475
P$ETTIN_01	0.000501354	0.000559906	0.00087508	0.0014685	0.381277	0.572924
P$AHL20_01	0.00118202	0.000552587	0.000915822	0.000471197	1.17273	1.29067
P$HBPA1_Q6_01	0.000157359	0.000548928	0.00022497	0.000278112	1.97376	0.699468
P$TCP23_01	9.69772e-05	0.000547098	5.13711e-05	0.000189542	2.88643	1.88778
P$ERF5_02	0.000236039	0.00053063	0.000301141	0.00082548	0.642814	0.783816
P$AGP1_01	0.000475737	0.0005288	0.000724509	0.000986679	0.53594	0.656634
P$PEND_01	0.000764839	0.000523311	0.000892794	0.000616453	0.848907	0.856681
P$ERF13_01	0.000193954	0.000505014	0.000217884	0.000685538	0.736667	0.890172
P$GATA10_01	0.000446461	0.000505014	0.000549139	0.000892794	0.565655	0.81302
P$RAP210_01	0.000289102	0.000505014	0.000552682	0.00068731	0.734769	0.523089
P$NAC080_01	0.000358633	0.000501354	0.000455254	0.000609367	0.822745	0.787764
P$ANAC58_01	0.000331186	0.000499524	0.000458797	0.000572168	0.873039	0.721859
P$EDT1_01	0.00117836	0.000499524	0.00125062	0.000873308	0.571991	0.942225
P$RAP21_01	0.000278123	0.000494035	0.000522568	0.000657195	0.751732	0.532224
P$AT4G28140_01	0.00060931	0.000490375	0.000694395	0.000758166	0.646791	0.877468
P$MYB46_01	0.000488546	0.000483056	0.000630624	0.000519025	0.9307	0.774702
P$SPL14_01	0.000444631	0.000475737	0.000524339	0.000591653	0.804082	0.847984
P$PIF3_04	0.000159189	0.000466589	0.000267484	0.000380855	1.22511	0.595135
P$DEAR3_01	0.000256166	0.00045744	0.000490682	0.000596967	0.766273	0.522061
P$ERF016_01	0.000199444	0.00045744	0.000201941	0.000804223	0.568797	0.987631
P$PIF3_02	0.000157359	0.00045378	0.000265712	0.00037554	1.20834	0.592216
P$ANTL_01	0.000552587	0.000442802	0.000627081	0.000460568	0.961425	0.881205
P$WRKY23_01	0.000351314	0.000442802	0.000515482	0.000559768	0.791046	0.681525
P$CBF5_01	0.000193954	0.000440972	0.000198399	0.000795366	0.554426	0.9776
P$BHLH112_01	0.000490375	0.000439142	0.000680224	0.000490682	0.894962	0.720903
P$FUS3_Q2	0.000162849	0.000439142	0.000247998	0.000533196	0.823603	0.656652
P$TINY2_02	0.000283613	0.000439142	0.000207256	0.000658967	0.66641	1.36842
P$DREB2C_02	0.000329357	0.000437312	0.000180684	0.000294055	1.48718	1.82283
P$AT4G16750_01	0.000309229	0.000431823	0.000281655	0.00067491	0.639824	1.0979
P$MYB111_02	0.000424504	0.000428164	0.000604053	0.000465883	0.919038	0.70276
P$ERF043_01	0.000318378	0.000424504	0.000527882	0.000880394	0.482175	0.603124
P$PHYPA182268_05	0.000349484	0.000424504	0.000396797	0.00089988	0.471734	0.880762
P$WRKY38_01	0.000245188	0.000422674	0.000458797	0.000439311	0.96213	0.534415
P$ORA47_01	0.000508673	0.000420845	0.000614681	0.00067491	0.623557	0.827539
P$AT5G46350_01	0.000173827	0.000417185	0.00017537	0.000354283	1.17755	0.991201
P$CG1_Q6	0.000195784	0.000411696	0.000260398	0.000322398	1.27698	0.751865
P$ROM_Q2	0.000115275	0.000406207	0.000139942	0.000242684	1.67381	0.823734
P$TGA7_01	0.000290932	0.000406207	0.000467654	0.000703252	0.577611	0.622109
P$TGA1B_01	0.000281783	0.000402547	0.00056331	0.000513711	0.783606	0.500227
P$AT4G12750_01	0.000236039	0.000393398	0.000271027	0.000340112	1.15667	0.870907
P$RIN_Q2	0.000506843	0.000386079	0.000591653	0.000338341	1.1411	0.856656
P$AT1G33760_01	0.000257996	0.000384249	0.000433997	0.000465883	0.824778	0.594465
P$ATHB15_01	0.000622118	0.000384249	0.00056331	0.00043754	0.878204	1.1044
P$DBF2_01	0.000279953	0.00037876	0.000240913	0.00058811	0.644029	1.16205
P$GLK1_02	0.000397058	0.000373271	0.000549139	0.000393254	0.949184	0.723055
P$HBI1_01	0.000334846	0.000367782	0.000618224	0.000478282	0.768963	0.541625
P$MYB52_03	0.000440972	0.000367782	0.000510168	0.000371997	0.988667	0.864366
P$ATHB12_01	0.000711776	0.000365952	0.00113194	0.00060051	0.609402	0.628814
P$AT1G77200_01	0.000263485	0.000354973	0.000216113	0.000549139	0.646418	1.2192
P$AT2G44940_01	0.000263485	0.000354973	0.000216113	0.000549139	0.646418	1.2192
P$TNY_01	0.000435483	0.000347654	0.000467654	0.000552682	0.629031	0.931207
P$WEREWOLF_Q2	0.000415355	0.000347654	0.000465883	0.000414511	0.838708	0.891545
P$WRKY12_01	0.000190295	0.000343995	0.000356055	0.000371997	0.924723	0.534454
P$MYB52_02	0.000311059	0.000342165	0.000327712	0.000426911	0.801489	0.949184
P$TRAB1_Q2	0.000170168	0.000338505	0.000223198	0.000324169	1.04422	0.762405
P$SPL14_02	0.00030557	0.000336676	0.000384397	0.000457025	0.736667	0.794932
P$GLK1_01	0.000320208	0.000333016	0.000453483	0.000325941	1.02171	0.706108
P$DREBIII1_01	0.000217741	0.000331186	0.00018777	0.000465883	0.71088	1.15962
P$DREBIII2_01	0.000217741	0.000331186	0.00018777	0.000465883	0.71088	1.15962
P$DREBIII3_01	0.000217741	0.000331186	0.00018777	0.000465883	0.71088	1.15962
P$PTI6_01	0.00015004	0.000331186	0.000184227	0.000435768	0.760006	0.81443
P$AT4G00870_01	0.000197614	0.000325697	0.000271027	0.00046234	0.704454	0.729131
P$TINY2_01	0.000248847	0.000325697	0.000217884	0.000616453	0.528341	1.14211
P$MYB80_01	0.000360463	0.000322038	0.000586339	0.000490682	0.656306	0.614768
P$PHYPA64121_06	0.000250677	0.000320208	0.000371997	0.000517254	0.619054	0.673868
P$ARR11_03	0.000428164	0.000314719	0.000589882	0.000593425	0.530343	0.725847
P$ATHB51_01	0.000669692	0.000314719	0.00080068	0.000510168	0.616892	0.836404
P$TSI1_01	0.000135402	0.000312889	0.000171827	0.000403883	0.774702	0.788013
P$ANAC46_01	0.000241528	0.000311059	0.000263941	0.000403883	0.770171	0.915084
P$WRKY48_01	0.000448291	0.000311059	0.000382626	0.000306455	1.01502	1.17162
P$NAC043_01	0.000345824	0.0003074	0.000324169	0.00026217	1.17252	1.0668
P$CEJ1_01	8.96582e-05	0.00030374	8.5028e-05	0.000290512	1.04553	1.05446
P$CEJ1_02	8.96582e-05	0.00030374	8.5028e-05	0.000290512	1.04553	1.05446
P$DREB2A_02	8.96582e-05	0.00030374	8.5028e-05	0.000290512	1.04553	1.05446
P$ERF2_04	0.000142721	0.000300081	0.000132856	0.000519025	0.578162	1.07425
P$ERF3_03	0.000142721	0.000300081	0.000132856	0.000519025	0.578162	1.07425
P$RIN_Q2_01	0.000320208	0.000294591	0.000322398	0.000244455	1.20509	0.993207
P$WRKY45_01	0.000131743	0.000289102	0.000242684	0.000279884	1.03294	0.542857
P$MYB3_01	0.000314719	0.000285442	0.000393254	0.000290512	0.982549	0.800292
P$ERF019_01	0.000276294	0.000281783	0.00035074	0.000389712	0.723055	0.787744
P$WEREWOLF_Q2_01	0.000428164	0.000281783	0.000460568	0.000345426	0.815754	0.929642
P$ERF3_02	0.000126253	0.000278123	0.000116913	0.000469425	0.592476	1.07989
P$CCA1_01	0.000483056	0.000274464	0.000402112	0.000276341	0.993207	1.2013
P$RVE1_01	0.000483056	0.000274464	0.000402112	0.000276341	0.993207	1.2013
P$AT1G71450_01	0.000142721	0.000270804	0.000221427	0.000272798	0.992691	0.644552
P$DREB2F_01	0.000142721	0.000270804	0.000221427	0.000272798	0.992691	0.644552
P$RAP210_02	0.000142721	0.000270804	0.000221427	0.000272798	0.992691	0.644552
P$EMBP1_02	0.000193954	0.000268975	0.000221427	0.000317084	0.848277	0.875929
P$SBF1_01	0.000565396	0.000268975	0.000366683	0.000207256	1.29779	1.54192
P$AT1G18860_01	0.000389739	0.000267145	0.000513711	0.00035074	0.76166	0.758673
P$AT5G15130_01	0.000389739	0.000267145	0.000513711	0.00035074	0.76166	0.758673
P$CDC5_01	0.000243358	0.000267145	0.000379083	0.000348969	0.765526	0.641965
P$RAV2_01	0.000256166	0.000257996	0.000458797	0.000481825	0.535456	0.558344
P$AT4G11070_01	0.000351314	0.000245188	0.000386169	0.000299369	0.819014	0.909742
P$MRP1_Q2	0.000409866	0.000241528	0.000325941	0.000191313	1.26248	1.25749
P$DREB1G_02	0.000217741	0.000236039	0.000423369	0.000701481	0.336487	0.514307
P$STF1_02	0.000166508	0.000236039	0.00026217	0.000504854	0.467539	0.635116
P$TGA2_Q2	0.000203103	0.00022872	0.000333026	0.000306455	0.746341	0.609872
P$AT1G28160_01	0.000100637	0.00022506	8.32566e-05	0.000285198	0.789137	1.20875
P$DRE1C_01	0.000270804	0.00022506	0.000492454	0.00047474	0.474071	0.549908
P$ERF7_01	0.000100637	0.00022506	8.32566e-05	0.000285198	0.789137	1.20875
P$ID1_01	0.00022872	0.00022506	0.000253313	0.00022497	1.0004	0.902916
P$LEP_01	0.000100637	0.00022506	8.32566e-05	0.000285198	0.789137	1.20875
P$TCP4_01	0.000162849	0.000223231	0.00017537	0.000267484	0.834557	0.928599
P$AT2G20350_01	0.000128083	0.000221401	0.000242684	0.000347198	0.63768	0.527777
P$PEND_02	0.000298251	0.000219571	0.000301141	0.000210799	1.04162	0.990403
P$PH4_01	0.000109786	0.000212252	0.000122228	0.000168285	1.26127	0.898205
P$AT1G24590_01	8.78284e-05	0.000204933	9.03422e-05	0.000308226	0.664878	0.972175
P$ATERF11_01	8.78284e-05	0.000204933	9.03422e-05	0.000308226	0.664878	0.972175
P$ATERF12_01	8.78284e-05	0.000204933	9.03422e-05	0.000308226	0.664878	0.972175
P$ATERF8_01	8.78284e-05	0.000204933	9.03422e-05	0.000308226	0.664878	0.972175
P$ATERF9_01	8.78284e-05	0.000204933	9.03422e-05	0.000308226	0.664878	0.972175
P$ERF4_01	8.78284e-05	0.000204933	9.03422e-05	0.000308226	0.664878	0.972175
P$ESR1_01	8.78284e-05	0.000204933	9.03422e-05	0.000308226	0.664878	0.972175
P$DREBIII4_01	0.000206763	0.000201274	0.000272798	0.000334798	0.601179	0.757933
P$AT3G62340_01	0.000214082	0.000199444	0.000343655	0.000352512	0.565779	0.622956
P$ABI4_01	0.000100637	0.000195784	0.000102742	0.000286969	0.682248	0.979508
P$SQUA_01	0.0003074	0.000195784	0.000295827	0.00016297	1.20135	1.03912
P$DOF57_02	0.000232379	0.000193954	0.000327712	0.000214341	0.904886	0.709096
P$RAV1_03	0.000137232	0.000184806	0.000223198	0.000318855	0.579592	0.614843
P$E2F_Q2	0.000129913	0.000182976	0.000157656	0.000191313	0.956422	0.824027
P$AT1G66560_01	0.000309229	0.000179316	0.000402112	0.000269255	0.665972	0.769014
P$AT1G66600_01	0.000309229	0.000179316	0.000402112	0.000269255	0.665972	0.769014
P$DREB1A_02	8.41689e-05	0.000179316	5.84567e-05	0.000232056	0.77273	1.43985
P$AT2G02070_01	0.000133572	0.000168338	0.000170056	0.000131085	1.28419	0.785461
P$O2_03	8.78284e-05	0.000168338	0.000159427	0.000161199	1.04429	0.550899
P$WRKY25_01	0.000217741	0.000168338	0.000294055	0.000198399	0.848483	0.740478
P$AT1G77200_02	0.000159189	0.000166508	0.000210799	0.000370226	0.449747	0.755171
P$ERF38_01	8.78284e-05	0.000166508	8.67994e-05	0.000185999	0.895211	1.01186
P$ARR11_01	0.000197614	0.000162849	0.000201941	0.000157656	1.03294	0.978571
P$TCP5_01	0.000118934	0.000162849	0.000122228	0.000147028	1.10761	0.973055
P$AT1G77950_01	0.000479397	0.000161019	0.000147028	0.000111599	1.44283	3.26059
P$ORA47_02	7.86796e-05	0.000161019	8.5028e-05	0.000198399	0.811592	0.925338
P$TEM1_01	0.000133572	0.000159189	0.000255084	0.000285198	0.55817	0.523641
P$AT2G38090_01	0.000139062	0.000157359	0.000180684	0.00017537	0.897298	0.769638
P$DREB1E_03	0.000175657	0.00015553	0.000318855	0.000380855	0.40837	0.550899
P$HY5_02	4.94035e-05	0.0001537	0.000102742	0.000157656	0.974906	0.480849
P$MYB55_01	0.000131743	0.00015187	0.000189542	0.000196627	0.772375	0.69506
P$WRKY7_01	0.00022506	0.00015004	0.000306455	0.000154113	0.973572	0.734399
P$AIL6_01	6.03821e-05	0.000146381	9.56565e-05	0.000132856	1.1018	0.631238
P$AIL6_02	6.03821e-05	0.000146381	9.56565e-05	0.000132856	1.1018	0.631238
P$AIL7_01	6.03821e-05	0.000146381	9.56565e-05	0.000132856	1.1018	0.631238
P$ABF_Q2	5.12333e-05	0.000140891	0.000111599	0.00015057	0.935718	0.459083
P$ATMYB77_01	0.00015187	0.000140891	0.00026217	0.000226741	0.621375	0.579281
P$ANAC55_01	0.000100637	0.000131743	8.32566e-05	7.61709e-05	1.72957	1.20875
P$AT1G71520_01	0.000117105	0.000131743	0.000164742	0.000198399	0.66403	0.710837
P$AP1_01	0.000142721	0.000128083	6.73138e-05	5.84567e-05	2.19108	2.12024
P$BZIP910_01	1.46381e-05	0.000128083	2.47998e-05	4.60568e-05	2.78098	0.590249
P$ARALY475045_01	0.00015187	0.000126253	0.000276341	0.000302912	0.416799	0.549575
P$DREB1F_03	0.00015187	0.000126253	0.000276341	0.000302912	0.416799	0.549575
P$AT5G28300_01	0.00015004	0.000124424	0.000136399	0.000104514	1.1905	1.10001
P$WRKY21_01	0.000197614	0.000124424	0.000253313	0.000125771	0.98929	0.780119
P$AT1G51120_01	0.000131743	0.000122594	0.000235598	0.000258627	0.474018	0.559183
P$AT1G69310_01	0.000181146	0.000122594	0.000230284	0.000147028	0.833816	0.78662
P$HBP1B_Q6	2.74464e-05	0.000120764	6.90852e-05	6.19996e-05	1.94782	0.397283
P$PIF3_01	4.5744e-05	0.000120764	7.43995e-05	9.74279e-05	1.23952	0.614843
P$SMZ_01	0.00015004	0.000120764	0.000185999	0.000198399	0.608694	0.806674
P$TGA2_02	6.58713e-05	0.000120764	0.000127542	0.000271027	0.44558	0.516468
P$AT1G64000_01	0.000201274	0.000117105	0.000240913	0.000157656	0.742785	0.835463
P$AT5G41570_01	0.000201274	0.000117105	0.000240913	0.000157656	0.742785	0.835463
P$BZIP60_01	6.40416e-05	0.000117105	0.000127542	0.000297598	0.393499	0.502122
P$ABF3_01	7.86796e-05	0.000113445	0.000125771	7.79423e-05	1.4555	0.625581
P$SEP3_01	7.68499e-05	0.000111615	0.000106285	8.67994e-05	1.2859	0.723055
P$ABF4_Q2	6.95308e-05	0.000109786	0.000120456	7.79423e-05	1.40855	0.577229
P$AT4G04450_01	0.000144551	0.000109786	0.000155885	0.000136399	0.804885	0.927295
P$AT5G26170_01	0.000124424	0.000109786	0.00015057	9.56565e-05	1.14771	0.826349
P$AGL12_01	0.000239698	0.000107956	0.000157656	8.85708e-05	1.21886	1.52039
P$ATHB1_01	0.000223231	0.000107956	0.000251541	0.000217884	0.495473	0.887452
P$KAN4_01	0.000115275	0.000107956	0.000194856	0.000120456	0.896224	0.59159
P$AT1G14580_01	6.58713e-05	0.000106126	8.85708e-05	0.000159427	0.66567	0.743714
P$AT3G18650_01	0.00015004	0.000106126	0.00016297	0.000136399	0.778055	0.92066
P$GL15_01	5.67225e-05	0.000104296	4.95997e-05	9.91993e-05	1.05138	1.14361
P$SHP2_01	0.000311059	0.000104296	9.56565e-05	7.97137e-05	1.30839	3.25183
P$WRKY26_01	0.000146381	0.000104296	0.000180684	0.000100971	1.03294	0.810146
P$WRKY33_01	0.000146381	0.000104296	0.000180684	0.000100971	1.03294	0.810146
P$AT1G68150_01	0.000157359	0.000102467	0.000235598	0.000139942	0.732208	0.667913
P$AT2G26320_01	0.000239698	0.000102467	0.000143485	6.02282e-05	1.70131	1.67055
P$PI_02	8.23392e-05	0.000100637	5.31425e-05	4.78282e-05	2.10413	1.5494
P$AGL20_01	0.000312889	9.69772e-05	9.38851e-05	7.61709e-05	1.27315	3.33268
P$AT1G69810_01	0.000144551	9.69772e-05	0.000210799	0.000132856	0.729941	0.68573
P$AT3G01030_01	6.40416e-05	9.51475e-05	3.36569e-05	0.000147028	0.64714	1.90278
P$DREB2C_03	7.50201e-05	9.51475e-05	6.3771e-05	0.000209027	0.455192	1.1764
P$AT2G24570_01	0.000139062	9.33177e-05	0.000201941	0.000111599	0.836186	0.688624
P$AT4G16610_01	6.03821e-05	9.33177e-05	0.000102742	0.000106285	0.877995	0.587705
P$O2_Q2	8.23392e-05	9.33177e-05	0.000148799	9.91993e-05	0.940709	0.553358
P$AT1G29860_01	0.000133572	9.1488e-05	0.00013817	9.56565e-05	0.956422	0.966722
P$BHLH78_01	6.77011e-05	9.1488e-05	0.000127542	0.000164742	0.555342	0.530814
P$CBT_01	4.02547e-05	9.1488e-05	7.08567e-05	0.000100971	0.906084	0.568115
P$ERF1_Q2_01	3.65952e-05	9.1488e-05	1.77142e-05	7.26281e-05	1.25968	2.06587
P$AP2A_01	5.12333e-05	8.96582e-05	6.90852e-05	6.73138e-05	1.33194	0.741595
P$ARR14_03	0.000124424	8.78284e-05	0.000203713	0.000226741	0.387351	0.610779
P$AT2G15660_01	0.000109786	8.59987e-05	0.00016297	0.000102742	0.837034	0.673654
P$CBNAC_02	5.3063e-05	8.23392e-05	6.73138e-05	8.67994e-05	0.948614	0.788293
P$ABR1_01	3.65952e-05	8.05094e-05	2.47998e-05	9.56565e-05	0.841651	1.47562
P$ARALY496250_03	6.95308e-05	8.05094e-05	5.84567e-05	5.49139e-05	1.4661	1.18944
P$AT5G66730_01	5.3063e-05	8.05094e-05	6.02282e-05	0.000120456	0.66837	0.881033
P$EDF3_02	5.48928e-05	8.05094e-05	9.91993e-05	0.000129313	0.622591	0.553358
P$WRKY46_01	0.00015004	7.86796e-05	0.000157656	0.000127542	0.616892	0.951694
P$MYB305_Q3	9.51475e-05	7.50201e-05	7.97137e-05	7.79423e-05	0.962508	1.19361
P$ZAP1_01	6.95308e-05	7.50201e-05	0.000109828	9.91993e-05	0.756256	0.63309
P$WRKY43_01	0.000106126	7.31904e-05	0.000129313	9.38851e-05	0.779574	0.820689
P$AIB_01	8.41689e-05	7.13606e-05	0.000171827	0.00015057	0.473935	0.489846
P$ARALY897773_01	4.75737e-05	7.13606e-05	7.43995e-05	6.19996e-05	1.15099	0.639436
P$AT5G11510_01	4.20845e-05	7.13606e-05	5.49139e-05	4.60568e-05	1.5494	0.766372
P$ARALY471409_01	8.05094e-05	6.95308e-05	0.000154113	0.000184227	0.377419	0.522404
P$DREB1F_02	8.05094e-05	6.95308e-05	0.000154113	0.000184227	0.377419	0.522404
P$NTL9_01	8.23392e-05	6.95308e-05	7.08567e-05	7.61709e-05	0.912827	1.16205
P$STY1_01	3.65952e-05	6.95308e-05	0.000100971	0.000120456	0.577229	0.362434
P$ZAT1_01	4.39142e-05	6.95308e-05	7.26281e-05	7.61709e-05	0.912827	0.604645
P$GBF_Q2	2.19571e-05	6.77011e-05	3.18855e-05	6.02282e-05	1.12408	0.688624
P$AT1G50680_01	6.77011e-05	6.40416e-05	0.00013817	0.000116913	0.547769	0.489982
P$ABF1_04	2.37869e-05	6.22118e-05	4.07426e-05	6.19996e-05	1.00342	0.583833
P$AT1G19490_01	6.22118e-05	6.22118e-05	8.67994e-05	6.90852e-05	0.900508	0.716731
P$ATMYB84_01	3.47654e-05	6.22118e-05	2.65712e-05	2.83427e-05	2.19499	1.30839
P$SPL1_01	5.12333e-05	6.03821e-05	7.43995e-05	6.02282e-05	1.00256	0.688624
P$ANTL_02	8.23392e-05	5.85523e-05	0.000109828	0.000115142	0.508522	0.749711
P$AT3G62240_01	5.85523e-05	5.85523e-05	0.000115142	8.85708e-05	0.661079	0.508522
P$WRI1_01	6.58713e-05	5.85523e-05	9.91993e-05	7.43995e-05	0.786999	0.66403
P$ICE1_01	2.01274e-05	5.67225e-05	2.47998e-05	4.42854e-05	1.28084	0.811592
P$RIN_01	6.77011e-05	5.48928e-05	9.38851e-05	6.90852e-05	0.794566	0.721106
P$TOE2_01	8.59987e-05	5.48928e-05	9.03422e-05	0.000115142	0.47674	0.951921
P$AGL15_02	2.74464e-05	5.3063e-05	2.47998e-05	4.07426e-05	1.3024	1.10672
P$AGL2_02	3.29357e-05	5.3063e-05	2.83427e-05	4.78282e-05	1.10945	1.16205
P$STZ_01	7.68499e-05	5.3063e-05	8.32566e-05	5.66853e-05	0.936098	0.923049
P$ATMYB46_Q6	4.20845e-05	5.12333e-05	4.95997e-05	4.78282e-05	1.07119	0.848483
P$E2L1_Q2	1.09786e-05	5.12333e-05	4.42854e-05	3.01141e-05	1.70131	0.247905
P$AT5G65330_01	2.74464e-05	4.94035e-05	4.07426e-05	4.78282e-05	1.03294	0.673654
P$ATHB5_01	0.000118934	4.94035e-05	0.000228513	6.90852e-05	0.715109	0.520471
P$BZIP910_02	1.46381e-05	4.94035e-05	1.41713e-05	3.89712e-05	1.26769	1.03294
P$MYB89_01	3.65952e-05	4.94035e-05	5.31425e-05	5.66853e-05	0.871539	0.688624
P$AT1G30650_01	7.50201e-05	4.5744e-05	0.000116913	6.73138e-05	0.679563	0.641672
P$AT4G23550_01	7.50201e-05	4.5744e-05	0.000116913	6.73138e-05	0.679563	0.641672
P$AT2G26880_01	0.000181146	4.20845e-05	4.2514e-05	2.1257e-05	1.97979	4.26086
P$AT5G61590_01	1.82976e-05	4.20845e-05	2.47998e-05	6.02282e-05	0.698751	0.737811
P$CRF3_02	4.20845e-05	4.20845e-05	2.1257e-05	5.13711e-05	0.819225	1.97979
P$MYBPH3_01	6.03821e-05	4.20845e-05	4.95997e-05	5.49139e-05	0.766372	1.21739
P$AT5G46010_01	2.74464e-05	4.02547e-05	4.60568e-05	4.2514e-05	0.946858	0.595924
P$DREB2E_01	1.82976e-05	3.84249e-05	1.23999e-05	4.2514e-05	0.903819	1.47562
P$AGL2_01	3.65952e-05	3.65952e-05	3.01141e-05	3.18855e-05	1.14771	1.21522
P$TOE3_01	2.01274e-05	3.65952e-05	2.47998e-05	4.07426e-05	0.898205	0.811592
P$AGL15_03	2.19571e-05	3.47654e-05	1.41713e-05	1.41713e-05	2.45322	1.5494
P$AGL1_01	2.74464e-05	3.47654e-05	3.36569e-05	8.67994e-05	0.400526	0.815476
P$AT4G02670_01	1.64678e-05	3.47654e-05	2.1257e-05	4.42854e-05	0.785031	0.774702
P$BIM1_01	1.64678e-05	3.47654e-05	2.30284e-05	2.65712e-05	1.30839	0.715109
P$AGL1_02	2.56166e-05	3.29357e-05	3.36569e-05	6.90852e-05	0.47674	0.76111
P$AT2G34830_01	6.58713e-05	3.29357e-05	8.85708e-05	5.84567e-05	0.563419	0.743714
P$AT3G01140_01	1.28083e-05	3.29357e-05	3.36569e-05	4.60568e-05	0.715109	0.380555
P$MYB76_01	1.28083e-05	3.29357e-05	2.83427e-05	2.1257e-05	1.5494	0.451909
P$AGL4_01	7.31904e-05	3.11059e-05	5.31425e-05	1.94856e-05	1.59636	1.37725
P$CCA1_Q5	3.84249e-05	2.92761e-05	2.47998e-05	1.77142e-05	1.6527	1.5494
P$FLC_01	2.56166e-05	2.92761e-05	1.23999e-05	1.94856e-05	1.50245	2.06587
P$IDEF1_Q2	1.09786e-05	2.92761e-05	1.94856e-05	2.83427e-05	1.03294	0.563419
P$CBF2_02	1.64678e-05	2.74464e-05	1.06285e-05	7.79423e-05	0.352137	1.5494
P$MYBPH3_02	7.86796e-05	2.74464e-05	4.78282e-05	1.77142e-05	1.5494	1.64505
P$PDF2_01	5.12333e-05	2.74464e-05	0.000134628	4.60568e-05	0.595924	0.380555
P$MYB12_01	1.46381e-05	2.56166e-05	2.47998e-05	4.95997e-05	0.516468	0.590249
P$MYB6_01	7.31904e-06	2.56166e-05	1.59427e-05	3.71997e-05	0.688624	0.459083
P$MYB8_01	7.31904e-06	2.56166e-05	1.59427e-05	4.42854e-05	0.578444	0.459083
P$AT4G01720_01	4.5744e-05	2.37869e-05	0.000118685	3.36569e-05	0.706745	0.385424
P$AT5G67000_01	2.92761e-05	2.37869e-05	1.77142e-05	4.42854e-05	0.537127	1.6527
P$ERF38_02	9.1488e-06	2.37869e-05	1.23999e-05	4.42854e-05	0.537127	0.737811
P$AGL3_01	1.64678e-05	2.19571e-05	3.54283e-05	2.1257e-05	1.03294	0.464821
P$AGL65_01	3.47654e-05	2.19571e-05	1.23999e-05	7.08567e-06	3.09881	2.80368
P$AT2G02080_01	2.19571e-05	2.19571e-05	1.41713e-05	3.18855e-05	0.688624	1.5494
P$AT3G18100_01	2.01274e-05	2.19571e-05	3.71997e-05	4.07426e-05	0.538923	0.541062
P$WRKY44_01	2.37869e-05	2.19571e-05	2.65712e-05	3.36569e-05	0.65238	0.895211
P$AGL27_01	1.82976e-05	2.01274e-05	4.07426e-05	2.30284e-05	0.874022	0.449102
P$AT1G15360_01	1.82976e-05	2.01274e-05	1.77142e-05	1.23999e-05	1.62318	1.03294
P$AT4G22070_01	4.75737e-05	2.01274e-05	6.3771e-05	3.89712e-05	0.516468	0.746009
P$AT5G61890_01	3.65952e-06	2.01274e-05	8.85708e-06	2.83427e-05	0.710143	0.413174
P$RAP27_01	3.65952e-06	2.01274e-05	7.08567e-06	2.30284e-05	0.874022	0.516468
P$AGL15_01	2.19571e-05	1.82976e-05	1.41713e-05	1.77142e-05	1.03294	1.5494
P$AGL3_02	1.09786e-05	1.82976e-05	2.65712e-05	1.23999e-05	1.47562	0.413174
P$AGL3_03	1.09786e-05	1.82976e-05	2.65712e-05	1.23999e-05	1.47562	0.413174
P$ATMYB15_01	1.82976e-05	1.82976e-05	8.85708e-06	7.08567e-06	2.58234	2.06587
P$BZIP911_01	5.48928e-06	1.82976e-05	1.41713e-05	2.1257e-05	0.86078	0.387351
P$LFY_Q2	1.46381e-05	1.82976e-05	3.89712e-05	4.07426e-05	0.449102	0.375613
P$MADSA_Q2	2.19571e-05	1.82976e-05	1.77142e-05	1.41713e-05	1.29117	1.23952
P$SVP_01	9.1488e-06	1.82976e-05	5.31425e-06	1.41713e-05	1.29117	1.72156
P$AGL9_01	1.46381e-05	1.64678e-05	1.41713e-05	2.47998e-05	0.66403	1.03294
P$AT2G40210_01	8.41689e-05	1.64678e-05	2.83427e-05	8.85708e-06	1.85928	2.96969
P$AT5G04340_01	2.92761e-05	1.64678e-05	4.2514e-05	8.85708e-06	1.85928	0.688624
P$AT5G55020_01	3.65952e-06	1.64678e-05	7.08567e-06	1.59427e-05	1.03294	0.516468
P$AZF2_01	3.84249e-05	1.64678e-05	8.32566e-05	3.89712e-05	0.422565	0.461524
P$EDF3_01	3.47654e-05	1.64678e-05	4.78282e-05	5.49139e-05	0.299885	0.726881
P$SOC1_01	1.46381e-05	1.64678e-05	1.06285e-05	1.06285e-05	1.5494	1.37725
P$AT1G26780_01	1.46381e-05	1.46381e-05	1.77142e-05	1.77142e-05	0.826349	0.826349
P$AT1G55110_01	2.01274e-05	1.46381e-05	3.01141e-05	5.31425e-05	0.27545	0.66837
P$AT1G59810_01	9.33177e-05	1.46381e-05	2.83427e-05	1.59427e-05	0.918165	3.29248
P$OSBZ8_Q6	1.82976e-06	1.46381e-05	5.31425e-06	1.06285e-05	1.37725	0.344312
P$WRKY_Q2	2.37869e-05	1.46381e-05	3.54283e-05	1.94856e-05	0.751226	0.671408
P$MYB44_01	5.48928e-06	1.28083e-05	2.1257e-05	2.65712e-05	0.482037	0.258234
P$TGA2_01	7.31904e-06	1.28083e-05	1.59427e-05	6.19996e-05	0.206587	0.459083
P$AG_Q2	1.82976e-06	1.09786e-05	1.06285e-05	2.30284e-05	0.47674	0.172156
P$AP3_01	1.28083e-05	1.09786e-05	7.08567e-06	7.08567e-06	1.5494	1.80764
P$AT3G09370_01	5.48928e-06	1.09786e-05	1.94856e-05	1.06285e-05	1.03294	0.28171
P$BHLH104_01	7.31904e-06	1.09786e-05	5.31425e-06	3.01141e-05	0.364566	1.37725
P$MADSB_Q2	1.09786e-05	1.09786e-05	1.23999e-05	8.85708e-06	1.23952	0.885373
P$MYB52_01	5.48928e-06	1.09786e-05	1.41713e-05	1.94856e-05	0.563419	0.387351
P$WRI1_02	1.46381e-05	1.09786e-05	1.94856e-05	1.77142e-05	0.619761	0.751226
P$ANT_01	7.31904e-06	9.1488e-06	3.54283e-06	7.08567e-06	1.29117	2.06587
P$ATERF10_01	7.31904e-06	9.1488e-06	8.85708e-06	1.59427e-05	0.573853	0.826349
P$BBM_01	9.1488e-06	9.1488e-06	1.59427e-05	3.36569e-05	0.271825	0.573853
P$MYB23_01	2.37869e-05	9.1488e-06	1.06285e-05	4.07426e-05	0.224551	2.23803
P$MYBA2_01	7.31904e-06	9.1488e-06	7.08567e-06	1.94856e-05	0.469516	1.03294
P$PLT1_01	9.1488e-06	9.1488e-06	1.59427e-05	3.36569e-05	0.271825	0.573853
P$TGA1A_Q2_01	9.1488e-06	9.1488e-06	2.47998e-05	1.59427e-05	0.573853	0.368906
P$ABF3_Q2	1.82976e-06	7.31904e-06	0	1.77142e-06	4.10855	182.976
P$ANAC013_Q2	5.48928e-06	7.31904e-06	1.06285e-05	1.23999e-05	0.589773	0.515982
P$AP2B_01	9.1488e-06	7.31904e-06	1.41713e-05	1.41713e-05	0.516104	0.64513
P$AT1G06170_01	1.09786e-05	7.31904e-06	1.41713e-05	1.23999e-05	0.589773	0.774155
P$DUO1_01	3.65952e-06	7.31904e-06	5.31425e-06	3.54283e-06	2.06006	0.68733
P$AG_01	9.1488e-06	5.48928e-06	1.94856e-05	3.01141e-05	0.182222	0.469275
P$AG_02	7.31904e-06	5.48928e-06	3.54283e-06	1.77142e-05	0.309706	2.06006
P$AG_03	9.1488e-06	5.48928e-06	1.94856e-05	3.01141e-05	0.182222	0.469275
P$AT3G49930_01	5.48928e-06	5.48928e-06	1.77142e-05	8.85708e-06	0.619062	0.309706
P$AT3G55730_01	1.82976e-06	5.48928e-06	1.77142e-06	1.77142e-05	0.309706	1.02714
P$BZIP911_02	1.82976e-06	5.48928e-06	3.54283e-06	1.77142e-06	3.08141	0.515014
P$MYB88_01	9.1488e-06	5.48928e-06	1.41713e-05	1.41713e-05	0.387078	0.64513
P$WRKY6_01	2.19571e-05	5.48928e-06	2.65712e-05	2.1257e-05	0.258112	0.826038
P$AT1G59530_01	0	3.65952e-06	1.77142e-06	1.77142e-06	2.05427	0
P$DYT1_01	3.65952e-06	3.65952e-06	1.77142e-06	1.23999e-05	0.294887	2.05427
P$FBP24_01	9.1488e-06	3.65952e-06	5.31425e-06	0	365.952	1.71833
P$ANT_02	0	1.82976e-06	0	1.77142e-06	1.02714	0
P$AT2G28700_01	0	1.82976e-06	0	0	182.976	0
P$AT5G58850_01	0	1.82976e-06	0	0	182.976	0
P$ATHB9_01	1.82976e-06	1.82976e-06	1.77142e-06	0	182.976	1.02714
P$GL1_01	1.82976e-06	1.82976e-06	1.77142e-06	1.77142e-06	1.02714	1.02714
P$HDG7_01	1.82976e-06	1.82976e-06	1.23999e-05	1.23999e-05	0.147443	0.147443
P$HDG9_01	1.82976e-06	1.82976e-06	0	5.31425e-06	0.343665	182.976
P$MYBA1_01	3.65952e-06	1.82976e-06	3.54283e-06	1.23999e-05	0.147443	1.03003
P$ABF1_01	1.82976e-06	0	0	5.31425e-06	0	182.976
P$ABF1_02	0	0	3.54283e-06	1.77142e-06	0	0
P$ABF1_03	0	0	0	0	0	0
P$AG1_01	0	0	0	0	0	0
P$AG1_02	0	0	0	0	0	0
P$AGL151_01	0	0	0	0	0	0
P$AGL152_01	0	0	0	0	0	0
P$AGL86_01	0	0	0	0	0	0
P$AT1G34190_Q2	0	0	0	1.77142e-06	0	0
P$AT1G69560_01	1.82976e-06	0	3.54283e-06	1.77142e-06	0	0.515014
P$AT2G17180_01	0	0	0	0	0	0
P$AT2G45120_01	0	0	0	0	0	0
P$AT3G04100_01	0	0	0	0	0	0
P$AT3G10500_Q2	0	0	0	1.77142e-06	0	0
P$AT3G29020_01	9.1488e-06	0	5.31425e-06	3.54283e-06	0	1.71833
P$AT3G66656_01	0	0	0	0	0	0
P$AT4G25400_01	0	0	1.77142e-06	0	0	0
P$AT4G35280_01	0	0	0	0	0	0
P$AT5G15480_01	0	0	0	0	0	0
P$AT5G38620_01	0	0	0	0	0	0
P$AT5G44160_01	0	0	0	0	0	0
P$AT5G56200_01	0	0	0	0	0	0
P$AT5G67190_01	7.31904e-06	0	5.31425e-06	0	0	1.37466
P$ATCZS_01	0	0	0	0	0	0
P$BCMP11_01	0	0	0	0	0	0
P$BM10_01	0	0	0	0	0	0
P$BM3_01	0	0	0	0	0	0
P$BM7_01	0	0	0	0	0	0
P$BM8_01	0	0	0	0	0	0
P$BM9_01	0	0	0	0	0	0
P$CBF4_01	0	0	0	3.54283e-06	0	0
P$DEF_01	0	0	0	0	0	0
P$FBP11_01	0	0	0	0	0	0
P$FBP1_01	0	0	0	0	0	0
P$FBP20_01	0	0	0	0	0	0
P$FBP21_01	0	0	0	0	0	0
P$FBP22_01	0	0	0	0	0	0
P$FBP23_01	0	0	0	0	0	0
P$FBP28_01	0	0	0	3.54283e-06	0	0
P$FBP29_01	0	0	0	0	0	0
P$FBP2_01	0	0	0	0	0	0
P$FBP4_01	0	0	0	0	0	0
P$FBP5_01	0	0	0	0	0	0
P$FBP6_01	0	0	0	0	0	0
P$FBP7_01	0	0	0	0	0	0
P$FBP9_01	0	0	0	0	0	0
P$JOINTLESS_01	0	0	0	0	0	0
P$LFY_01	0	0	0	0	0	0
P$M16_01	0	0	0	0	0	0
P$M17_01	0	0	0	0	0	0
P$M18_01	0	0	0	0	0	0
P$M29_01	0	0	0	0	0	0
P$MADS10_01	0	0	0	0	0	0
P$MADS11_01	0	0	0	0	0	0
P$MADS11_02	0	0	0	0	0	0
P$MADS12_01	0	0	0	0	0	0
P$MADS12_02	0	0	0	0	0	0
P$MADS13_01	0	0	0	0	0	0
P$MADS14_01	0	0	0	0	0	0
P$MADS14_02	0	0	0	0	0	0
P$MADS15_01	0	0	0	0	0	0
P$MADS15_02	0	0	0	0	0	0
P$MADS16_01	0	0	0	0	0	0
P$MADS17_01	0	0	0	0	0	0
P$MADS18_01	0	0	0	0	0	0
P$MADS1_01	0	0	0	0	0	0
P$MADS1_02	0	0	0	0	0	0
P$MADS1_03	0	0	0	0	0	0
P$MADS1_04	0	0	0	0	0	0
P$MADS22_01	0	0	0	0	0	0
P$MADS26_01	0	0	0	0	0	0
P$MADS2_01	0	0	0	0	0	0
P$MADS2_02	0	0	0	0	0	0
P$MADS2_03	0	0	0	0	0	0
P$MADS2_04	0	0	0	0	0	0
P$MADS3_01	0	0	0	0	0	0
P$MADS3_02	0	0	0	0	0	0
P$MADS3_03	0	0	0	0	0	0
P$MADS3_04	0	0	0	0	0	0
P$MADS4_01	0	0	0	0	0	0
P$MADS50_01	0	0	0	0	0	0
P$MADS55_01	0	0	0	0	0	0
P$MADS5_01	0	0	0	0	0	0
P$MADS5_02	0	0	0	0	0	0
P$MADS6_01	0	0	0	0	0	0
P$MADS7_01	0	0	0	0	0	0
P$MADS7_02	0	0	0	0	0	0
P$MADS8_01	0	0	0	0	0	0
P$MADS8_02	0	0	0	0	0	0
P$ML1_01	3.65952e-06	0	1.06285e-05	5.31425e-06	0	0.343988
P$MYB111_01	0	0	0	0	0	0
P$MYBB_01	1.82976e-06	0	1.77142e-06	1.06285e-05	0	1.02714
P$NAC078_Q2	0	0	0	1.77142e-06	0	0
P$NAC691_01	0	0	0	0	0	0
P$O2_01	0	0	0	0	0	0
P$PFG_01	0	0	0	0	0	0
P$PI_01	0	0	0	0	0	0
P$TAG1_01	0	0	0	0	0	0
P$TAVRT1_01	0	0	0	0	0	0
P$TAVRT2_01	0	0	0	0	0	0
P$TM29_01	0	0	0	0	0	0
P$TM4_01	0	0	0	0	0	0
P$TM5_01	0	0	0	0	0	0
P$TM8_01	0	0	0	0	0	0
P$VAHOX1_01	0	0	0	0	0	0
P$WAP1_01	0	0	0	0	0	0
P$ZAP1_02	0	0	0	0	0	0
