# Supplementary material for: Nucleotide patterns aiding in prediction of eukaryotic promoters
Source: PLoS One. 2017 Nov 15;12(11):e0187243. doi: 10.1371/journal.pone.0187243 (PMC5687710; doi:10.1371/journal.pone.0187243)
Supplement: S6 Table — (XLSX) [file pone.0187243.s007.xlsx]

## Sheet: S6 Table
#Name	model	location	start_RIZ	end_RIZ	length_RIZ	G_RIZ	3Gs_RIZ	4Gs_RIZ	perc_G_RIZ	sequence_RIZ	Linker	start_REZ	end_REZ	length_REZ	G_REZ	3Gs_REZ	4Gs_REZ	perc_G_REZ	sequence_REZ	strand			start_RIZ	start_RIZ		BIN	Frequency
chrChr10_mRNA_1006_6868486	m1	chrChr10_mRNA_1006_6868486:1375-1549	1374	1398	24	16	3	2	66.67	GGGGGATGTGGAGGGGGTTCCGGG	1	1399	1549	150	60	4	1	40	CAGCAGCAGCAGCGGGAGGAGGAGGAGGATGCAGTGGATGAGAGGGAGAGGTTGAGGCGGATGCGGATCTCGAAGGCGAACAAGGGGAACACGCCGTGGAACAAGGGCAGGAAGCACACCCCAGGTAAGAGCTGTTGTTTTATCTCCCTG	+			1374	374		-1000	7
chrChr10_mRNA_1006_6868486	m2	chrChr10_mRNA_1006_6868486:1375-1549	1374	1391	17	13	2	2	76.47	GGGGGATGTGGAGGGGG	1	1392	1549	157	63	5	1	40.13	TCCGGGCCAGCAGCAGCAGCGGGAGGAGGAGGAGGATGCAGTGGATGAGAGGGAGAGGTTGAGGCGGATGCGGATCTCGAAGGCGAACAAGGGGAACACGCCGTGGAACAAGGGCAGGAAGCACACCCCAGGTAAGAGCTGTTGTTTTATCTCCCTG	+			1374	374		-950	160
chrChr10_mRNA_1104_7496095	m1	chrChr10_mRNA_1104_7496095:1066-1230	1065	1081	16	11	3	2	68.75	GGGGTGGGACAAGGGG	2	1083	1230	147	59	4	1	40.14	GAAGAGCGTGGTGGGCGAGATCCCGCTGCTGTCGACGCGGGCGGGGCCCCGGGACGGCGAGGCGTGGCGGCAGCGTCTCAAGGAGGAGTACCGCGCGCTGATCGCCTACACGTCGGTGAACAAGTCCAAGGACAACGACTGGTTCCG	+			1065	65		-900	148
chrChr10_mRNA_1104_7496095	m2	chrChr10_mRNA_1104_7496095:1066-1230	1065	1081	16	11	3	2	68.75	GGGGTGGGACAAGGGG	2	1083	1230	147	59	4	1	40.14	GAAGAGCGTGGTGGGCGAGATCCCGCTGCTGTCGACGCGGGCGGGGCCCCGGGACGGCGAGGCGTGGCGGCAGCGTCTCAAGGAGGAGTACCGCGCGCTGATCGCCTACACGTCGGTGAACAAGTCCAAGGACAACGACTGGTTCCG	+			1065	65		-850	143
chrChr10_mRNA_1189_7995887	m1	chrChr10_mRNA_1189_7995887:1391-1533	1390	1405	15	11	3	2	73.33	GGGGCCAGGGGAGGG	26	1431	1533	102	41	1	1	40.2	GCCGCCGGCTTGGTGAGGCGAACCAAGCATCGGCTGCGAAGGATTTGGGGTGGCGACGATGGTCGAGGCGCCGGCGTGTTCTGGCTGCCCTCCTCGCGTTCG	+			1390	390		-800	146
chrChr10_mRNA_1189_7995887	m2	chrChr10_mRNA_1189_7995887:1391-1533	1390	1401	11	8	2	2	72.73	GGGGCCAGGGG	30	1431	1533	102	41	1	1	40.2	GCCGCCGGCTTGGTGAGGCGAACCAAGCATCGGCTGCGAAGGATTTGGGGTGGCGACGATGGTCGAGGCGCCGGCGTGTTCTGGCTGCCCTCCTCGCGTTCG	+			1390	390		-750	133
chrChr10_mRNA_119_812985	m1	chrChr10_mRNA_119_812985:1357-1722	1356	1377	21	13	3	0	61.9	GGGAAGTGCTCGGGCGGCGGG	0	1377	1722	345	138	14	2	40	AGTGGCGCGGACGACGGATTCAACGTGGTGAGGGTGCGGGCTTCGGCAGGCGGTGGTGGTCGCGTGCACGCGCTTCGGCTCGGGCGTGGGCTTCGGCGGGTGGCGACGATGGCGGCGGCGGTGGTCTCGCGGGCGGGCTTCGGCGGGCAGCGACAACAGCGACCGCGCGGCGACCACGACGGCGGCCCTGGGCTGCCTTGAGCGGGAGCTCGACGACGGCAACTTGGCTCCCTCACCGATGGCAACCTGTTGTTGTTTTGGGATTGTGACTGTGATTTACTTCTGCAGCTAAATGTGAACTGTGATTGGGGATTTGGGACAATGATTTAGGATTTGGGGACAATA	+			1356	356		-700	143
chrChr10_mRNA_119_812985	m1	chrChr10_mRNA_119_812985:1459-1645	1458	1477	19	12	3	0	63.16	GGGCGTGGGCTTCGGCGGG	1	1478	1645	167	67	6	0	40.12	GGCGACGATGGCGGCGGCGGTGGTCTCGCGGGCGGGCTTCGGCGGGCAGCGACAACAGCGACCGCGCGGCGACCACGACGGCGGCCCTGGGCTGCCTTGAGCGGGAGCTCGACGACGGCAACTTGGCTCCCTCACCGATGGCAACCTGTTGTTGTTTTGGGATTGTG	+			1458	458		-650	121
chrChr10_mRNA_1276_8494248	m1	chrChr10_mRNA_1276_8494248:1753-1946	1752	1769	17	12	3	0	70.59	GGGCGAGGGCGCGAGGG	0	1769	1946	177	71	3	0	40.11	AGTTCAAAGAGATCGTGCTGGAGGTGATGGAGGTGGGTGGTGTGCTGAACGTCGGCGACTTCGTGCCGGCGCTCCGGTGGCTGGACCCGCAGGGCGTGGTAGCGAGGATGAAAAAGCTGCACCGCCGGTTCGACGACATGATGAACGCGATCATCGCGGAGAGGAGGGCCGGATCAC	+			1752	752		-600	115
chrChr10_mRNA_1356_8980283	m2	chrChr10_mRNA_1356_8980283:1327-1479	1326	1341	15	10	2	2	66.67	GGGGGCCTGCCGGGG	6	1347	1479	132	53	3	0	40.15	TTCGGCGCCGGTGAGGCGTTTCAGGCCCCGGCATCGTCGGCGTCGCAGGGTGCTCCGGCGGCTACCGCGGCGGCTGGCAAGGAGGCCGGGAAGCACTTTGGGTTCGATCCTCAGCGCTACGCGCAGGTCAGG	+			1326	326		-550	114
chrChr10_mRNA_1415_9337927	m1	chrChr10_mRNA_1415_9337927:1701-2000	1700	1726	26	19	3	2	73.08	GGGGCCGCGGGCGGCGGCGGCGGGGG	0	1726	2000	274	130	16	5	47.45	ACGTGGTGGGGAGGACGGGGCTGTTCGACGAAGTGATGCCCGGGGTGCACTACGGGACGCGGGAGAGCGTGGGGTGCGCGGCGGAGCTGGTGAAGCGCGGCGTGGTCGGGGTGAGGGACTTCCGCTTCTTCGACGGCTTCTGCGGGTGGGAGAGGGAGCAGCTGCGCGACGAGGTGCGCGCGGGCTTGTGGCGCGTGGCGGCGTGCAGCCCCGCCGTGCTGGGCCTCGCCACCGTCGTCAAGGGCGGACTCTGGGAGGAGGTGCAGGGCCTCGT	+			1700	700		-500	92
chrChr10_mRNA_1415_9337927	m1	chrChr10_mRNA_1415_9337927:1768-2000	1767	1789	22	12	3	1	54.55	GGGGTGCACTACGGGACGCGGG	0	1789	2000	211	99	11	2	46.92	AGAGCGTGGGGTGCGCGGCGGAGCTGGTGAAGCGCGGCGTGGTCGGGGTGAGGGACTTCCGCTTCTTCGACGGCTTCTGCGGGTGGGAGAGGGAGCAGCTGCGCGACGAGGTGCGCGCGGGCTTGTGGCGCGTGGCGGCGTGCAGCCCCGCCGTGCTGGGCCTCGCCACCGTCGTCAAGGGCGGACTCTGGGAGGAGGTGCAGGGCCTCGT	+			1767	767		-450	88
chrChr10_mRNA_1415_9337927	m1	chrChr10_mRNA_1415_9337927:1870-2000	1869	1882	13	10	3	0	76.92	GGGTGGGAGAGGG	0	1882	2000	118	52	5	0	44.07	AGCAGCTGCGCGACGAGGTGCGCGCGGGCTTGTGGCGCGTGGCGGCGTGCAGCCCCGCCGTGCTGGGCCTCGCCACCGTCGTCAAGGGCGGACTCTGGGAGGAGGTGCAGGGCCTCGT	+			1869	869		-400	85
chrChr10_mRNA_1415_9337927	m2	chrChr10_mRNA_1415_9337927:1638-2000	1637	1653	16	10	2	2	62.5	GGGGGCGTTCTCGGGG	0	1653	2000	347	164	19	7	47.26	CGGCCGCTCTTCTTCGGTGGCCCGCTGGAGGAGTGCTTCTTCCTGCTGGGGCCGCGGGCGGCGGCGGCGGGGGACGTGGTGGGGAGGACGGGGCTGTTCGACGAAGTGATGCCCGGGGTGCACTACGGGACGCGGGAGAGCGTGGGGTGCGCGGCGGAGCTGGTGAAGCGCGGCGTGGTCGGGGTGAGGGACTTCCGCTTCTTCGACGGCTTCTGCGGGTGGGAGAGGGAGCAGCTGCGCGACGAGGTGCGCGCGGGCTTGTGGCGCGTGGCGGCGTGCAGCCCCGCCGTGCTGGGCCTCGCCACCGTCGTCAAGGGCGGACTCTGGGAGGAGGTGCAGGGCCTCGT	+			1637	637		-350	85
chrChr10_mRNA_1415_9337927	m2	chrChr10_mRNA_1415_9337927:1722-2000	1721	1737	16	12	2	2	75	GGGGGACGTGGTGGGG	0	1737	2000	263	123	15	4	46.77	AGGACGGGGCTGTTCGACGAAGTGATGCCCGGGGTGCACTACGGGACGCGGGAGAGCGTGGGGTGCGCGGCGGAGCTGGTGAAGCGCGGCGTGGTCGGGGTGAGGGACTTCCGCTTCTTCGACGGCTTCTGCGGGTGGGAGAGGGAGCAGCTGCGCGACGAGGTGCGCGCGGGCTTGTGGCGCGTGGCGGCGTGCAGCCCCGCCGTGCTGGGCCTCGCCACCGTCGTCAAGGGCGGACTCTGGGAGGAGGTGCAGGGCCTCGT	+			1721	721		-300	105
chrChr10_mRNA_147_1002907	m1	chrChr10_mRNA_147_1002907:198-624	197	216	19	14	3	1	73.68	GGGAGTGGAGGGGGCAGGG	1	217	624	407	163	8	4	40.05	GGTGGAAGGCGGTGGCAGGTGTGTCGACGGAGGAGGCTGCGACGAGGAAGCGCTGGGCAAGCGGTGGCGAAGCCGGGGTGGTTATGGTGGCGAAGCGGCACGGGGTTCGAGCTCATCGCGGCGGAGGAGATGGTGAGGACGGCGGGAGCGGCCGCCGCGGGAGTGGCCGCCGCGGGAGCGGCGGAGGACGGAGAGGACGTAGCAGCCGGAGCCCTCGCGTGCGACGGCGGCGGCGAAGTCAGTCCCCTCCTCGAGGGGGACGCAGCGCACACGGCAGGGGCCCACCCGATTGGAACAAAAGTGAGTTCGGATGGTGTCCCACGGCTAAAACCACGAAGTCAAAGTGTCCTGTAGCAAAATTTGCCTTTTACAAACGTAAGCGCTCACACTCAAGACTCA…	+			197	-803		-250	81
chrChr10_mRNA_147_1002907	m1	chrChr10_mRNA_147_1002907:1284-1437	1283	1301	18	14	3	3	77.78	GGGGAGGAGGGGATGGGG	1	1302	1437	135	54	5	4	40	AGGGGGAGTGGAGGTGGAAGGGGAAGGGAGGAAATGGAGGTGGAAGGGGAGGTCGGTGCACACGGCGGCGGCCGGAGGTGGGGGCCACCTCGTCTACCCCTCCTCCGATCTCCCTTCCATTCTCCTTCATTCCCG	+			1283	283		-200	77
chrChr10_mRNA_147_1002907	m2	chrChr10_mRNA_147_1002907:1284-1440	1283	1295	12	10	2	2	83.33	GGGGAGGAGGGG	0	1295	1440	145	58	6	5	40	ATGGGGAAGGGGGAGTGGAGGTGGAAGGGGAAGGGAGGAAATGGAGGTGGAAGGGGAGGTCGGTGCACACGGCGGCGGCCGGAGGTGGGGGCCACCTCGTCTACCCCTCCTCCGATCTCCCTTCCATTCTCCTTCATTCCCGCCT	+			1283	283		-150	62
chrChr10_mRNA_147_1002907	m2	chrChr10_mRNA_147_1002907:1298-1428	1297	1308	11	9	2	2	81.82	GGGGAAGGGGG	0	1308	1428	120	48	4	3	40	AGTGGAGGTGGAAGGGGAAGGGAGGAAATGGAGGTGGAAGGGGAGGTCGGTGCACACGGCGGCGGCCGGAGGTGGGGGCCACCTCGTCTACCCCTCCTCCGATCTCCCTTCCATTCTCCT	+			1297	297		-100	74
chrChr10_mRNA_1505_9830477	m1	chrChr10_mRNA_1505_9830477:1571-1859	1570	1591	21	17	4	2	80.95	GGGAGCGGAGGGGGGAGGGGG	1	1592	1859	267	107	4	1	40.07	GGAGGAGGAGGAGGAGGAGCGGGCGCTACCGCCGCTCGCCGCCGCGCTCGAGGCGGCGCTCGCGCTGCTTCTTGATTTTCTTCGATTCGTGGTCCTGGCCGCCGGCGCCCCGCATCTCGATGTCGTCGTCGGTGGTCGTCGGGGGTCGGGCTATGGTGGTGGTGCGCCGCTCCGGCGACGTTGTGGACGAGGCAGCGGGCCACAGCGCAGATGAGCAGCCTCGCCGCGACGACGATGGCGACGACGATGAGCACCGCCAGGAAGTAG	+			1570	570		-50	93
chrChr10_mRNA_1505_9830477	m2	chrChr10_mRNA_1505_9830477:1580-1859	1579	1591	12	11	3	2	91.67	GGGGGGAGGGGG	1	1592	1859	267	107	4	1	40.07	GGAGGAGGAGGAGGAGGAGCGGGCGCTACCGCCGCTCGCCGCCGCGCTCGAGGCGGCGCTCGCGCTGCTTCTTGATTTTCTTCGATTCGTGGTCCTGGCCGCCGGCGCCCCGCATCTCGATGTCGTCGTCGGTGGTCGTCGGGGGTCGGGCTATGGTGGTGGTGCGCCGCTCCGGCGACGTTGTGGACGAGGCAGCGGGCCACAGCGCAGATGAGCAGCCTCGCCGCGACGACGATGGCGACGACGATGAGCACCGCCAGGAAGTAG	+			1579	579		0	99
chrChr10_mRNA_1544_10089510	m1	chrChr10_mRNA_1544_10089510:298-507	297	320	23	14	3	0	60.87	GGGTTGAAGGAGGGTGAGTAGGG	37	357	507	150	60	7	2	40	CGTTGCCTGAGCCTCGAAGGATGGGAAAGATTATGGGACATGGGTATCTTGCCACCACTCGGCTTGGGGGCGGAGTAGAAGAATAGATGTTTAAGATTGGGATGGAGGGATGGGGAGAGGAAGAGAGACCTAGGCAGGAAGGTCGTGATG	+			297	-703		50	168
chrChr10_mRNA_1559_10177244	m1	chrChr10_mRNA_1559_10177244:1086-1422	1085	1107	22	15	3	2	68.18	GGGGGAGGGGAGCAGATGCGGG	0	1107	1422	315	126	5	4	40	CGAGCCGGCCGGTGGTGCACCCGGTGGAGGCGCCGCCGCCGGCAGCTTTGGCGGTGGCGGCGGCGGCGGTGGCGGTGGAGGCCGGGGTTGGAGCAGGAGGTGGAGCGGCGGCGCATGGCGGGGAGAACGCGCAGCCACGAGGGGTGCGGATGAAGGACCCCCCCGGGGCGCCCGGGACGCCCGGCGGCCTCGGCCTCCGCCTCGTGCAGGCCTTCTTCGCCGCCGCCGCGCTCGCCGTCATGGCCTCCACCGACGACTTCCCCTCCGTCTCCGCCTTCTGGTGCGCCCGCTCGAGCTTCCTTGGATTCTGTTTAC	+			1085	85		100	337
chrChr10_mRNA_1559_10177244	m2	chrChr10_mRNA_1559_10177244:1086-1425	1085	1095	10	9	2	2	90	GGGGGAGGGG	0	1095	1425	330	132	6	4	40	AGCAGATGCGGGCGAGCCGGCCGGTGGTGCACCCGGTGGAGGCGCCGCCGCCGGCAGCTTTGGCGGTGGCGGCGGCGGCGGTGGCGGTGGAGGCCGGGGTTGGAGCAGGAGGTGGAGCGGCGGCGCATGGCGGGGAGAACGCGCAGCCACGAGGGGTGCGGATGAAGGACCCCCCCGGGGCGCCCGGGACGCCCGGCGGCCTCGGCCTCCGCCTCGTGCAGGCCTTCTTCGCCGCCGCCGCGCTCGCCGTCATGGCCTCCACCGACGACTTCCCCTCCGTCTCCGCCTTCTGGTGCGCCCGCTCGAGCTTCCTTGGATTCTGTTTACCCC	+			1085	85		150	614
chrChr10_mRNA_1592_10382942	m1	chrChr10_mRNA_1592_10382942:1219-1437	1218	1238	20	13	4	1	65	GGGTTCGGGATCTGGGGGGG	2	1240	1437	197	79	6	3	40.1	GACGTGGCGCCGGATCCGGTGGGTGGTGGTGGTGGTTCGCGCGGGGGTTTGGAGGGGATTTTGGTCTCGGGGGTTGTATGGTTTACTCGATTTGTTCATAGTTGTTAGGGAACGGGCGTTTGATGTGCGAGCATTTAGCCGAGCACCTCGTGAGCTACTGTATACGTGAGCGCGATATGCTTGGTAGTCTGCTGGTG	+			1218	218		200	716
chrChr10_mRNA_1626_10641873	m1	chrChr10_mRNA_1626_10641873:1545-1807	1544	1567	23	15	3	1	65.22	GGGGGTCGGTGGCTGGGATCGGG	0	1567	1807	240	96	9	3	40	CGGTTTGGTGTGGTGGAGGACGCGATCCTGGGTGCTGGAATCGAGGGGAAGCTGGCGTGTTTGGGGGCGGGCGCGTTGCTGCGATCCTTGAGTTTTTGCCTATGGGTGGTAGTGTGTAGCCGGGAGTTCGTCGTCGGTGGTGACCTGTTTCTGTTGTAGTGTCGGTGGGATGATGCATATGAATACTAGCAGTTTAACGTGGGGGCACTGAGTTAGTATCAGGATTTAGGGAAAACCTGG	+			1544	544		250	701
chrChr10_mRNA_1628_10654969	m2	chrChr10_mRNA_1628_10654969:1136-1283	1135	1145	10	9	2	2	90	GGGGAGGGGG	1	1146	1283	137	55	3	0	40.15	GACGGAGGAGGTGGAGCTGGGCCGTGCCCAGGGCGTCGTCCGCCCGTGGCCAGGCGGCGCCGTGCTGCACCTCGACTCCATGAGGATGTCCCGCGCCACGCTGCAGGTGCCCGACCGGCCGCTGTTCGGGCTCGGCG	+			1135	135		300	662
chrChr10_mRNA_162_1089511	m1	chrChr10_mRNA_162_1089511:1076-1214	1075	1089	14	11	3	2	78.57	GGGGCCGGGGTGGG	0	1089	1214	125	50	1	0	40	TGGTGCCGCCGCCGCCGCAGCCGCAGCCGCAGCAGCAGCAGCAGGCGGTGGTGGTGGACGGCCGGGACGGCCTCGTCGCGTGGCTGCGCGGCGAGTTCGCGGCGGCCAACGCCATCATCGACCTC	+			1075	75		350	571
chrChr10_mRNA_162_1089511	m2	chrChr10_mRNA_162_1089511:1076-1221	1075	1085	10	8	2	2	80	GGGGCCGGGG	1	1086	1221	135	54	2	0	40	GGGTGGTGCCGCCGCCGCCGCAGCCGCAGCCGCAGCAGCAGCAGCAGGCGGTGGTGGTGGACGGCCGGGACGGCCTCGTCGCGTGGCTGCGCGGCGAGTTCGCGGCGGCCAACGCCATCATCGACCTCCTCCTCG	+			1075	75		400	485
chrChr10_mRNA_1698_10932181	m1	chrChr10_mRNA_1698_10932181:460-852	459	482	23	16	3	2	69.57	GGGTGCCGCGGCGGGGAGTGGGG	0	482	852	370	148	13	5	40	CGGCGCTTGCGGGATGGAGGAGGAGGTGGCAGTGGCGAGGGGAGGGGGATCGATTTGGGCGGCACGAGAGTCTGGGAGGAGGAGAGCGCGTGAGAGCAGCGAGCGGCGTGATTTCTGCGAGACAACATTGGATTGGGTGATGTACTGATGTGCGTGCGGGCGGGCTGGGGAAACGTGGGACGATCTGAGGCGTTGGATTGAATGATTCTGGATCGTCGGATTTGATGAATGAGTAATGTAGGGGTAAGAGTGAGTTGGTGAATTATAGGGTAGAAGATTCACATTGCAAAACTGCATTGTTTTAGCCTGTATGCTACACTTGAGAACAGTATTTTGGTGATGGGGTGATATTTGGCGAAAGTCTTGTGGA	+			459	-541		450	378
chrChr10_mRNA_1698_10932181	m1	chrChr10_mRNA_1698_10932181:521-768	520	541	21	13	3	2	61.9	GGGGAGGGGGATCGATTTGGG	0	541	768	227	91	8	2	40.09	CGGCACGAGAGTCTGGGAGGAGGAGAGCGCGTGAGAGCAGCGAGCGGCGTGATTTCTGCGAGACAACATTGGATTGGGTGATGTACTGATGTGCGTGCGGGCGGGCTGGGGAAACGTGGGACGATCTGAGGCGTTGGATTGAATGATTCTGGATCGTCGGATTTGATGAATGAGTAATGTAGGGGTAAGAGTGAGTTGGTGAATTATAGGGTAGAAGATTCACATTG	+			520	-480		500	294
chrChr10_mRNA_1698_10932181	m2	chrChr10_mRNA_1698_10932181:267-1007	266	275	9	9	3	2	100	GGGGGGGGG	0	275	1007	732	293	23	9	40.03	AGGAGGAGGAGCGTCGGCAGGGAGGGGCACCGGCGGCGTCGCGTGAGAAGGAGAGGATTAGGGCGTGGTGGAGAGAGGCGCGACGCGGGCGGCGGAGCCGGTCGGTGGTGGCCGCGGAGGAGATCGTCGCTGGCTCGATGGTCTTCGGCTTCGACGATTAGAGTTAGGGGCGAGGCAGCATCACGGGTGCCGCGGCGGGGAGTGGGGCGGCGCTTGCGGGATGGAGGAGGAGGTGGCAGTGGCGAGGGGAGGGGGATCGATTTGGGCGGCACGAGAGTCTGGGAGGAGGAGAGCGCGTGAGAGCAGCGAGCGGCGTGATTTCTGCGAGACAACATTGGATTGGGTGATGTACTGATGTGCGTGCGGGCGGGCTGGGGAAACGTGGGACGATCTGAGGCG…	+			266	-734		550	237
chrChr10_mRNA_1698_10932181	m2	chrChr10_mRNA_1698_10932181:472-852	471	482	11	9	2	2	81.82	GGGGAGTGGGG	0	482	852	370	148	13	5	40	CGGCGCTTGCGGGATGGAGGAGGAGGTGGCAGTGGCGAGGGGAGGGGGATCGATTTGGGCGGCACGAGAGTCTGGGAGGAGGAGAGCGCGTGAGAGCAGCGAGCGGCGTGATTTCTGCGAGACAACATTGGATTGGGTGATGTACTGATGTGCGTGCGGGCGGGCTGGGGAAACGTGGGACGATCTGAGGCGTTGGATTGAATGATTCTGGATCGTCGGATTTGATGAATGAGTAATGTAGGGGTAAGAGTGAGTTGGTGAATTATAGGGTAGAAGATTCACATTGCAAAACTGCATTGTTTTAGCCTGTATGCTACACTTGAGAACAGTATTTTGGTGATGGGGTGATATTTGGCGAAAGTCTTGTGGA	+			471	-529		600	182
chrChr10_mRNA_1698_10932181	m2	chrChr10_mRNA_1698_10932181:521-768	520	530	10	9	2	2	90	GGGGAGGGGG	1	531	768	237	95	9	2	40.08	TCGATTTGGGCGGCACGAGAGTCTGGGAGGAGGAGAGCGCGTGAGAGCAGCGAGCGGCGTGATTTCTGCGAGACAACATTGGATTGGGTGATGTACTGATGTGCGTGCGGGCGGGCTGGGGAAACGTGGGACGATCTGAGGCGTTGGATTGAATGATTCTGGATCGTCGGATTTGATGAATGAGTAATGTAGGGGTAAGAGTGAGTTGGTGAATTATAGGGTAGAAGATTCACATTG	+			520	-480		650	146
chrChr10_mRNA_16_103373	m1	chrChr10_mRNA_16_103373:450-592	449	469	20	11	3	0	55	GGGATTGGGAGTTTAGAGGG	13	482	592	110	44	8	2	40	GTGTTTTGTTTGGTTGGGAGATATGGGAACTTTGGTGGGATGGGGATGAGGAATTGAGGAAGGAACTCCCTCCTTTTTAATACCTGGGTAGGGGCAGGTAATTGGGAGGG	+			449	-551		700	149
chrChr10_mRNA_1713_11040596	m1	chrChr10_mRNA_1713_11040596:1242-1595	1241	1258	17	12	3	0	70.59	GGGCGGATGCGGGTGGG	2	1260	1595	335	134	18	10	40	GGATTCGGTGTGGTTCGTGGGGGGTGGGGATTCGGATCGGGGGTGATTTTGAGAGGGGGGGATCGGGTTCTTGATTCGAGGTGCGATTCGGGAATCGGGAGTTGGAGCGGGGGAGGGGGAGGAATATTTCGTGTGGGGTTTGTGCGCGATTCTCCCCGTCGCTTTTGGGGTACCATCCAGGGGACGAGGGAGTCGTTTGATATGGTCGCGTTCATGCTTCTATTTTTGGGTGGCGATCTCCTGTAAAATTTGGACCCGGATTCGGGGTGGTTCTGTTTGTGGTCGAGTTTTCCTCGATTTGATTGCTGAGCGGAATATTTTGTTGGGTGTTCTTG	+			1241	241		750	93
chrChr10_mRNA_1713_11040596	m1	chrChr10_mRNA_1713_11040596:1279-1547	1278	1303	25	17	4	3	68	GGGGGGTGGGGATTCGGATCGGGGG	7	1310	1547	237	95	13	7	40.08	GAGAGGGGGGGATCGGGTTCTTGATTCGAGGTGCGATTCGGGAATCGGGAGTTGGAGCGGGGGAGGGGGAGGAATATTTCGTGTGGGGTTTGTGCGCGATTCTCCCCGTCGCTTTTGGGGTACCATCCAGGGGACGAGGGAGTCGTTTGATATGGTCGCGTTCATGCTTCTATTTTTGGGTGGCGATCTCCTGTAAAATTTGGACCCGGATTCGGGGTGGTTCTGTTTGTGGTCGAG	+			1278	278		800	96
chrChr10_mRNA_1713_11040596	m1	chrChr10_mRNA_1713_11040596:1315-1495	1314	1327	13	10	3	1	76.92	GGGGGGGATCGGG	3	1330	1495	165	66	9	5	40	TTGATTCGAGGTGCGATTCGGGAATCGGGAGTTGGAGCGGGGGAGGGGGAGGAATATTTCGTGTGGGGTTTGTGCGCGATTCTCCCCGTCGCTTTTGGGGTACCATCCAGGGGACGAGGGAGTCGTTTGATATGGTCGCGTTCATGCTTCTATTTTTGGGTGGCG	+			1314	314		850	90
chrChr10_mRNA_1713_11040596	m2	chrChr10_mRNA_1713_11040596:927-1452	926	936	10	9	2	2	90	GGGGAGGGGG	46	982	1452	470	188	23	12	40	GGCGCACGCGGCACGCCCACCCGCTCGCGCAATTCGCACGCTCTCCTCGCCTCGCCTCGCCTTCTCTTCTCTCCTCACCTCGCCCGCGTCGTCGTCGTCGTCGTCTCCGCGGCGGCGGGGGAAGCAGCGGGAGGCGGAGGCGGAGCAGCAGCAGCACCACCACCCCGGGGCGGGGCCGCGGCGCGGTGCTCGCGCGCGTCGACTCCGTGTGGTGCGCGAATCGTCCTCTCCGCTTTACTCTTGGGTTCGTCATTTCGGTGGGCGGATGCGGGTGGGTTGGATTCGGTGTGGTTCGTGGGGGGTGGGGATTCGGATCGGGGGTGATTTTGAGAGGGGGGGATCGGGTTCTTGATTCGAGGTGCGATTCGGGAATCGGGAGTTGGAGCGGGGGAGGGGGAG…	+			926	-74		900	47
chrChr10_mRNA_1713_11040596	m2	chrChr10_mRNA_1713_11040596:1149-1589	1148	1157	9	8	2	2	88.89	GGGGCGGGG	2	1159	1589	430	172	22	10	40	GCGGCGCGGTGCTCGCGCGCGTCGACTCCGTGTGGTGCGCGAATCGTCCTCTCCGCTTTACTCTTGGGTTCGTCATTTCGGTGGGCGGATGCGGGTGGGTTGGATTCGGTGTGGTTCGTGGGGGGTGGGGATTCGGATCGGGGGTGATTTTGAGAGGGGGGGATCGGGTTCTTGATTCGAGGTGCGATTCGGGAATCGGGAGTTGGAGCGGGGGAGGGGGAGGAATATTTCGTGTGGGGTTTGTGCGCGATTCTCCCCGTCGCTTTTGGGGTACCATCCAGGGGACGAGGGAGTCGTTTGATATGGTCGCGTTCATGCTTCTATTTTTGGGTGGCGATCTCCTGTAAAATTTGGACCCGGATTCGGGGTGGTTCTGTTTGTGGTCGAGTTTTCCTCGAT…	+			1148	148		950	0
chrChr10_mRNA_1713_11040596	m2	chrChr10_mRNA_1713_11040596:1279-1547	1278	1289	11	10	3	2	90.91	GGGGGGTGGGG	1	1290	1547	257	103	14	8	40.08	TTCGGATCGGGGGTGATTTTGAGAGGGGGGGATCGGGTTCTTGATTCGAGGTGCGATTCGGGAATCGGGAGTTGGAGCGGGGGAGGGGGAGGAATATTTCGTGTGGGGTTTGTGCGCGATTCTCCCCGTCGCTTTTGGGGTACCATCCAGGGGACGAGGGAGTCGTTTGATATGGTCGCGTTCATGCTTCTATTTTTGGGTGGCGATCTCCTGTAAAATTTGGACCCGGATTCGGGGTGGTTCTGTTTGTGGTCGAG	+			1278	278		1000	0
chrChr10_mRNA_1736_11203599	m1	chrChr10_mRNA_1736_11203599:1612-1868	1611	1635	24	15	3	2	62.5	GGGGCGGTGGCCGGGTTCCTGGGG	1	1636	1868	232	93	9	2	40.09	GCTTGCTGCTGGTGTGGGCGATGGGTGGGTGTGGGAGGGGGTGTGGTGGTGGTGGTGGGGAGGGTGTGAGGGACAGGGTGGAGGAGGTGGCGGCGCAGTTCAACCTCAGCATGAGCAAGCTGCAGGCGCTGGCGTCGCTCCTGTCTTCGCCGGAGGTAAATTCGCCCTCTTGCTTGCTTGGTTTGATTGCTCCACTAGCTTTTGATGATCATCATGCTCTCCATGTGTACTG	+			1611	611
chrChr10_mRNA_1736_11203599	m1	chrChr10_mRNA_1736_11203599:1652-1847	1651	1665	14	10	3	0	71.43	GGGCGATGGGTGGG	0	1665	1847	182	73	6	2	40.11	TGTGGGAGGGGGTGTGGTGGTGGTGGTGGGGAGGGTGTGAGGGACAGGGTGGAGGAGGTGGCGGCGCAGTTCAACCTCAGCATGAGCAAGCTGCAGGCGCTGGCGTCGCTCCTGTCTTCGCCGGAGGTAAATTCGCCCTCTTGCTTGCTTGGTTTGATTGCTCCACTAGCTTTTGATGATCA	+			1651	651
chrChr10_mRNA_1740_11244306	m1	chrChr10_mRNA_1740_11244306:1233-1531	1232	1249	17	12	3	1	70.59	GGGAGATGAGGGAGGGG	0	1249	1531	282	113	3	1	40.07	AGGGAGCAGCTGCTGCAGACGCCGCCGTCGCCGACGGCGACGGCGACGGCGATAGCCGGTGCAACTACCACTGGTGCTGCTGCGTCATCGTCCGGCGGCGAGCAGCCGAGGTGGTTCTCGCACCCGGAGCTGGTCCGGCCGTCGTCGAGGCCGGCGGCAGCACAGCGAGCCACCGCCGACGACGATGCTGCCGCCGTTCGTCAGCCGCCGGCGGTGAGCGTTGGCAGGGCGGCAGCCATGGTTTTGCAGAGCTCGGGGTGTAGGAGCGATGTGGAGGTGGAC	+			1232	232
chrChr10_mRNA_1745_11300743	m1	chrChr10_mRNA_1745_11300743:144-435	143	165	22	14	3	0	63.64	GGGTAGCGGCGGGACTGGTGGG	0	165	435	270	108	9	2	40	CGACGGATCCGGCGTCAGGAGAGGCTCGAGGGTGGCGGCGAGGGTGGTGGGCGAAGGATCCGGCGGCGGGGGAGGCTCGAGGGTGCGGAGGCGGCTGAGTTTTAGCGGCTGCCTCTCGAAGTTGCTGCCGCTGCCTGCTTCCTCGACATCACTGCCCGTGGGAGTCGCTGCTGCGGGGAATCGCCTCCCGGTGTCTTGGGCGATGCTCTCTCAACACCTCGACACCTGAGAGCCTCGCTGGTGAGGGCCGCCGCCAGGTTAGATCCGTGG	+			143	-857
chrChr10_mRNA_1745_11300743	m1	chrChr10_mRNA_1745_11300743:195-367	194	216	22	16	3	0	72.73	GGGTGGCGGCGAGGGTGGTGGG	1	217	367	150	60	5	2	40	GAAGGATCCGGCGGCGGGGGAGGCTCGAGGGTGCGGAGGCGGCTGAGTTTTAGCGGCTGCCTCTCGAAGTTGCTGCCGCTGCCTGCTTCCTCGACATCACTGCCCGTGGGAGTCGCTGCTGCGGGGAATCGCCTCCCGGTGTCTTGGGCG	+			194	-806
chrChr10_mRNA_1783_11546028	m1	chrChr10_mRNA_1783_11546028:911-1162	910	928	18	10	3	0	55.56	GGGCCGGGCCTGATTGGG	47	975	1162	187	75	5	3	40.11	GCCGGCAACACAAACAGAAACAGGAGAGAGAGAGAGAGGAGAAGAAACAGGAGGAGGAGGAGATCGAGGAGGGGATGGGGATCCGGTTCGTGGTGATGGTGAACAAGCAGGGGCAGACGCGGGTGGCGCAATACTACGAGCACCTCTCCGTCGACGAGCGCCGCGCCCTCGAGGGCGAGATCGTCCG	+			910	-90
chrChr10_mRNA_1811_11739004	m1	chrChr10_mRNA_1811_11739004:1034-1222	1033	1048	15	10	3	0	66.67	GGGAGAGGGCACGGG	4	1052	1222	170	68	3	0	40	GGCTGGCGGTGGAAGTGTCCTCCAGCGGCGGGCGGTGGACGATGGGCGAAATTGGTCAACGACGGCTGAAATCGGTCGGAGGCGGCGATGGTCGCGGGTCGCCAACGTCCTTTGCGCCGAGCCATGGAGAGGTGAGGTGGTTCTGACTATTTTCCTCGCTCGATCTGGTG	+			1033	33
chrChr10_mRNA_1844_11935626	m1	chrChr10_mRNA_1844_11935626:1384-1592	1383	1395	12	11	3	2	91.67	GGGGAGGGGGGG	0	1395	1592	197	79	8	4	40.1	TCGTCGTTGGTCGCGGTCAACGCGCCGGTCGTGGTTACCTCGCGGCTATTGCTTGGGGGGGGGGGGGGGTGGGGGTAGCGGAGGGATTGGTAGAGCTGTAGTGGATTTTTTTTTTGTTTTGTTTGGCGTTGTGGAAGATTTTTCGTTCGATTCTGCTGCTTCGAGTGTTGGTGTAGATCGGGCTCCTACGGATTGGT	+			1383	383
chrChr10_mRNA_1844_11935626	m2	chrChr10_mRNA_1844_11935626:1384-1592	1383	1395	12	11	3	2	91.67	GGGGAGGGGGGG	0	1395	1592	197	79	8	4	40.1	TCGTCGTTGGTCGCGGTCAACGCGCCGGTCGTGGTTACCTCGCGGCTATTGCTTGGGGGGGGGGGGGGGTGGGGGTAGCGGAGGGATTGGTAGAGCTGTAGTGGATTTTTTTTTTGTTTTGTTTGGCGTTGTGGAAGATTTTTCGTTCGATTCTGCTGCTTCGAGTGTTGGTGTAGATCGGGCTCCTACGGATTGGT	+			1383	383
chrChr10_mRNA_1852_12015873	m1	chrChr10_mRNA_1852_12015873:1200-1559	1199	1222	23	14	3	0	60.87	GGGTACGGCGGCGGGCTGATGGG	0	1222	1559	337	135	8	1	40.06	CGGCGCCCCGGCGGCGCCGTGGGATGTCTTCGCAGCCGCCGGTGGCGGCGGGAGCTGGGACGATCCCGGCCTGTTCGCGGCAGAGGCGTCTCTTGATGTGATCCAGGGCGTGGATGAGTGGGAGGTGGATCAGGATCAGCATGCTTCTTCTTCTTCTAAGGTGGCGGCGCGGCCGCCTGTGAAGGCGGCGGCGGCGGCGGGGAAGAGAAAGAGGCGGCGGGCGAAGGCGGCGAAGAACCGGGAGGAGATCGAGAGCCAGCGGATGACCCACATTGCCGTCGAGCGAAACCGCCGCCGCCAGATGAACGAGTACCTCGCCGTGCTCCGCTCCCTCATG	+			1199	199
chrChr10_mRNA_2025_13096726	m1	chrChr10_mRNA_2025_13096726:1242-1435	1241	1264	23	18	3	3	78.26	GGGGGTGTGGGGGTGGTGCGGGG	1	1265	1435	170	68	3	2	40	AGCAAGGTGGAGGGGTCCCATGCCGTGGCGCGGCAGACGGCGGAGCTGCTGCGGTCGGTGGTGTCGCAGCACCGGATGGGCAGCACCAACCAGGCGGCGGCGCTTGCGGACGCCGTCCGCGGCGTCGGGGAGCAGCTCATCGCCGCCAACCCCATCGGTGCGCCCCAAAG	+			1241	241
chrChr10_mRNA_2025_13096726	m2	chrChr10_mRNA_2025_13096726:1242-1441	1241	1254	13	11	2	2	84.62	GGGGGTGTGGGGG	0	1254	1441	187	75	4	3	40.11	TGGTGCGGGGCAGCAAGGTGGAGGGGTCCCATGCCGTGGCGCGGCAGACGGCGGAGCTGCTGCGGTCGGTGGTGTCGCAGCACCGGATGGGCAGCACCAACCAGGCGGCGGCGCTTGCGGACGCCGTCCGCGGCGTCGGGGAGCAGCTCATCGCCGCCAACCCCATCGGTGCGCCCCAAAGAAAATT	+			1241	241
chrChr10_mRNA_2041_13226081	m2	chrChr10_mRNA_2041_13226081:1228-1450	1227	1238	11	9	2	2	81.82	GGGGAGCGGGG	0	1238	1450	212	85	9	2	40.09	TGGAGGCGTTCACGGTGGAGGAGCTGAGGAGGGCGACGCGGGACTTCTCGGTGAGCAACTTCGTGGGCGAGGGGGGGTTCGGGCCGGTGTACAAGGGGTACGTCGACGAGCGGCTCAAGCCCGGCGTGCGCGCGCAGGCCGTCGCCGTCAAGCTGCTCGACCTCGAGGGCTCCCAGGGCCACAAGGAATGGCTGGTAATTAGTTTAACTCCT	+			1227	227
chrChr10_mRNA_2076_13403493	m2	chrChr10_mRNA_2076_13403493:1376-1644	1375	1392	17	12	2	2	70.59	GGGGCGCGCGCAGGGGG	5	1397	1644	247	99	7	1	40.08	GCCGGCACGTCGCTCGCCGCCGCCGACGGCGCGGGCGCGATCACGACGATGCTGAGCCTGGCGTTCACGGAGGAGGGCCCGTACGCCGGGAGCACGCTGCAGGTGTTCGGCCGCGCGGTGCTGGGCACGGTGATGGAGCGGCCGGTGGTGGGCGGCACGGGCAAGTTCCGGATGGCGCGGGGTCACACGCTCAGCCGGCGCGTGAACTCGTCGGACCCCGACAACCTCCTCGTCATCGAGTACGACG	+			1375	375
chrChr10_mRNA_2107_13553361	m1	chrChr10_mRNA_2107_13553361:1186-1311	1185	1201	16	13	3	2	81.25	GGGCGGGGGAGTGGGG	0	1201	1311	110	44	3	1	40	TTCTTGGGCGGCGGCGGCGGTGAGGACGAGGGTGGCGGCGCTGAAGGAGCCCGCCGCCGCGCAGGGGCTCGCCGCCGTCGATGGCTTCTTCTCCGCTTGATCTTTCTTTG	+			1185	185
chrChr10_mRNA_2107_13553361	m2	chrChr10_mRNA_2107_13553361:1190-1311	1189	1201	12	10	2	2	83.33	GGGGGAGTGGGG	0	1201	1311	110	44	3	1	40	TTCTTGGGCGGCGGCGGCGGTGAGGACGAGGGTGGCGGCGCTGAAGGAGCCCGCCGCCGCGCAGGGGCTCGCCGCCGTCGATGGCTTCTTCTCCGCTTGATCTTTCTTTG	+			1189	189
chrChr10_mRNA_2126_13691656	m1	chrChr10_mRNA_2126_13691656:576-1069	575	592	17	12	3	1	70.59	GGGAGCAGCGGGGCGGG	0	592	1069	477	191	11	2	40.04	AGCAACCAGGAGGAGGAGAAGGTGGCGGCGGCTACGTCAGCGGGGCGCGGTGGCTGCTGGAGGAGGCGACGCAGCGGCTCGGCGAACGGAGGAGCGGCGGCCGCGGCAGGCGCGGGACAGGTGGGCGACGGGCGTGGGACGGGCGGGGGACGGTGCGGCAGGCGTGGCACCACGCGGCTCGGCGAAGGAGTGACGGGCACAGGATGGGCGGCGGACGGCACGGCGGTCGTGGCACCGCGTGGCTCGGCAAAGGAGTGGCGCGTGAGGCGACGGCCGGGCGAGACGGCTCCAAGGCATGTCAGTATCATCCCCCTCCCCCAATATTCTCTCTCCTCCCATTCTCTATCCTTCTCATCTTGTCGGCGGCGGTTGATTGTAGGGCGGCGCGTGGTCGGACAG…	+			575	-425
chrChr10_mRNA_2126_13691656	m1	chrChr10_mRNA_2126_13691656:706-931	705	724	19	12	3	0	63.16	GGGACAGGTGGGCGACGGG	0	724	931	207	83	6	1	40.1	CGTGGGACGGGCGGGGGACGGTGCGGCAGGCGTGGCACCACGCGGCTCGGCGAAGGAGTGACGGGCACAGGATGGGCGGCGGACGGCACGGCGGTCGTGGCACCGCGTGGCTCGGCAAAGGAGTGGCGCGTGAGGCGACGGCCGGGCGAGACGGCTCCAAGGCATGTCAGTATCATCCCCCTCCCCCAATATTCTCTCTCCTCCCAT	+			705	-295
chrChr10_mRNA_2126_13691656	m1	chrChr10_mRNA_2126_13691656:728-918	727	741	14	11	3	1	78.57	GGGACGGGCGGGGG	0	741	918	177	71	3	0	40.11	ACGGTGCGGCAGGCGTGGCACCACGCGGCTCGGCGAAGGAGTGACGGGCACAGGATGGGCGGCGGACGGCACGGCGGTCGTGGCACCGCGTGGCTCGGCAAAGGAGTGGCGCGTGAGGCGACGGCCGGGCGAGACGGCTCCAAGGCATGTCAGTATCATCCCCCTCCCCCAATATTC	+			727	-273
chrChr10_mRNA_2138_13823704	m1	chrChr10_mRNA_2138_13823704:1383-1538	1382	1394	12	11	3	2	91.67	GGGGGGGGAGGG	9	1403	1538	135	54	3	2	40	TCTTGTTTCGATGGACGCTCGGTAGATCGGTAGGTAGATGGGGAACTGCATGGACACCGCGGCGGCGGCGGCGGCGGCGCCGGATACCAACAACGCCGGTGAGTGATGCGCCCTCCTTCTTGGGGGTTGGTTGGG	+			1382	382
chrChr10_mRNA_2140_13833340	m2	chrChr10_mRNA_2140_13833340:1436-1568	1435	1448	13	11	2	2	84.62	GGGGGAGGAGGGG	0	1448	1568	120	48	4	2	40	CGGTGGGGTGGATGACGGTGCCGGCGTTCGGGGAGTGGGACATGAAGAACGGCGCGGTGCCGGACTACTCCATGGACTTCTCCAAGATCCGGGAGATGCGCAAGCAGAACAAGCGCGAGC	+			1435	435
chrChr10_mRNA_2151_13919961	m1	chrChr10_mRNA_2151_13919961:1228-1511	1227	1251	24	14	3	1	58.33	GGGCATCGTGCGGGGGCTGACGGG	0	1251	1511	260	104	7	3	40	CGACGCGGACGGCCTGCGCGCCCTCTCGGCGCGCGCCGACCGCGCGCTGCCGGCGCTGCTCCGGCTGCTGGCGTCCGCGGGGGGCGAGCTGGGCACGGGGGGAGCGGCGGCGGACTCGCTCGTCAACCTCAGCCAGGACGGCGCGCTCTCGGCCCGCCTCGTGTCGCTCGGCGCCGTCGTGGCCGCCATGGACGTCGTGGCCAAGCGCGGCGGGGAGCAGCCGGGCCTCGCGCGCAGCCTCGTCATGCTGCTCGCCAACC	+			1227	227
chrChr10_mRNA_2151_13919961	m1	chrChr10_mRNA_2151_13919961:1330-1476	1329	1353	24	17	5	2	70.83	GGGGGGCGAGCTGGGCACGGGGGG	1	1354	1476	122	49	2	1	40.16	GCGGCGGCGGACTCGCTCGTCAACCTCAGCCAGGACGGCGCGCTCTCGGCCCGCCTCGTGTCGCTCGGCGCCGTCGTGGCCGCCATGGACGTCGTGGCCAAGCGCGGCGGGGAGCAGCCGGG	+			1329	329
chrChr10_mRNA_2153_13935275	m2	chrChr10_mRNA_2153_13935275:1099-1362	1098	1112	14	11	2	2	78.57	GGGGCGAGGAGGGG	0	1112	1362	250	100	8	4	40	CGCGCGCGGAGGCGGAGCGGGGGGAGGAGGGGGAGGCGGTGTTCGCGACGGTGCAGGCGGCGGTGGACGCGGTGCCGGTGGGGAACAGGGTGCGGACGGTGATCCGCCTCGCGCCGGGGACGTACAGGGAGCCCGTCTACGTCGCCAAGGCCAAGAACCTCGTCACCCTCTCCGGCGAGGCCGGCTCGCCCGAGGCCACCGTCATCACCTGGGACAACACCGCCACCCGCATCAAGCACTCCCAGGTTAG	+			1098	98
chrChr10_mRNA_2153_13935275	m2	chrChr10_mRNA_2153_13935275:1131-1315	1130	1145	15	13	3	2	86.67	GGGGGGAGGAGGGGG	0	1145	1315	170	68	4	2	40	AGGCGGTGTTCGCGACGGTGCAGGCGGCGGTGGACGCGGTGCCGGTGGGGAACAGGGTGCGGACGGTGATCCGCCTCGCGCCGGGGACGTACAGGGAGCCCGTCTACGTCGCCAAGGCCAAGAACCTCGTCACCCTCTCCGGCGAGGCCGGCTCGCCCGAGGCCACCGTC	+			1130	130
chrChr10_mRNA_2178_14231920	m1	chrChr10_mRNA_2178_14231920:1327-1636	1326	1349	23	14	3	0	60.87	GGGATTTGGTGATGGGAGGTGGG	0	1349	1636	287	115	14	5	40.07	AGGGTTCGGTGGATTCCGCCGTGGTTGGGCGGTGTGGATCTGGGTTTTTTTTGGGGGGGGGGGGGGGTGTGGCTTCTTGGGAGGGTTACCGTGTTGTTGGGATGTGGGGGGAATCGGTGGAAATGAGTCGGAAATCATAGGCAAGTAGTAGATTTGCTGGTGTGGAATTTCATCGCGGTATCAGGTGCTACTCGGGGTTAGGTACTTGTGGTGGTGGTGGTAGTGATCTTAGAGCACTAATCTGTGGCTGGTACAACATGTTAGGATAAGATTCTGCCGGACATCAT	+			1326	326
chrChr10_mRNA_2178_14231920	m1	chrChr10_mRNA_2178_14231920:1391-1576	1390	1416	26	18	6	3	69.23	GGGTTTTTTTTGGGGGGGGGGGGGGG	0	1416	1576	160	64	6	2	40	TGTGGCTTCTTGGGAGGGTTACCGTGTTGTTGGGATGTGGGGGGAATCGGTGGAAATGAGTCGGAAATCATAGGCAAGTAGTAGATTTGCTGGTGTGGAATTTCATCGCGGTATCAGGTGCTACTCGGGGTTAGGTACTTGTGGTGGTGGTGGTAGTGAT	+			1390	390
chrChr10_mRNA_2178_14231920	m2	chrChr10_mRNA_2178_14231920:1402-1576	1401	1416	15	15	5	3	100	GGGGGGGGGGGGGGG	0	1416	1576	160	64	6	2	40	TGTGGCTTCTTGGGAGGGTTACCGTGTTGTTGGGATGTGGGGGGAATCGGTGGAAATGAGTCGGAAATCATAGGCAAGTAGTAGATTTGCTGGTGTGGAATTTCATCGCGGTATCAGGTGCTACTCGGGGTTAGGTACTTGTGGTGGTGGTGGTAGTGAT	+			1401	401
chrChr10_mRNA_2219_14436872	m1	chrChr10_mRNA_2219_14436872:1444-1691	1443	1455	12	9	3	0	75	GGGCTGGGTGGG	21	1476	1691	215	86	4	1	40	GACTCGGGTGGATTGGACTGGTTTGGGGCGACGCAGGGATGTACGCGGAGGACGAGGAGAACGGCTACATCTACTTCTTCAGCACGATAGAGTTCAAGGCAGCCAAGCCCAAGCAGAAGAAGTGGCCGCGGCGCGCGGCGCAGGGCGGACGGTGGAAGGCCGTCCTCGGCTCCAGCCAGATGGTGGAGGTTGGCGGCGTCCCCGTCGGCCGGAAG	+			1443	443
chrChr10_mRNA_2231_14508788	m1	chrChr10_mRNA_2231_14508788:96-219	95	118	23	13	3	2	56.52	GGGGATAACGGGGCCGCTGCGGG	1	119	219	100	40	5	1	40	GGCGATGGGGGTGGGTGCGACTACGACTACGACCTCTTCACCATCGGCGCCGGGAGCGGCGGGATGCGGGCGTCGCGCGTCGCCGCCTCCCTCTACGGCG	+			95	-905
chrChr10_mRNA_2231_14508788	m2	chrChr10_mRNA_2231_14508788:34-242	33	43	10	8	2	2	80	GGGGCCGGGG	42	85	242	157	63	8	3	40.13	CGCCTCCGCCGGGGATAACGGGGCCGCTGCGGGCGGCGATGGGGGTGGGTGCGACTACGACTACGACCTCTTCACCATCGGCGCCGGGAGCGGCGGGATGCGGGCGTCGCGCGTCGCCGCCTCCCTCTACGGCGCCCGCGCCGCCGTCTGCGAGATG	+			33	-967
chrChr10_mRNA_2231_14508788	m2	chrChr10_mRNA_2231_14508788:96-242	95	108	13	8	2	2	61.54	GGGGATAACGGGG	2	110	242	132	53	6	1	40.15	GCTGCGGGCGGCGATGGGGGTGGGTGCGACTACGACTACGACCTCTTCACCATCGGCGCCGGGAGCGGCGGGATGCGGGCGTCGCGCGTCGCCGCCTCCCTCTACGGCGCCCGCGCCGCCGTCTGCGAGATG	+			95	-905
chrChr10_mRNA_2255_14659423	m1	chrChr10_mRNA_2255_14659423:1306-1835	1305	1316	11	10	3	1	90.91	GGGCGGGGGGG	4	1320	1835	515	206	14	4	40	GGATGAGGTGGAGCCGAGCTCCGTGTGCCTGGATGGCATGGTGCGCAGCTTCTTGGAGGACGGGAGCGGCGTGGGCGCGGCTGTCGAGCGGGCTGGCGGCCATGGCGCGCGGCGCTGCAACTGCTTCCATGGCGGCGGGAGCTCCGACGACGACGACGACGAGGACGACGCCGCCGCGTCCTCCGACGTCGCCGAGACGATCAAGGTAGGTGGGGTGGGCGAGGAGGAGGAGAACGACTTGTGGTCTTTTATTTTACTTTTCTCCGGTGGCCGCGCCATGGCGTGCAAGGACACTGACCTCGCCGCGTGTCGTGCAGGGGCTCGTGCACTGCGCCACGCTCCGGGAGCGCAACCTCCTCGCCGACGTCTGCGGCCACGTGGAGCGGCACCGGGCGGGCG…	+			1305	305
chrChr10_mRNA_2267_14749829	m1	chrChr10_mRNA_2267_14749829:1022-1287	1021	1032	11	10	3	1	90.91	GGGAGGGGGGG	0	1032	1287	255	102	6	2	40	TCATGGACCCGGCGGCGGCGGGCATTGTGAAGGAGGAGATGCTGGAGTCGCAGCAGCAGCAGCGGCAGGAGGATGGCGGGGCGGCGCCGCGGCCGATGGAGGGGCTGCACGAGGTTGGGCCGCCGCCGTTCCTGACGAAGACGTACGACCTGGTGGAGGACCCGGCCACCGACGGCGTCGTGTCGTGGAGCCGCGCGGGCAACAGCTTCGTCGTCTGGGACCCGCACGTCTTCGCCGACCTCCTCCTCCCGCGCC	+			1021	21
chrChr10_mRNA_2293_14925734	m2	chrChr10_mRNA_2293_14925734:1382-2000	1381	1390	9	8	2	2	88.89	GGGGCGGGG	0	1390	2000	610	247	14	4	40.49	AGCCTCGACGAGGTGGGCGGCGCGCTGGACCGCCTGGGCGTGGCCGTGTCGCCGGCCATGGTGGCGAGGGTGATCGATGCGTGTAGCGAGAGGATGGGTTCAGGGAGGAGGCTGCTGCGGTTCCTGTCCTGGTGCCGGTCCAAGGACGCCGGTGGAATTGGGGACGAGGCGTTGGATAGCGCGATCGCGGCGCTCGCCCGGATGGGGGACCTCACCGCGATGAGGATCGCCGTCGCCGACGCGGAGAAGGATGGCCGGAGGATGTCCCCGGAGACGTTCACCGTTGTCGTCGAGGCACTCGTGAAATTGGGGAAGGAGGATGAGGCTGTTCGGTTGTTTAGAGGCTTGGAGAGGCAGAGGTTGCTGCCTCGGCGCGACGCGGGTGATGGAGGGGAAGGC…	+			1381	381
chrChr10_mRNA_2299_14976372	m1	chrChr10_mRNA_2299_14976372:1481-1613	1480	1504	24	13	3	1	54.17	GGGGCTCCTCAGGGTAGGAGCGGG	2	1506	1613	107	43	1	1	40.19	GCCGGAGACGGAGTGGCGCAAGGGGCAGAGCCCAAGGTGGTCGGACTGTGGCTGCGAGTCGTGCCGCACATGGCAGCGCCATGACAACGGCCGGCTGCACTTCGTCG	+			1480	480
chrChr10_mRNA_2301_14986232	m1	chrChr10_mRNA_2301_14986232:1209-1436	1208	1226	18	13	3	2	72.22	GGGTTGGGGGCTGAGGGG	0	1226	1436	210	84	3	2	40	TTATGTTTGTGTTTCTCGGTGATGATTTTTTTGGGGCGGTTTTGATTGAATGGGGTGCTCGTGTGGATGGATGCAGTGTGTGCTGATCCGTGTGGGTGGTGGATCTGACGGAGAATCGGAGGAGAGGAAGAGGAGAGTCTGGTTGGTTGGTGGAGACGACGATTTCTGTGGAGGATTCGACTTGCGCATCGGCTGTAGATCTGGAAGGTA	+			1208	208
chrChr10_mRNA_2301_14986232	m2	chrChr10_mRNA_2301_14986232:1214-1436	1213	1226	13	10	2	2	76.92	GGGGGCTGAGGGG	0	1226	1436	210	84	3	2	40	TTATGTTTGTGTTTCTCGGTGATGATTTTTTTGGGGCGGTTTTGATTGAATGGGGTGCTCGTGTGGATGGATGCAGTGTGTGCTGATCCGTGTGGGTGGTGGATCTGACGGAGAATCGGAGGAGAGGAAGAGGAGAGTCTGGTTGGTTGGTGGAGACGACGATTTCTGTGGAGGATTCGACTTGCGCATCGGCTGTAGATCTGGAAGGTA	+			1213	213
chrChr10_mRNA_232_1532800	m1	chrChr10_mRNA_232_1532800:1142-1261	1141	1152	11	10	3	1	90.91	GGGCGGGGGGG	4	1156	1261	105	42	1	1	40	GGCGAGGTGCTTCCCGTACACGCGTAACCCCGTGGCGGAGTCGATGTCTTCGGCGGCGGCGGCGGCGGTTGAGCCGGGGATCGATAAGGTTCGTTCGCTCGCTCG	+			1141	141
chrChr10_mRNA_2367_15309302	m2	chrChr10_mRNA_2367_15309302:402-595	401	413	12	10	2	2	83.33	GGGGTGGCGGGG	2	415	595	180	72	3	2	40	AGCGGCGGCGGAGCAAGCTGTGGCGCGCGACAGGAAAAAATGGCAGTGGAGCGAGCGGCGGCGAGGGCGGGGGCGGCGGCGGAGAAGAGAGAGAGGCAGAAGACGGGGAAGAGAGAAGTAGAAGATGATGGCATTTTCGTCCAAAACATACATAATACGTATCTGAGTAGCACCACTCAG	+			401	-599
chrChr10_mRNA_2374_15350754	m1	chrChr10_mRNA_2374_15350754:1346-1490	1345	1370	25	17	3	3	68	GGGGGCTCGGGGGACACGGAGGGGG	0	1370	1490	120	48	4	1	40	AGCAGATCAGGAAGGCGAAGCTGATGAGCCTCGGGAGGGGCGACCTGAGCGCCGCCGCCGATCGTGGCGTGGGCGACTCCGCGGAGGCGCTCTCCCGCCGATACCGGGTGAGCTACTGAG	+			1345	345
chrChr10_mRNA_2374_15350754	m2	chrChr10_mRNA_2374_15350754:1346-1498	1345	1358	13	10	2	2	76.92	GGGGGCTCGGGGG	0	1358	1498	140	56	5	2	40	ACACGGAGGGGGAGCAGATCAGGAAGGCGAAGCTGATGAGCCTCGGGAGGGGCGACCTGAGCGCCGCCGCCGATCGTGGCGTGGGCGACTCCGCGGAGGCGCTCTCCCGCCGATACCGGGTGAGCTACTGAGCCTAATGT	+			1345	345
chrChr10_mRNA_2387_15452553	m1	chrChr10_mRNA_2387_15452553:200-426	199	221	22	13	3	0	59.09	GGGCGGCGAGACGGGTTTAGGG	3	224	426	202	81	9	3	40.1	AGGAGGGCGGCCCCCTGGGGCTCCGCCGCGACCTCCTTCGACGAAGGGCTCCGTGCGCGTTGGGGCGAGGGCCAAGTGCCGCGCTCTCCACGGTCGGCCCGCGGAGCCGGAGGGGGGCGACGCGGCCGCGACCACGGCGAGGTCCGCTCCTGGCGGCTGATTTCAGGGTCTGCACCGCGCTGAATCCGAGCAGGGTTCTCCG	+			199	-801
chrChr10_mRNA_2412_15614210	m2	chrChr10_mRNA_2412_15614210:1557-1704	1556	1569	13	11	2	2	84.62	GGGGGAGAGGGGG	0	1569	1704	135	54	4	3	40	AGACCACCGCCGTGGGGCTCAACGGCGTGCTGGGGAGCGCGATGCTCGTGTCCTCCGCGGTGCTCGGCGTCATCGGCGTCCGCCTCGGCGCGCGCGGGGTCGCCGTGGACAGGGTGGACTTCTACCGCGACGCGT	+			1556	556
chrChr10_mRNA_2431_15730621	m2	chrChr10_mRNA_2431_15730621:1055-1239	1054	1063	9	8	2	2	88.89	GGGGAGGGG	1	1064	1239	175	70	5	2	40	GAGAGATTTGTGGCGTCGTGGGTGCTCGGTTGCGGCGGTTACCGCGGGGAGGAGGAGGGAGTTGTGCTGTTGGGGGTTTGGATCTAGAGCGAGCATAGGATGGGAGCTGCTGGCTCCTGAGCTGCGCCGCGCGTTGCCCTCCGGTAAATCCCGCCTCACCTTCAAAGAGATGCTG	+			1054	54
chrChr10_mRNA_2434_15741865	m1	chrChr10_mRNA_2434_15741865:1216-1407	1215	1232	17	11	3	2	64.71	GGGGTTCAGGGACGGGG	0	1232	1407	175	70	3	0	40	AGGAGGTGCGGCGGCTGCCGTGCGGGCACGCGTTCCACCGGGACTGCGTCGACCGGTGGCTGGCGCTCTACTGCCGGCGGCGGACGTGCCCGCTCTGCCGCCTCCACGTCGGCGGCGCCGTGGTGGCCGCCGCCGTGGCCGGGCTCGACGAGCTCCAGCTCGGCGACGACCTCGT	+			1215	215
chrChr10_mRNA_2434_15741865	m2	chrChr10_mRNA_2434_15741865:1216-1407	1215	1232	17	11	3	2	64.71	GGGGTTCAGGGACGGGG	0	1232	1407	175	70	3	0	40	AGGAGGTGCGGCGGCTGCCGTGCGGGCACGCGTTCCACCGGGACTGCGTCGACCGGTGGCTGGCGCTCTACTGCCGGCGGCGGACGTGCCCGCTCTGCCGCCTCCACGTCGGCGGCGCCGTGGTGGCCGCCGCCGTGGCCGGGCTCGACGAGCTCCAGCTCGGCGACGACCTCGT	+			1215	215
chrChr10_mRNA_2440_15780511	m1	chrChr10_mRNA_2440_15780511:1244-1680	1243	1262	19	12	3	1	63.16	GGGGAGGACCGGGACCGGG	1	1263	1680	417	167	16	2	40.05	CCGTGACCGGCACCGAGGCGGCGGCGGCGGCCGGGAGCACCGGGATCGGGATGACGGGAAGGAGAAGGAGAGGAGCAGCCGCAGCCGCGGCAAGGATGCGGAGAAGGATAGGGGCAAGGATGGGGAGAAGGATAGGAGCAAGGAAGCGGAGAAGGATAGGAGCAGGGACAGGGACAGGGACAGGGACAGCGAGAGGGACAGGCGCAGGGAGAGGGATAGCGGGAGGGAACGAAGAAGCAGCAGCCGCCCTGAGCGTCGCCGCACGGAGGAGGAGGAGATGGTGAGGGAGCTCCAGAAGGAGCGCGAACGCAGCGACCGCAACCGTGACTACCGTGACCGCGATGTTAGGTGAGAATTTCTCAACTCCCCAACCTCTCTATTGCAACACCTCTATTGCAA…	+			1243	243
chrChr10_mRNA_2440_15780511	m1	chrChr10_mRNA_2440_15780511:1296-1660	1295	1313	18	10	3	0	55.56	GGGAGCACCGGGATCGGG	0	1313	1660	347	139	13	2	40.06	ATGACGGGAAGGAGAAGGAGAGGAGCAGCCGCAGCCGCGGCAAGGATGCGGAGAAGGATAGGGGCAAGGATGGGGAGAAGGATAGGAGCAAGGAAGCGGAGAAGGATAGGAGCAGGGACAGGGACAGGGACAGGGACAGCGAGAGGGACAGGCGCAGGGAGAGGGATAGCGGGAGGGAACGAAGAAGCAGCAGCCGCCCTGAGCGTCGCCGCACGGAGGAGGAGGAGATGGTGAGGGAGCTCCAGAAGGAGCGCGAACGCAGCGACCGCAACCGTGACTACCGTGACCGCGATGTTAGGTGAGAATTTCTCAACTCCCCAACCTCTCTATTGCAACACCTCTATTGC	+			1295	295
chrChr10_mRNA_2440_15780511	m1	chrChr10_mRNA_2440_15780511:1428-1627	1427	1442	15	9	3	0	60	GGGACAGGGACAGGG	0	1442	1627	185	74	7	0	40	ACAGGGACAGCGAGAGGGACAGGCGCAGGGAGAGGGATAGCGGGAGGGAACGAAGAAGCAGCAGCCGCCCTGAGCGTCGCCGCACGGAGGAGGAGGAGATGGTGAGGGAGCTCCAGAAGGAGCGCGAACGCAGCGACCGCAACCGTGACTACCGTGACCGCGATGTTAGGTGAGAATTTCTCAAC	+			1427	427
chrChr10_mRNA_2440_15780511	m1	chrChr10_mRNA_2440_15780511:1446-1619	1445	1472	27	15	3	0	55.56	GGGACAGCGAGAGGGACAGGCGCAGGG	0	1472	1619	147	59	4	0	40.14	AGAGGGATAGCGGGAGGGAACGAAGAAGCAGCAGCCGCCCTGAGCGTCGCCGCACGGAGGAGGAGGAGATGGTGAGGGAGCTCCAGAAGGAGCGCGAACGCAGCGACCGCAACCGTGACTACCGTGACCGCGATGTTAGGTGAGAAT	+			1445	445
chrChr10_mRNA_2440_15780511	m1	chrChr10_mRNA_2440_15780511:1476-1616	1475	1490	15	10	3	0	66.67	GGGATAGCGGGAGGG	21	1511	1616	105	42	1	0	40	CTGAGCGTCGCCGCACGGAGGAGGAGGAGATGGTGAGGGAGCTCCAGAAGGAGCGCGAACGCAGCGACCGCAACCGTGACTACCGTGACCGCGATGTTAGGTGAG	+			1475	475
chrChr10_mRNA_2440_15780511	m2	chrChr10_mRNA_2440_15780511:1374-1638	1373	1388	15	10	2	2	66.67	GGGGCAAGGATGGGG	0	1388	1638	250	100	10	0	40	AGAAGGATAGGAGCAAGGAAGCGGAGAAGGATAGGAGCAGGGACAGGGACAGGGACAGGGACAGCGAGAGGGACAGGCGCAGGGAGAGGGATAGCGGGAGGGAACGAAGAAGCAGCAGCCGCCCTGAGCGTCGCCGCACGGAGGAGGAGGAGATGGTGAGGGAGCTCCAGAAGGAGCGCGAACGCAGCGACCGCAACCGTGACTACCGTGACCGCGATGTTAGGTGAGAATTTCTCAACTCCCCAACCTC	+			1373	373
chrChr10_mRNA_2482_16086689	m2	chrChr10_mRNA_2482_16086689:909-1273	908	921	13	9	2	2	69.23	GGGGCCCAGGGGG	37	958	1273	315	126	6	4	40	GAGAGTGGCAACAAAAAAGGGGAGGGGAGAGAGGAGTGGAGTGGGGCTCGGATTAGAGTTGGACTCGGCAACGCGACGAGCACCAAAAGCGAGGGAAGAAAACCAATCCGAATCCGGAGAGAGAAGCGCAGGAGGCAAAATCCACTCCAATTCAACCCAATCACCCGCGGCGAGCCGAGCGGGCGGCGGAGCACGACGACGACGAGGTTTAGGTAGGGGTTCTTGGCTTGTCGGCGTCGGCGGCGGCGGCGGCGGAGGAGGAGGAGGAGTCAGCGATGCGGAGGAGGTTCCAGGACTCCGTCAAGGCCCTCGAGG	+			908	-92
chrChr10_mRNA_2482_16086689	m2	chrChr10_mRNA_2482_16086689:977-1252	976	985	9	8	2	2	88.89	GGGGAGGGG	0	985	1252	267	107	4	2	40.07	AGAGAGGAGTGGAGTGGGGCTCGGATTAGAGTTGGACTCGGCAACGCGACGAGCACCAAAAGCGAGGGAAGAAAACCAATCCGAATCCGGAGAGAGAAGCGCAGGAGGCAAAATCCACTCCAATTCAACCCAATCACCCGCGGCGAGCCGAGCGGGCGGCGGAGCACGACGACGACGAGGTTTAGGTAGGGGTTCTTGGCTTGTCGGCGTCGGCGGCGGCGGCGGCGGAGGAGGAGGAGGAGTCAGCGATGCGGAGGAGGTTCCAGG	+			976	-24
chrChr10_mRNA_2486_16112105	m2	chrChr10_mRNA_2486_16112105:1613-1766	1612	1622	10	8	2	2	80	GGGGTAGGGG	2	1624	1766	142	57	5	2	40.14	GGTTCCGGCGACCGGACCCGGCCTGATCGAGGTCGACGGCGCGTTAGCTACCCTCGGGTCGTGGTAATTTGAGGGCCGAGGTGTGGCTAGGGTTGGAATCGTGGGGTATGGCGGCTTGGGGGACTCGAACCCTAGATCCACG	+			1612	612
chrChr10_mRNA_2499_16201250	m1	chrChr10_mRNA_2499_16201250:241-457	240	256	16	11	3	2	68.75	GGGGATCGGGACGGGG	1	257	457	200	80	5	1	40	GAGCGAGGACGTCGCCGCCGTCGTCGTCCATGGCCGCAGATCTTTCGTCCGCGCCGTCAGCGGCGTCGCTGGCGGGTGTGTGTGAGCGCGGGGTAGCGGCGGGTGGAGCAGGCGGTGGTGGGCGGAGCGGGCACGACGCCGAAGACAGCTTCTTCCCGCGCCGGCGCCTCCGGCCGCTTCTCCCTTCTCAAGCGTTGCAG	+			240	-760
chrChr10_mRNA_2499_16201250	m2	chrChr10_mRNA_2499_16201250:241-457	240	256	16	11	3	2	68.75	GGGGATCGGGACGGGG	1	257	457	200	80	5	1	40	GAGCGAGGACGTCGCCGCCGTCGTCGTCCATGGCCGCAGATCTTTCGTCCGCGCCGTCAGCGGCGTCGCTGGCGGGTGTGTGTGAGCGCGGGGTAGCGGCGGGTGGAGCAGGCGGTGGTGGGCGGAGCGGGCACGACGCCGAAGACAGCTTCTTCCCGCGCCGGCGCCTCCGGCCGCTTCTCCCTTCTCAAGCGTTGCAG	+			240	-760
chrChr10_mRNA_2526_16477079	m1	chrChr10_mRNA_2526_16477079:1157-1789	1156	1177	21	11	3	0	52.38	GGGTCAGGGAATGGTTCTGGG	0	1177	1789	612	245	10	2	40.03	TGGGGATCTGGCTCTGGCTCAGGGTATGGCCAAGCTGGAGGCTCTGGTGGAGCATATGCTAGTGGAGGTGGTGGCGGTGGAGGTGGTGGAGGTGGACAAAACGGTGGATCTGGGTATGGTTCTGGATCTGGTTCAGGTTATGGTCAGGCTGGTGGATATGGGTCCCATGGTGGTGCGTACGCTCAAGGAGGCGGTCAAGGTGGTGGTGGAGGTGGTGGGGCAAATGGTGGGTCTGGATATGGTTCCGGATCTGGCTCTGGCTATGGTCAGGCTGGTGGCTACGGTCCTCATGGTGGAGCATATGCTCAGGGTGGCGGACAAGGTGGTGGTGGTGGCGGTGGATACAATGGTGGATCAGGTTATGGTTCTGGTTCTGGATCTGGTTACGGCCAAGCTGGT…	+			1156	156
chrChr10_mRNA_2529_16492007	m1	chrChr10_mRNA_2529_16492007:1306-1675	1305	1320	15	9	3	0	60	GGGTCTGGGTATGGG	0	1320	1675	355	142	7	0	40	CAAGCTGGTGGGTCTGGACCATATGGTGGTGGGTATGCTCAGGGAGGAGGTGGTGGCCAGGGTGGCGGTGGTGGACAAAATGGTGGATCTGGATATGGTTCCGGCTCTGGTTCAGGGTACGGTCAAGCCGGAGGGTATGGACCGTATGGCGGTGGATATGCTCAGGCTGGTGGCCAAGGTGGCGGCGGCGGTGGTGGACAGAGTGGTCCAGGCGGCAGCGGATATGGTAGTGGCTCAGGAAGTGGTTCGGGAAGTGCCTACGGTGGACATCCATAGAAGTGCTTCACCTAAATAACCTAGCAGTACTGACACTATGTGCTGCCTGGTTTGAGAGGTGTTGTTATTAGTTTGCGTG	+			1305	305
chrChr10_mRNA_2536_16519658	m2	chrChr10_mRNA_2536_16519658:1252-1615	1251	1268	17	13	2	2	76.47	GGGGGAGGAGGTTGGGG	22	1290	1615	325	130	6	1	40	GGTACTGGATTTGGCAGTGGATCCGGGGCGGGCTCAAGCTCTGGCCAGATGGCCGAAGGTTATTACCCTGGCTATGGAGGACATGCAAGTGCTGGTGGAGGTGGAGGTGGCAATGGCGGTGGACAAGCTGGAGGAGTTGATGGGTCCGGTGGTTATGGGACTGGCGGTGGGAATGGATCCGGATCTAGTGTGGCAAACAATGGTACCCCTAACACGCCACCGCCTTATGCAAATGCAAATGCAAGTGGCAATGGCAATGGGAACGGTGGTGGTCAAAGTGGTGGCAGTGGTAGTGGTGGTGGCGGTGGATCTGGATATGGTGACG	+			1251	251
chrChr10_mRNA_2548_16582365	m1	chrChr10_mRNA_2548_16582365:1151-1611	1150	1165	15	11	3	1	73.33	GGGACAGGGCGGGGG	16	1181	1611	430	172	8	5	40	GGTGGTGGCTCGGGGTCTGGAAGTGGTGCTGGGGCTGCACAGAGCGGCTCAAATGGTGCCCACGCTACTGCTGGAGGTGGAGGTGGAGGTGGTGGCAATAGCCAATACGGTGGATATGGGGCGGGTGGTGGATCCGGCGTTGGTTCAAGCTCTAGTCAGTATGCTACCGGGTATTATTCTGGTTATGGTGGTTACTCTAGCGCTGGAGGTAACGGTGGAGGTGGTGGTGGAGGACAAGCTGGGGGTAACTGGGGATCTAGTGGTTCTGGTGATGGCAGTGGTGCTGGCTCTGGCTCTAGTTCGGCCAACACATACTATGGTGGACCGAGTTACGCGAATGCTGATGCTAATGGTAATGGTAATGGTAAAGGCACCGGTACATATGGTGGGAGCGGTGGT…	+			1150	150
chrChr10_mRNA_2550_16592283	m2	chrChr10_mRNA_2550_16592283:1156-1613	1155	1166	11	10	2	2	90.91	GGGGGAGGGGG	0	1166	1613	447	179	11	1	40.04	TACTGCGTATGACAATGGTGGTGCCGCAGGGTCTGGGAGCGGTTATGGCGTCAGTCAGGGTGGTAGTAATGGTGCCCATGCAACTGCTGGAGGGAGCGGCGGCGGCGGTGGTTCTAGCCAATATGGTGGATCGGCATATGGTTCTGGAAATGGCTCAGGCTCAAGCTCTAGTCAGACTAGCAATGGGGAAGGAGGTTATGGTGGTGAGTCCGATGCCGGTGGTGGTGGCGGTGGAGGAGGACAAGGACAGGCTGGAGGATATGGTTCAACTGGTAGTGGATCTGGTAGTGGATCTGGCTCTGGTTATAGCAATGCTAATAATAATTGGTATGGGTCAAGTGCGGGAGCGGGTGCTAGTGGTAATGGTGGAGGCAATGGCAATGGTGAAAATGGCGGGAA…	+			1155	155
chrChr10_mRNA_2551_16600321	m1	chrChr10_mRNA_2551_16600321:1292-1478	1291	1317	26	14	3	0	53.85	GGGTCTGGTAGTGGGTCAGGCTCGGG	34	1351	1478	127	51	1	0	40.16	GGCTCTGGTGGTGAATATTCTAGTGCAGGCGGTAGCGGTGGCGGTGGTGGCGGAGGACAAGGCAATGGAAATTATGGGTCAACTGGACAAGGATCTGGTAGCGGTACTGGTTCTGGCTATAGTGACG	+			1291	291
chrChr10_mRNA_2551_16600321	m2	chrChr10_mRNA_2551_16600321:1178-1478	1177	1191	14	10	2	2	71.43	GGGGGATCCGGGGG	0	1191	1478	287	115	6	1	40.07	CGGAAGTGGTACGGGATCTGGTCAGAGTGGTTATAATGGTGCACACGCAAGTGGTGGAGGCAGAGGGGGCGGCGGTGGCGGTAGCCAGTATGGTGGATCAGGGTCTGGTAGTGGGTCAGGCTCGGGCTCAGGCTCTAGTCAGTATAGTTCAAATTATTATGGCTCTGGTGGTGAATATTCTAGTGCAGGCGGTAGCGGTGGCGGTGGTGGCGGAGGACAAGGCAATGGAAATTATGGGTCAACTGGACAAGGATCTGGTAGCGGTACTGGTTCTGGCTATAGTGACG	+			1177	177
chrChr10_mRNA_2553_16614455	m1	chrChr10_mRNA_2553_16614455:1181-1470	1180	1205	25	17	3	3	68	GGGGGAGCGGGGGAAGGAATTGGGG	35	1240	1470	230	92	6	2	40	GCAAGTGGCGGAGGCGGAGGTGGTGGTGGCGGTTACAGCCAATACGGTGGATCGGGATCTGGTAGCGGATATGGCACGGGCTCAGGCTCTAGCCAGACCTCTCAAAATAGATATTATAGTTATGGCGGGTCATCCAGTGCTGGGGGTGCTGGTGCTGGTGGCGGCGCTGGACAAGCTGGTGGTTATTGGCCATCCAATGGTCAGGGGTCTGGTAGTGGTACGGGTTCTGG	+			1180	180
chrChr10_mRNA_2553_16614455	m2	chrChr10_mRNA_2553_16614455:1181-1470	1180	1193	13	11	2	2	84.62	GGGGGAGCGGGGG	47	1240	1470	230	92	6	2	40	GCAAGTGGCGGAGGCGGAGGTGGTGGTGGCGGTTACAGCCAATACGGTGGATCGGGATCTGGTAGCGGATATGGCACGGGCTCAGGCTCTAGCCAGACCTCTCAAAATAGATATTATAGTTATGGCGGGTCATCCAGTGCTGGGGGTGCTGGTGCTGGTGGCGGCGCTGGACAAGCTGGTGGTTATTGGCCATCCAATGGTCAGGGGTCTGGTAGTGGTACGGGTTCTGG	+			1180	180
chrChr10_mRNA_2559_16664794	m1	chrChr10_mRNA_2559_16664794:1749-1973	1748	1772	24	16	3	0	66.67	GGGCGCCGAGGGAGGCGAGGTGGG	1	1773	1973	200	80	6	1	40	GCACACCTCGCGGCCGATGCCGCGGGAGCCGCCGGTGACGAGCGCGACGCGGCCGTCGAGCGGGAGCGCGCTGGCTGCTGGCGCCGCCATGGCTTCACACGCACTCACTCGCTCGGGGTGTTGCTGCTTCGCGTGTTTGTTTGGGCGCGCGAGTAGGATTTTTTGGTGTGTTGAGGAGGTGCACGATGGGCAAGCTAGGG	+			1748	748
chrChr10_mRNA_2561_16675581	m1	chrChr10_mRNA_2561_16675581:1108-1246	1107	1121	14	11	3	1	78.57	GGGCCGGGCGGGGG	0	1121	1246	125	50	5	1	40	CGCTGTCCGCGGCGCGGTGGCGCGGCGGCGCCGGGACCGGGACCGGGATCGGGATCGACCTGCGCGCCGCGCTGCGCTCCGGGGGCAACCTCCTCTTCGCGCTCTTCGTGGCGGCCGTCCTCGCC	+			1107	107
chrChr10_mRNA_2563_16697503	m1	chrChr10_mRNA_2563_16697503:1145-1333	1144	1156	12	10	3	1	83.33	GGGGCGGGAGGG	0	1156	1333	177	71	6	4	40.11	AGGGAGCGAATCTGAGGTGGTGGCTATGGGGTCGCCGGGGGCGGGGAGCAGCGGCGGCGGTGGAGGTGGGCATGAGTGCAGCTTCAAGATCCTGCTCATCGGGGACTCCGGCGTCGGCAAGAGCAGCCTCCTCGTCAGCTTCGTCGTCGCCGCCGCCGCCGCCCACCTCGACGACGA	+			1144	144
chrChr10_mRNA_2571_16766843	m1	chrChr10_mRNA_2571_16766843:1194-1439	1193	1214	21	16	4	2	76.19	GGGGAGGAGGGGGGCAGCGGG	0	1214	1439	225	90	5	3	40	CGGCGTGAGCTCGATACCGAAGGGCGCTGGGGCTGCCGCGAGGAGGAAGACGCTGTGCGACATCACCAACCTGAGGCCGCGGCCGGCGGCGGCCGTGGAGCAGGACGGGGCGACGTGTGCCGCGGACGCGGGCGGAGTCGCGCAGGCGCAGCTTGTCAAGGCAAGATCGCCGATCCTGTGCTTGCCAGTTTGAAAATCTCGGGGTCGTTCGCTAACGGTGATGTT	+			1193	193
chrChr10_mRNA_2571_16766843	m2	chrChr10_mRNA_2571_16766843:1194-1448	1193	1207	14	12	3	2	85.71	GGGGAGGAGGGGGG	1	1208	1448	240	96	6	3	40	AGCGGGCGGCGTGAGCTCGATACCGAAGGGCGCTGGGGCTGCCGCGAGGAGGAAGACGCTGTGCGACATCACCAACCTGAGGCCGCGGCCGGCGGCGGCCGTGGAGCAGGACGGGGCGACGTGTGCCGCGGACGCGGGCGGAGTCGCGCAGGCGCAGCTTGTCAAGGCAAGATCGCCGATCCTGTGCTTGCCAGTTTGAAAATCTCGGGGTCGTTCGCTAACGGTGATGTTTTTTTTCGG	+			1193	193
chrChr10_mRNA_2572_16771729	m1	chrChr10_mRNA_2572_16771729:6-422	5	30	25	13	3	1	52	GGGATGATCGTCGGGCTTAGTGGGG	0	30	422	392	157	10	3	40.05	TGGCGGTAGGTGGTGGGCATGAGTAGGCAAGACACCGGCGATAGCTTTGAAGCCGCGGGGGATGGAGGAGGGTGGTAGTCTGGTAGGCCGACATTGGTAGCTAGAACAAAACAAGCATTTGGTTAGGAGGCGGCGACTGGTGATGGTGGATCGGGCGGAAGAGAGCCGCTAGAGACCCGGAAGACGATAGGATGGGAGACCTCGCCGATGGCGTTATCCCTTACAGCCAGGCGACGAGGTTAGGCAGTGCTGCGTGGGGCGGAAGTGGCACAGATCGAGCGTTGGTGAGAGGGCAGCAGCGTGAAGGGATGTTGGGAGGAGAAGGATGAAAAGGAAGGGGTTTTGTGGTTAGTTTGCCTAGCATGTATCTTAAAAGCAAATCGAAAGGTCTA	+			5	-995
chrChr10_mRNA_2616_17048051	m1	chrChr10_mRNA_2616_17048051:1422-1553	1421	1436	15	11	3	0	73.33	GGGTGTGGGAGTGGG	0	1436	1553	117	47	6	2	40.17	AGTGGGAGGTTGTGCGTCTCGTTCCGGTTTGGTGATGTGTGTGGGGGGTGGGAGATTCGTTTGGGGTTTCTGTGCTGGGCTTCGTGAAATCTGTTTGAATGGCTAGAATCCACTGGA	+			1421	421
chrChr10_mRNA_2619_17070925	m1	chrChr10_mRNA_2619_17070925:1824-2000	1823	1851	28	19	3	2	67.86	GGGGGCGAGGCGGGTGCTGGTGACGGGG	0	1851	2000	149	74	6	4	49.66	ACGGGGCCGCTGGGGTGCGCGCCGGCGGAGCGCGCGCTGCGGGGGCGCGGCGGCGGGTGCGCGCCGCAGGTGATGCGCGCGGCGGAGCTGTTCAACCCGCAGCTGTCGCGCGCGCTGGGGGAGATGAACGCGCGCGTCGGCCGCCCGGG	+			1823	823
chrChr10_mRNA_2619_17070925	m2	chrChr10_mRNA_2619_17070925:1848-2000	1847	1857	10	8	2	2	80	GGGGACGGGG	0	1857	2000	143	70	5	3	48.95	CCGCTGGGGTGCGCGCCGGCGGAGCGCGCGCTGCGGGGGCGCGGCGGCGGGTGCGCGCCGCAGGTGATGCGCGCGGCGGAGCTGTTCAACCCGCAGCTGTCGCGCGCGCTGGGGGAGATGAACGCGCGCGTCGGCCGCCCGGG	+			1847	847
chrChr10_mRNA_2630_17124734	m1	chrChr10_mRNA_2630_17124734:1404-1654	1403	1425	22	14	3	1	63.64	GGGCGGCGGGGTGATGATTGGG	7	1432	1654	222	89	4	3	40.09	GGCCGCCGCCGCGGTCGTCCTCTCGCGGTGAGGGGGAGGACGCGGATGGCGGCATGATTGGGCCGCCTCGGCCGCCACCGGTGAAGGATGATGACGAGGAGGACGAGGATGACGACGACGACGATGGGGATGACAGCGACGACGAGATGGAGGATGACGGCGAGCGTTACAATCGGATTCCTCTCAGCAACGAAGTTGTTCTGCGGGGGCACACCAAGGTAG	+			1403	403
chrChr10_mRNA_2631_17132714	m1	chrChr10_mRNA_2631_17132714:1119-1615	1118	1135	17	11	3	1	64.71	GGGGTTCGCCGGGTGGG	0	1135	1615	480	192	12	6	40	CGCTCAACAGCTCCATCAAGAACGCCGGCGCCGACGTCGGCGTCGGCTGGGGGGAGCAGCCGTGGTCGCCGTACTACCGCCAGAGCGCGTGGTTCGCCTCGAGGTTCCACCTCGCAACGTTCGCGGCGCTGGCGGGGGCGCTGGGCGTCGCGGCGAAGGCGTCCGCGGCGTACCACGGCGGCCGCTCGGGCGCGTCGTGGCGGCCGCAGGGGCTCGCCGCCGCGGCGTCGCTCGGCACCGCCGCGTGGGCGGCCACCGCGCTGGCGTTCGGGGTGGCGTGCAGGGAGATCCACGACGCCGCCGCGGCGGGGCCCGCCGGCGCCGCGCGCGGGTGGCGGATGCGCGCGCTGGAGGGGCTCACCGTGACGCTGGCGTTCACGCAGCTCCTCTACGTGCTGC…	+			1118	118
chrChr10_mRNA_2632_17137828	m2	chrChr10_mRNA_2632_17137828:1209-1510	1208	1219	11	10	3	2	90.91	GGGGGGTGGGG	26	1245	1510	265	106	10	3	40	GAGCAGCGGGGTTGGTTCGCGTGCGTTGGCGGGTGCGTGCTCGGTAGCTACGGGAACGAGAGAGGCGGGTGGGGGGGATTGGATTAGATTGCGGGATCGCCCTTGTTGCTCAGACGTATAGAGTCGCCTCACCTCTGCGCGGTAGCTGTTCGGTGAAATGCCCTAGTGTGGTGGGGTTGAGCCGGGCGCCCCAAGCGGGCGAATTTGGCTTCATGCCAAGTCTGAGGCTGTCTCGCAGCAATCTGTTGCTGCTGGTTGCGGACGG	+			1208	208
chrChr10_mRNA_2644_17195661	m1	chrChr10_mRNA_2644_17195661:1517-1969	1516	1529	13	10	3	1	76.92	GGGCCGGGGAGGG	0	1529	1969	440	176	10	4	40	TTTCTCGGATCCGGTTCTTGCTAATCCGATCGGAATCCGAGCGGATGGGGTCAGCGATGGATGTGGTGGACATCAGCTCCGACGAGGAGGGCTTCGCCGCGGCGGCGGTGGCGGTGGCGACGACGACCAAGAAGGCGTCCGTCGACTCCCTCGGGTGGATTGCGGACCTTCTTAGAGAGGAGGATGAGAGGGCTTTGTCGGATGAGTTCGATGATCTGGAGGTGATGAGTGAGCTGTCGGCGCCGCCGGTGATGGCGCAGCAGAAGGGGGGCAAGCCCGATTGCGGCGGCGAGGAAGACGACGATGATTGCGTGGTGCTGGATGGGGATCCTGATGATGTTGTCGCTGTCGCGGGGGAGAAAGGGAGTGAGGGAGATGGCAGCTCGGATGAATTGCAGA…	+			1516	516
chrChr10_mRNA_2671_17366810	m1	chrChr10_mRNA_2671_17366810:539-672	538	562	24	16	3	1	66.67	GGGAGGAGGAGGAGGGACTCGGGG	0	562	672	110	44	5	1	40	CGGGAGGAAGACGGCGAGGAGGGGACAGGAGCGCGGCGGGCGACGTCGCTCGCGCGGGAGCGCCATCATCGGGCGAGCCTCTCATGATCAAGGTACCATTCGTCTCTGAC	+			538	-462
chrChr10_mRNA_2677_17431265	m2	chrChr10_mRNA_2677_17431265:1516-1724	1515	1532	17	14	2	2	82.35	GGGGGCGGTGGTGGGGG	0	1532	1724	192	77	4	2	40.1	AGGCGCCGGTGGTGGTGGTGGTGGCGGCGGTGGTGACGCCGGCGGTGCGCGGACGAAGAAGATCTTCGTCGGCGGGCTGCCCTCCAACCTGACGGAGGACGAGTTCCGGCAGTACTTCCAGACCTACGGGGTCGTCACCGACGTCGTCGTCATGTACGACCAGAACACGCAGCGGCCGAGGGGGTTCGGGTT	+			1515	515
chrChr10_mRNA_2681_17471631	m1	chrChr10_mRNA_2681_17471631:1106-1406	1105	1129	24	16	3	1	66.67	GGGATATGGAGGGCGGCGGCGGGG	0	1129	1406	277	111	6	4	40.07	AGAGGGCGGCGGGGGTGGTGCGGCGGCTGATGGCGGCGAAGGCGGAGTCGCGGAAGAGCTTCTCGGAGATCGGGGAGGAGGCGGGGCTGACCAACGTGTACGTGGCGCAGCTGCTGCGGCGGCAGGCGCAGCTGAAGCCGGAGACGGCGCCGGCGCTGCGGGCGGCCGTGCCGGGGCTCACCGACGACCTCGTCGCGCTCATGATGGAGCCGCCGTTCCGCTCCTACCACCCGGACATCGTCCACGAGCCCGCCATCTACAGGTGCCTCCTCCTTCC	+			1105	105
chrChr10_mRNA_2681_17471631	m2	chrChr10_mRNA_2681_17471631:1126-1394	1125	1144	19	15	3	2	78.95	GGGGAGAGGGCGGCGGGGG	0	1144	1394	250	100	4	3	40	TGGTGCGGCGGCTGATGGCGGCGAAGGCGGAGTCGCGGAAGAGCTTCTCGGAGATCGGGGAGGAGGCGGGGCTGACCAACGTGTACGTGGCGCAGCTGCTGCGGCGGCAGGCGCAGCTGAAGCCGGAGACGGCGCCGGCGCTGCGGGCGGCCGTGCCGGGGCTCACCGACGACCTCGTCGCGCTCATGATGGAGCCGCCGTTCCGCTCCTACCACCCGGACATCGTCCACGAGCCCGCCATCTACAGGTG	+			1125	125
chrChr10_mRNA_2681_17471631	m2	chrChr10_mRNA_2681_17471631:1201-1349	1200	1215	15	12	2	2	80	GGGGAGGAGGCGGGG	2	1217	1349	132	53	2	1	40.15	GACCAACGTGTACGTGGCGCAGCTGCTGCGGCGGCAGGCGCAGCTGAAGCCGGAGACGGCGCCGGCGCTGCGGGCGGCCGTGCCGGGGCTCACCGACGACCTCGTCGCGCTCATGATGGAGCCGCCGTTCCG	+			1200	200
chrChr10_mRNA_2690_17592697	m1	chrChr10_mRNA_2690_17592697:1211-1680	1210	1224	14	12	3	3	85.71	GGGGAGGGGAGGGG	1	1225	1680	455	182	14	6	40	GCAGAGGGCGGCATCGGATCGGAGGAGGGCGCGATGAGGAGGAGGGGCGGCGCTGGGGGATCGGATCCGCGCGCATGATTGCGGCGCGGCGCGGGAGGGGATTTGTTCGTGGATCGTGCCTCCGATCGGCGGGAGTTGGATCGGGGGCGTGGTGGCATTGGGGGTGAGACGGGATGGTGAGCGGCAACCTCTTCCACTGCCGGAGGAACTCGTGGCCGGCCGAGGAGTACGTCGGCCGAACCGCCCTGCAGTTGGTGAGTCCAATTTCTTGTTCCTTTTGGGCTTGTGCTTCCTGTGGGCGCGTGTTTGATTTTGCTGGGGATGCTTTGGATTTCGCAGTTGGACTTCGACGGCGGGTCGCCTCCGGAGCAGGCATGGCGGCGGCGTCTGAACAGCCAC…	+			1210	210
chrChr10_mRNA_2690_17592697	m2	chrChr10_mRNA_2690_17592697:1211-1684	1210	1219	9	8	2	2	88.89	GGGGAGGGG	0	1219	1684	465	186	15	7	40	AGGGGAGCAGAGGGCGGCATCGGATCGGAGGAGGGCGCGATGAGGAGGAGGGGCGGCGCTGGGGGATCGGATCCGCGCGCATGATTGCGGCGCGGCGCGGGAGGGGATTTGTTCGTGGATCGTGCCTCCGATCGGCGGGAGTTGGATCGGGGGCGTGGTGGCATTGGGGGTGAGACGGGATGGTGAGCGGCAACCTCTTCCACTGCCGGAGGAACTCGTGGCCGGCCGAGGAGTACGTCGGCCGAACCGCCCTGCAGTTGGTGAGTCCAATTTCTTGTTCCTTTTGGGCTTGTGCTTCCTGTGGGCGCGTGTTTGATTTTGCTGGGGATGCTTTGGATTTCGCAGTTGGACTTCGACGGCGGGTCGCCTCCGGAGCAGGCATGGCGGCGGCGTCTGAAC…	+			1210	210
chrChr10_mRNA_2690_17592697	m2	chrChr10_mRNA_2690_17592697:1269-1615	1268	1284	16	12	2	2	75	GGGGCGGCGCTGGGGG	1	1285	1615	330	132	10	4	40	TCGGATCCGCGCGCATGATTGCGGCGCGGCGCGGGAGGGGATTTGTTCGTGGATCGTGCCTCCGATCGGCGGGAGTTGGATCGGGGGCGTGGTGGCATTGGGGGTGAGACGGGATGGTGAGCGGCAACCTCTTCCACTGCCGGAGGAACTCGTGGCCGGCCGAGGAGTACGTCGGCCGAACCGCCCTGCAGTTGGTGAGTCCAATTTCTTGTTCCTTTTGGGCTTGTGCTTCCTGTGGGCGCGTGTTTGATTTTGCTGGGGATGCTTTGGATTTCGCAGTTGGACTTCGACGGCGGGTCGCCTCCGGAGCAGGCATGGCGGCGGCGTCTG	+			1268	268
chrChr10_mRNA_2704_17688595	m1	chrChr10_mRNA_2704_17688595:397-948	396	416	20	16	3	3	80	GGGGAGGGGCGAGGCGGGGG	0	416	948	532	213	10	0	40.04	AGGAAGTACGCGCACGGGATGCACCCCGCGCAGATGGAGGCGCTGCGCGCCATGTGCGGCGCGCTCATCCCGTCGCTGCCCGTGGACGCGGACGGCGGCGACGGCGGGCGCCGCCCCGGCGACAAGGACCTCGAGCGGTTCTACCTCGCCTCCGCCGCCGACTCCTCCATCCCCGACGAGGTCGGTCGGTCGGTCGATCGGTCGAACACCCCATGCGCGCGAGTTCTTTCTTGTTTATAATCTCTAATCTGGCGGCGGCCGCGGCGACCGCGGCGTGGCGTGGCGTGCAGGTGGCGGAGCTGCTGGTGACGCGTTGCATATGGGAGGCGGTGGCGCTGACGTGGGTGGTGCTGTGGGCGCTGAGCACGCGGGCGGGCACGCTGCTGCTGTGCGGCCGGG…	+			396	-604
chrChr10_mRNA_2704_17688595	m2	chrChr10_mRNA_2704_17688595:397-965	396	405	9	8	2	2	88.89	GGGGAGGGG	0	405	965	560	224	11	1	40	CGAGGCGGGGGAGGAAGTACGCGCACGGGATGCACCCCGCGCAGATGGAGGCGCTGCGCGCCATGTGCGGCGCGCTCATCCCGTCGCTGCCCGTGGACGCGGACGGCGGCGACGGCGGGCGCCGCCCCGGCGACAAGGACCTCGAGCGGTTCTACCTCGCCTCCGCCGCCGACTCCTCCATCCCCGACGAGGTCGGTCGGTCGGTCGATCGGTCGAACACCCCATGCGCGCGAGTTCTTTCTTGTTTATAATCTCTAATCTGGCGGCGGCCGCGGCGACCGCGGCGTGGCGTGGCGTGCAGGTGGCGGAGCTGCTGGTGACGCGTTGCATATGGGAGGCGGTGGCGCTGACGTGGGTGGTGCTGTGGGCGCTGAGCACGCGGGCGGGCACGCTGCTGCT…	+			396	-604
chrChr10_mRNA_2711_17722467	m1	chrChr10_mRNA_2711_17722467:1354-1492	1353	1368	15	11	3	0	73.33	GGGCGCGCGGGAGGG	7	1375	1492	117	47	2	0	40.17	GTAGTTTCTGGCTACTGGCTAGGGCTCCGATGAGGCGAGGAGTGAAAGGCGCGGGTGTGTGTACGGTGAATTTTGGATGATCCGTGCGAACCTGGTGGTGTGGTTTCTGTGCTGAAG	+			1353	353
chrChr10_mRNA_2712_17726512	m2	chrChr10_mRNA_2712_17726512:1247-1718	1246	1257	11	10	2	2	90.91	GGGGGTGGGGG	1	1258	1718	460	184	8	2	40	GGAGGAGGAGGAGGCGTTCGAGCACACGCTGCTGGTGGTGCGGGAGGTGTCGGTGTACAAGATCCCGCCGCGGACGACGAGCGGCGGGTACAAGTGCGGTGAGTGGCTGCAGTCCGACAGGATCTGGTCGGGGCGGCTCCGCGTGGTGTCGTGCGGCGACCGCTGCGAGATCCGCCTCGAGGACCCGGCCTCCGGCGACCTCTTCGCCGCCTGCTTCGTCCTCCCAGGCCAGCGCGAGGCCGCCGTCGAGACCGTGCTCGACTCCTCCCGATACTTCGTGCTCCGGATCGAGGATGGCAGGGGGAAGCACGCCTTCGTCGGGCTCGGGTTCGGCGAGCGGAACGAGGCGTTCGACTTCAACGTCGCGCTGTCGGATCACGAGAAGTACGTCAAGAGGGA…	+			1246	246
chrChr10_mRNA_2714_17744164	m1	chrChr10_mRNA_2714_17744164:1203-1335	1202	1222	20	15	3	1	75	GGGCGGCGGCGGGGGACGGG	1	1223	1335	112	45	2	1	40.18	GGTTGCTGCCGCTGCCGCTCGACACCCACCGGCCGGCCCGGTTCTGCTCGCCGCCGTCGCCTTTCGAGGATGTCCCCCGGCTAGACGGGGTGGCGGCGGCGGCGGCGGTGGG	+			1202	202
chrChr10_mRNA_2718_17753316	m2	chrChr10_mRNA_2718_17753316:1302-1582	1301	1322	21	12	3	2	57.14	GGGGGCTCTCTCGTCGGGGGG	0	1322	1582	260	104	8	1	40	TGATCGGTCGACGAGGACCGGCGGGAGCGGAGGCGGAGGCGGAGGCGGTGGGGGTTCGTCGTTCTCCGCTATGGCGGAGAGGGTGTTGGCGCCGCCATCGGTGTCCAGCGGGAGCGGCGCCGCGTTCGCGTTCGCGTTCTTGGCCGCGTCGCCGAAGCAGCAGCAGCCGTTGACGCCCATGGGATCCACCGCCAGCTGCGGCGGCGCGGGATCCGGGTTCTTGCCCCCTGATCCGTCGTCGTCGCTCACCCCCATGGGCT	+			1301	301
chrChr10_mRNA_2719_17755806	m1	chrChr10_mRNA_2719_17755806:1233-1475	1232	1251	19	14	4	1	73.68	GGGCGGGCGCCGCGGGGGG	9	1260	1475	215	86	5	1	40	CTAGGGTTTGGGGGCTCTGGCTGGTGCATGAGAAGGGCACTGGAGTACGGACGGCATGGAGGTGGAGGCGGCGAGGAGGGACGCGGCCACGCTGGACCCGGAGCTGCTGCAGCTGCCGGAGCTCTCGCCTGGCGCGCTCCGGGAGAACCCCGCCCTTGCTGAGGCGCTCTACTCGCAGTGGCTCGCGCTCCCCGAGACATCCAAGCTGGTAGCGG	+			1232	232
chrChr10_mRNA_2721_17776920	m1	chrChr10_mRNA_2721_17776920:1221-1426	1220	1240	20	11	3	1	55	GGGGTTGTTGGGAATTTGGG	6	1246	1426	180	72	4	2	40	GGGCTCTGCAATTTGGAGGAAGGTGAGGCGATTTTTTTTATCTGCGGGGAATTTCTGCAGTGGGGGTGGTTAGATTGTGCTGTCAATGGTGGTGGTGGTGGTGGTTCGATGAACATGGCGCGTTCGGGTGACGTCAGCCGCTGCCACCGGTGTGGCCTGTGGTCGAATGGCTCTGCGCCG	+			1220	220
chrChr10_mRNA_2724_17803220	m1	chrChr10_mRNA_2724_17803220:701-1037	700	716	16	13	3	2	81.25	GGGGGCGCGGGAGGGG	1	717	1037	320	128	8	2	40	GCCTGGCCGCCGCGGCGCACGCGCTCGCCGCCAAGGGCGGCCCCGCGTTCGCGGGCGACGCCGTCGTCGGGAACGCGCTCGTCGCCATGTACGCCGCGCTCGGGGACGTCGCCGCCGCGCGCGCGGCGTTCGCGGGCCTCCCCGAGCGCGACGTGGTGGCGTGGACCGCCCTCGTCGGCGCGTACGCCGACGCCGGGGAGCTGGGAGAGGCCTTCGAGCTGTTCGAGACGATGCAAGAGAGCGGCGTTCGGCCGGATGTGATTTCGTGGAACACGCTGGTGTCCGGGTTCGCAAGGAATGGTGACCTTCGAGCTGCGCTG	+			700	-300
chrChr10_mRNA_2724_17803220	m2	chrChr10_mRNA_2724_17803220:701-1037	700	716	16	13	3	2	81.25	GGGGGCGCGGGAGGGG	1	717	1037	320	128	8	2	40	GCCTGGCCGCCGCGGCGCACGCGCTCGCCGCCAAGGGCGGCCCCGCGTTCGCGGGCGACGCCGTCGTCGGGAACGCGCTCGTCGCCATGTACGCCGCGCTCGGGGACGTCGCCGCCGCGCGCGCGGCGTTCGCGGGCCTCCCCGAGCGCGACGTGGTGGCGTGGACCGCCCTCGTCGGCGCGTACGCCGACGCCGGGGAGCTGGGAGAGGCCTTCGAGCTGTTCGAGACGATGCAAGAGAGCGGCGTTCGGCCGGATGTGATTTCGTGGAACACGCTGGTGTCCGGGTTCGCAAGGAATGGTGACCTTCGAGCTGCGCTG	+			700	-300
chrChr10_mRNA_2730_17889722	m2	chrChr10_mRNA_2730_17889722:1673-1842	1672	1691	19	13	2	2	68.42	GGGGGAATGGCGACGGGGG	1	1692	1842	150	60	3	1	40	GACGTCGGCGTCGGCGGCGGGGGCGTCGCCGAGCAGGTACGAGTCGCAGAAGCGGCGGGACTGGAACACGTTCGGGCAGTACCTCCGCAACCACCGGCCGCCGCTGTCGCTGGCGCGGTGCAGCGGCGCGCACGTCCTGGAGTTCCTCCG	+			1672	672
chrChr10_mRNA_2738_17967690	m1	chrChr10_mRNA_2738_17967690:1015-1201	1014	1030	16	12	3	1	75	GGGGAGCGGGAGCGGG	1	1031	1201	170	68	5	2	40	GCGCGAGGGAGATGGGCTCGACGAACAGCCCGGTGGTGGTGGTGGTGCCGGACCCCGTGGTGGTGGGGGTGGGGCTCCACCACCCGCACCCGGCCGCCGCGCTGATCTCCCGCCGCGTCGCCATGGCGCGGGACTACGCCGCCGCCGCCGCCGTCCTCCGCCCGCCGTGG	+			1014	14
chrChr10_mRNA_2738_17967690	m2	chrChr10_mRNA_2738_17967690:59-453	58	68	10	9	2	2	90	GGGGGAGGGG	0	68	453	385	154	3	0	40	AGCCAGAGCTCGAGGGAGCCGTCGGCGCTCGCGGCCTCGAGGCGACGCTATGTCGGCCTCCCCTCCCACCAGCGCCGCCGCCGCCACCGCTCGTCTTCGTGGTCATGGCGGCGTCCGGTGCACCGTCGCCGTGACGCGGTTCGTCGTTGGTGCACGTCGCGGTGTTCTCCGACGGCTGCGATGAGGGCGGCCCGGCGGAGCTCGGCGACCACCGTGGCGGCGAGTCGTCCGGTCGCCGAGCAAATGGCTGTGTCGGCGAGGTGGCTGTCGCGGAGGTCGAGGCCGACGATGCGGAGCGGGAGAAAAAAGCGCCGCCTGCGGCGGTGTCGGCGAGGTGGCCACCGTACCCGGTGCCGTGAGGTGTGGCCGCGGCGGCGCCATCGTT	+			58	-942
chrChr10_mRNA_2747_18108764	m2	chrChr10_mRNA_2747_18108764:1111-1393	1110	1123	13	9	2	2	69.23	GGGGGTCCCGGGG	0	1123	1393	270	108	4	1	40	CGAAGAGCGGCTTGCGGTGGCGGTGGCGGCGGCGGTTGGGTAGGTGCGGCGGCCGGCCTCGGCTGCGGCGGCGGCGGCGATGTATAAGAACCAGCTCCAGGAGCTCGCGCAGCGGAGCTGCTTCAACCTGCCGGCGTACACCTGCCTGCGGGAGGGGCCGGACCACGCGCCGCGGTTCAAGGCGGCGGTCAACTTCAACGGCGAGCAGTTCGAGAGCCCCGGGTTCTTCACCACGCTCCGCCAGGCCGAGCACGCCGCCGCGGAGGTCGC	+			1110	110
chrChr10_mRNA_2808_18446071	m2	chrChr10_mRNA_2808_18446071:605-927	604	618	14	10	2	2	71.43	GGGGCGGCATGGGG	2	620	927	307	123	7	5	40.07	GGAAGAGCTCGCCGTCGTTCGCAAAGAAAAGCTCGCTGGTGTGGGGGAGGACAAGCTCGCTGGCAGGAAGGACGAGCTGGGGTAGGAGGAGCTCGCTGGTGTGGGGAGGACGAGCTCGCCGGCATGGGGAAGGACGAGCTCGTTGGCGGCCAGATGTGTGCGGGCAAACGGTGCGAGAGGGGTGAACTGACGACGCGTCTTCGGTGGACGGAGTGGTATGGAACGAAGAAAATTCGTACTCCAGTAGTATATTCTGAAAGCAGTGCGAATTGGACGATTAATCCTTGAAGCAGTGTGTATTGGGTGG	+			604	-396
chrChr10_mRNA_2826_18559649	m1	chrChr10_mRNA_2826_18559649:1235-1841	1234	1250	16	12	3	1	75	GGGCGCGGGCGCGGGG	1	1251	1841	590	236	15	9	40	AGGGGAAGGGGAAGGGGGGCAAGTCCAGCGGGGGGAAGGCGGCGGCCGCGGCGGCGGCGGGAGGAGCGGCCATGTCGGCCTCGGCGGGTGGGGGTGGAGGTGGGGGAGGGAAGCGGACGGTGGCGGATGTGCTGATGGGGAACGCGCGGGACGCGGCGAGGAAGGCGAAGAAGGGGGCGGCGCCGTCGCCGAAGAAGCTGAAGACGCAGCCCCAGCCCGCCGCGGAGGCGGATGGCGGCGCGGTGGCGAAGCCGGAGGAGAAGCCGCATTCGCCGGTGAAGCCCAAGCGGTCGTCCTCGCCGACTAAGTCCAACTCGCCAGGTGAGGGGAAGAGGTCCGAATCGGTGGCTGCTGGCGCGAAACCGGAGGCGAAGGAGAAGCCCTCGCCGAAGAAGCCTA…	+			1234	234
chrChr10_mRNA_2826_18559649	m1	chrChr10_mRNA_2826_18559649:1253-1806	1252	1270	18	14	4	3	77.78	GGGGAAGGGGAAGGGGGG	1	1271	1806	535	214	11	6	40	AAGTCCAGCGGGGGGAAGGCGGCGGCCGCGGCGGCGGCGGGAGGAGCGGCCATGTCGGCCTCGGCGGGTGGGGGTGGAGGTGGGGGAGGGAAGCGGACGGTGGCGGATGTGCTGATGGGGAACGCGCGGGACGCGGCGAGGAAGGCGAAGAAGGGGGCGGCGCCGTCGCCGAAGAAGCTGAAGACGCAGCCCCAGCCCGCCGCGGAGGCGGATGGCGGCGCGGTGGCGAAGCCGGAGGAGAAGCCGCATTCGCCGGTGAAGCCCAAGCGGTCGTCCTCGCCGACTAAGTCCAACTCGCCAGGTGAGGGGAAGAGGTCCGAATCGGTGGCTGCTGGCGCGAAACCGGAGGCGAAGGAGAAGCCCTCGCCGAAGAAGCCTAAAACCCTAGGTGCCAAATCC…	+			1252	252
chrChr10_mRNA_2826_18559649	m1	chrChr10_mRNA_2826_18559649:1337-1719	1336	1357	21	17	3	2	80.95	GGGTGGGGGTGGAGGTGGGGG	0	1357	1719	362	145	5	3	40.06	AGGGAAGCGGACGGTGGCGGATGTGCTGATGGGGAACGCGCGGGACGCGGCGAGGAAGGCGAAGAAGGGGGCGGCGCCGTCGCCGAAGAAGCTGAAGACGCAGCCCCAGCCCGCCGCGGAGGCGGATGGCGGCGCGGTGGCGAAGCCGGAGGAGAAGCCGCATTCGCCGGTGAAGCCCAAGCGGTCGTCCTCGCCGACTAAGTCCAACTCGCCAGGTGAGGGGAAGAGGTCCGAATCGGTGGCTGCTGGCGCGAAACCGGAGGCGAAGGAGAAGCCCTCGCCGAAGAAGCCTAAAACCCTAGGTGCCAAATCCGACACCAAGTCCTCCGCGGAAGGCGTTGAGAAGGAGAAGAGGAGGTCAC	+			1336	336
chrChr10_mRNA_2826_18559649	m2	chrChr10_mRNA_2826_18559649:1247-1831	1246	1256	10	8	2	2	80	GGGGAAGGGG	0	1256	1831	575	230	14	8	40	AAGGGGAAGGGGGGCAAGTCCAGCGGGGGGAAGGCGGCGGCCGCGGCGGCGGCGGGAGGAGCGGCCATGTCGGCCTCGGCGGGTGGGGGTGGAGGTGGGGGAGGGAAGCGGACGGTGGCGGATGTGCTGATGGGGAACGCGCGGGACGCGGCGAGGAAGGCGAAGAAGGGGGCGGCGCCGTCGCCGAAGAAGCTGAAGACGCAGCCCCAGCCCGCCGCGGAGGCGGATGGCGGCGCGGTGGCGAAGCCGGAGGAGAAGCCGCATTCGCCGGTGAAGCCCAAGCGGTCGTCCTCGCCGACTAAGTCCAACTCGCCAGGTGAGGGGAAGAGGTCCGAATCGGTGGCTGCTGGCGCGAAACCGGAGGCGAAGGAGAAGCCCTCGCCGAAGAAGCCTAAAACC…	+			1246	246
chrChr10_mRNA_2826_18559649	m2	chrChr10_mRNA_2826_18559649:1259-1806	1258	1270	12	10	3	2	83.33	GGGGAAGGGGGG	1	1271	1806	535	214	11	6	40	AAGTCCAGCGGGGGGAAGGCGGCGGCCGCGGCGGCGGCGGGAGGAGCGGCCATGTCGGCCTCGGCGGGTGGGGGTGGAGGTGGGGGAGGGAAGCGGACGGTGGCGGATGTGCTGATGGGGAACGCGCGGGACGCGGCGAGGAAGGCGAAGAAGGGGGCGGCGCCGTCGCCGAAGAAGCTGAAGACGCAGCCCCAGCCCGCCGCGGAGGCGGATGGCGGCGCGGTGGCGAAGCCGGAGGAGAAGCCGCATTCGCCGGTGAAGCCCAAGCGGTCGTCCTCGCCGACTAAGTCCAACTCGCCAGGTGAGGGGAAGAGGTCCGAATCGGTGGCTGCTGGCGCGAAACCGGAGGCGAAGGAGAAGCCCTCGCCGAAGAAGCCTAAAACCCTAGGTGCCAAATCC…	+			1258	258
chrChr10_mRNA_2826_18559649	m2	chrChr10_mRNA_2826_18559649:1341-1719	1340	1357	17	14	2	2	82.35	GGGGGTGGAGGTGGGGG	0	1357	1719	362	145	5	3	40.06	AGGGAAGCGGACGGTGGCGGATGTGCTGATGGGGAACGCGCGGGACGCGGCGAGGAAGGCGAAGAAGGGGGCGGCGCCGTCGCCGAAGAAGCTGAAGACGCAGCCCCAGCCCGCCGCGGAGGCGGATGGCGGCGCGGTGGCGAAGCCGGAGGAGAAGCCGCATTCGCCGGTGAAGCCCAAGCGGTCGTCCTCGCCGACTAAGTCCAACTCGCCAGGTGAGGGGAAGAGGTCCGAATCGGTGGCTGCTGGCGCGAAACCGGAGGCGAAGGAGAAGCCCTCGCCGAAGAAGCCTAAAACCCTAGGTGCCAAATCCGACACCAAGTCCTCCGCGGAAGGCGTTGAGAAGGAGAAGAGGAGGTCAC	+			1340	340
chrChr10_mRNA_2830_18580742	m1	chrChr10_mRNA_2830_18580742:1257-1496	1256	1279	23	15	3	0	65.22	GGGCGGCGGGTCTGGACGGCGGG	0	1279	1496	217	87	7	3	40.09	CGCGCTGCGGGCTCGGCACCGGTGGCGGCGGCCTCCCTTCCTCGACGGCGCGGCGCATCCCCCCTCCTCAACGCCACGGCGGCGGGGGTGGCTCGGCCGCCTCGGGCGGCGCTGCCCAACGCCGATTCGGTGCCGTCGCCGACGGATCCGGCGACAGCGTGCGGCGGGGCGACGGATCCGGCGGCGGGCTAGGGTTTGGGGGTTTTTTGGATTTTAT	+			1256	256
chrChr10_mRNA_2832_18591197	m1	chrChr10_mRNA_2832_18591197:348-1174	347	362	15	12	3	1	80	GGGGCGGGTGGCGGG	0	362	1174	812	325	26	7	40.02	AGGCGCCCCGCGCGCGGCGCCCAGCGCCGCGGCGACGCGGGCGCGGATGCCGTCGGGCGCCGCGGCGGCCCACGCGAGCCTTGACGGGTTGCGCGCGGAGAGGAGCACCCAGGCGGCGCGGGAGCGGAAGGCGCAGGCGAAGTCGACCCCCGGGAGCGGCGCGAGGCGGGACGGGCACCGCACGGCGGGGTGGGCGGCGAGGAGGAGGTGCAGCGCGGCGAGGTGGGGCAGGTTGGTGGAGAGCGGCGCCCCCTGGTCGGGCCGGCTCGAGTCGAGGAACCGCTGCTCGGCGGCGACGAGGCGGAGGAGGGACCGCAGCGCGGGGTGCCGCTGCAGGGAAGGGGACGCCGCGACGCGGTCGTGCAGCTCCCGGCACCGCGCCCGCGCGAGCCCCAGCTC…	+			347	-653
chrChr10_mRNA_2832_18591197	m1	chrChr10_mRNA_2832_18591197:671-955	670	700	30	16	3	1	53.33	GGGACCGCAGCGCGGGGTGCCGCTGCAGGG	0	700	955	255	102	11	3	40	AAGGGGACGCCGCGACGCGGTCGTGCAGCTCCCGGCACCGCGCCCGCGCGAGCCCCAGCTCGTCGGAGACGGGCGGCGCCGCCATGTCGCGGCCGGTCTCCGCGTCGAGTTGGGGAAGAAGCGGTGTGGCTGCGTGGGCTCAAATGGGCCGTTCCATATGGGCCAAAAGGCCGGGCGGCCCACGGGATTGTGACGTGTGAAATGGAAAGGAAATATTACCGTTGGGCTCGGCTCGGGTTGGCTACTTGGGGTTGG	+			670	-330
chrChr10_mRNA_2849_18667175	m2	chrChr10_mRNA_2849_18667175:1040-1286	1039	1053	14	11	2	2	78.57	GGGGAGAGGAGGGG	1	1054	1286	232	93	9	2	40.09	GGCGGCGCGGCGGCGAGGAGGGGAGAGGAGAGGAGGCGGCGATGGCGGCGATCGGCTCCTCCAACGTCGGGTTCCAGGTGCGCGAAGCTCTCCATCCCACCTGGGCTTCCGTCCGTTCGAATCCCATGGCCATGGGAGTGGGTGGGTGGGTGGGGCTAGGGTTTGATGCTTTGTTCGATTTGGTCCTCTGCATCTCGGTGCGTGCGTCTCGTGTCGTGTCCTGAATCCGGAG	+			1039	39
chrChr10_mRNA_2860_18722354	m1	chrChr10_mRNA_2860_18722354:320-895	319	340	21	15	4	2	71.43	GGGGTCAGGGTAGGAGGGGGG	0	340	895	555	222	22	11	40	TTGGGGGAGGGGAAAGAGAGAGGGGGTTCCTCGGGGCTTAGAGGGATGGCCATGGGCGGTGAACTTCGGCTGGCAGCGGCATCGCCGAAGCTGCGGGGATGGAAGAGGACGGTGGGCTGGTGTCGGCGGCGGACGATGGTTGAGACGGGAAGACGGCAGGACGGGGGCACCGCGCCGTTGCTGCCTTGAGGAGAAAGAGAGGGGGGGAAGGGGGAGAGGTCTTGCCGGGGGGCCTCGCGCGGCGGCGTTGACTCTTTCTGGCCAGCCGGCGAGGCGGGCGACAACACGGTGGGGCGGTGGTGGCGAGGGATTGCGCGAGGGACAGAAGGAGGATGGTGGCGGCGCGATCTAAACGCGCGCGCGCGAGACGGGGGGAGGAGAGGAGTTAGGTTAAGGGCT…	+			319	-681
chrChr10_mRNA_2860_18722354	m1	chrChr10_mRNA_2860_18722354:343-860	342	366	24	17	3	3	70.83	GGGGGAGGGGAAAGAGAGAGGGGG	2	368	860	492	197	19	8	40.04	CCTCGGGGCTTAGAGGGATGGCCATGGGCGGTGAACTTCGGCTGGCAGCGGCATCGCCGAAGCTGCGGGGATGGAAGAGGACGGTGGGCTGGTGTCGGCGGCGGACGATGGTTGAGACGGGAAGACGGCAGGACGGGGGCACCGCGCCGTTGCTGCCTTGAGGAGAAAGAGAGGGGGGGAAGGGGGAGAGGTCTTGCCGGGGGGCCTCGCGCGGCGGCGTTGACTCTTTCTGGCCAGCCGGCGAGGCGGGCGACAACACGGTGGGGCGGTGGTGGCGAGGGATTGCGCGAGGGACAGAAGGAGGATGGTGGCGGCGCGATCTAAACGCGCGCGCGCGAGACGGGGGGAGGAGAGGAGTTAGGTTAAGGGCTTTACACAAATCTTGAAGCATATCCTGTT…	+			342	-658
chrChr10_mRNA_2860_18722354	m1	chrChr10_mRNA_2860_18722354:373-851	372	396	24	13	3	1	54.17	GGGGCTTAGAGGGATGGCCATGGG	0	396	851	455	182	16	7	40	CGGTGAACTTCGGCTGGCAGCGGCATCGCCGAAGCTGCGGGGATGGAAGAGGACGGTGGGCTGGTGTCGGCGGCGGACGATGGTTGAGACGGGAAGACGGCAGGACGGGGGCACCGCGCCGTTGCTGCCTTGAGGAGAAAGAGAGGGGGGGAAGGGGGAGAGGTCTTGCCGGGGGGCCTCGCGCGGCGGCGTTGACTCTTTCTGGCCAGCCGGCGAGGCGGGCGACAACACGGTGGGGCGGTGGTGGCGAGGGATTGCGCGAGGGACAGAAGGAGGATGGTGGCGGCGCGATCTAAACGCGCGCGCGCGAGACGGGGGGAGGAGAGGAGTTAGGTTAAGGGCTTTACACAAATCTTGAAGCATATCCTGTTGTCTAAAATTCGAATGATTGGAGATAAG…	+			372	-628
chrChr10_mRNA_2860_18722354	m1	chrChr10_mRNA_2860_18722354:541-804	540	554	14	12	3	2	85.71	GGGGGGGAAGGGGG	0	554	804	250	100	9	3	40	AGAGGTCTTGCCGGGGGGCCTCGCGCGGCGGCGTTGACTCTTTCTGGCCAGCCGGCGAGGCGGGCGACAACACGGTGGGGCGGTGGTGGCGAGGGATTGCGCGAGGGACAGAAGGAGGATGGTGGCGGCGCGATCTAAACGCGCGCGCGCGAGACGGGGGGAGGAGAGGAGTTAGGTTAAGGGCTTTACACAAATCTTGAAGCATATCCTGTTGTCTAAAATTCGAATGATTGGAGATAAGATTCTTTGT	+			540	-460
chrChr10_mRNA_2860_18722354	m1	chrChr10_mRNA_2860_18722354:1680-1850	1679	1703	24	13	3	1	54.17	GGGCTCGATCCAAGGGCGAGGGGG	2	1705	1850	145	58	3	2	40	GCGCGGGGGGCGGTGGCGGTGGCGCCGAGGACGCACGCCACGTGTTCGACGAATTGCTCCGGCGTGGAAGGGGCGCCTCGATCTACGGCTTGAACCGCTCCCTCGCCGACGTCGCGCGTGGCAGCCCCGCGGCCGCCGTGTCCCG	+			1679	679
chrChr10_mRNA_2860_18722354	m2	chrChr10_mRNA_2860_18722354:335-877	334	347	13	11	3	2	84.62	GGGGGGTTGGGGG	0	347	877	530	212	21	10	40	AGGGGAAAGAGAGAGGGGGTTCCTCGGGGCTTAGAGGGATGGCCATGGGCGGTGAACTTCGGCTGGCAGCGGCATCGCCGAAGCTGCGGGGATGGAAGAGGACGGTGGGCTGGTGTCGGCGGCGGACGATGGTTGAGACGGGAAGACGGCAGGACGGGGGCACCGCGCCGTTGCTGCCTTGAGGAGAAAGAGAGGGGGGGAAGGGGGAGAGGTCTTGCCGGGGGGCCTCGCGCGGCGGCGTTGACTCTTTCTGGCCAGCCGGCGAGGCGGGCGACAACACGGTGGGGCGGTGGTGGCGAGGGATTGCGCGAGGGACAGAAGGAGGATGGTGGCGGCGCGATCTAAACGCGCGCGCGCGAGACGGGGGGAGGAGAGGAGTTAGGTTAAGGGCTTTACACA…	+			334	-666
chrChr10_mRNA_2860_18722354	m2	chrChr10_mRNA_2860_18722354:349-860	348	366	18	12	2	2	66.67	GGGGAAAGAGAGAGGGGG	2	368	860	492	197	19	8	40.04	CCTCGGGGCTTAGAGGGATGGCCATGGGCGGTGAACTTCGGCTGGCAGCGGCATCGCCGAAGCTGCGGGGATGGAAGAGGACGGTGGGCTGGTGTCGGCGGCGGACGATGGTTGAGACGGGAAGACGGCAGGACGGGGGCACCGCGCCGTTGCTGCCTTGAGGAGAAAGAGAGGGGGGGAAGGGGGAGAGGTCTTGCCGGGGGGCCTCGCGCGGCGGCGTTGACTCTTTCTGGCCAGCCGGCGAGGCGGGCGACAACACGGTGGGGCGGTGGTGGCGAGGGATTGCGCGAGGGACAGAAGGAGGATGGTGGCGGCGCGATCTAAACGCGCGCGCGCGAGACGGGGGGAGGAGAGGAGTTAGGTTAAGGGCTTTACACAAATCTTGAAGCATATCCTGTT…	+			348	-652
chrChr10_mRNA_2860_18722354	m2	chrChr10_mRNA_2860_18722354:541-804	540	554	14	12	3	2	85.71	GGGGGGGAAGGGGG	0	554	804	250	100	9	3	40	AGAGGTCTTGCCGGGGGGCCTCGCGCGGCGGCGTTGACTCTTTCTGGCCAGCCGGCGAGGCGGGCGACAACACGGTGGGGCGGTGGTGGCGAGGGATTGCGCGAGGGACAGAAGGAGGATGGTGGCGGCGCGATCTAAACGCGCGCGCGCGAGACGGGGGGAGGAGAGGAGTTAGGTTAAGGGCTTTACACAAATCTTGAAGCATATCCTGTTGTCTAAAATTCGAATGATTGGAGATAAGATTCTTTGT	+			540	-460
chrChr10_mRNA_2861_18725462	m1	chrChr10_mRNA_2861_18725462:1595-1752	1594	1622	28	16	3	0	57.14	GGGTCGGCCGGTCGGGCGGATCTGTGGG	25	1647	1752	105	42	2	1	40	GGTCAATGTGGCTTGCGACGTTCCTTGTGCAGGTTGCGTGGATTTGAATGGGGTATCGCGGGTGAAAGCCCTGCTGTGCCGTTGGCCGGCTTGACGACGGCGGCG	+			1594	594
chrChr10_mRNA_2874_18825328	m1	chrChr10_mRNA_2874_18825328:1074-1413	1073	1088	15	11	3	2	73.33	GGGGCTGGGGTTGGG	10	1098	1413	315	126	11	2	40	CCAGGCGCCCGCGGCGGCCTCGATCTGGGCGGCGCAGATCAGAGGACGGCGCGGATCGGCGAGCTTCGCACTGGGCACGTGTGCCTGTGTGTGGGAGTCAGGCCTCGCAGCCGCCGCTGCTGCTGCTGCTGCTGCTGCACCTGTCAGCTAGGGCGGGCATGGCGCGCCGCGCCGCTTCCCGCGCTGTTGGCTCGGAGGGCTCGATCCAAGGGCGAGGGGGCCGCGCGGGGGGCAATGGCGCCGAGGACGCACGCCACGTGTTCGACGAATTGCTTCGGCGTGGCAAGGGCGCCACGATCTACGGCTTGAACCGCG	+			1073	73
chrChr10_mRNA_2874_18825328	m2	chrChr10_mRNA_2874_18825328:1074-1406	1073	1083	10	8	2	2	80	GGGGCTGGGG	1	1084	1406	322	129	12	2	40.06	TGGGTTGAGATTCCCCAGGCGCCCGCGGCGGCCTCGATCTGGGCGGCGCAGATCAGAGGACGGCGCGGATCGGCGAGCTTCGCACTGGGCACGTGTGCCTGTGTGTGGGAGTCAGGCCTCGCAGCCGCCGCTGCTGCTGCTGCTGCTGCTGCACCTGTCAGCTAGGGCGGGCATGGCGCGCCGCGCCGCTTCCCGCGCTGTTGGCTCGGAGGGCTCGATCCAAGGGCGAGGGGGCCGCGCGGGGGGCAATGGCGCCGAGGACGCACGCCACGTGTTCGACGAATTGCTTCGGCGTGGCAAGGGCGCCACGATCTACGGCTTG	+			1073	73
chrChr10_mRNA_2882_18875014	m1	chrChr10_mRNA_2882_18875014:90-259	89	104	15	12	3	2	80	GGGAGGGGAGAGGGG	0	104	259	155	62	7	4	40	AGGAGAGGTGGGAGGGGAGGGGAGAGGAGAGAAGAGGTGGGAGGGGACTTAGAAAACTTTGGCTGCGAGGGAAGAGGGGAGAGAGGTTTTTAAAGATGCTTATTTTCGTAGATGGACAACTATCTCGTCTCACGGTTTTTATTTTCGTAGGCGGC	+			89	-911
chrChr10_mRNA_2882_18875014	m2	chrChr10_mRNA_2882_18875014:94-259	93	104	11	9	2	2	81.82	GGGGAGAGGGG	0	104	259	155	62	7	4	40	AGGAGAGGTGGGAGGGGAGGGGAGAGGAGAGAAGAGGTGGGAGGGGACTTAGAAAACTTTGGCTGCGAGGGAAGAGGGGAGAGAGGTTTTTAAAGATGCTTATTTTCGTAGATGGACAACTATCTCGTCTCACGGTTTTTATTTTCGTAGGCGGC	+			93	-907
chrChr10_mRNA_2888_18897963	m1	chrChr10_mRNA_2888_18897963:1352-1519	1351	1372	21	15	3	2	71.43	GGGAGGGGCGCTGGTCGGGGG	0	1372	1519	147	59	3	2	40.14	AGGAGATGAGGGGCGCCGGCCGGAGCCCGGAAGAAGCGGGAAGCTGGGGAAGAAGCTAGCGGCGGCGCGTAGATTGGAGATGGAGCGATGCCGATGCGGCCTATCCAAAGCTACACGCGCATTGTGGAGATGAAAGCCTCGTTTTGC	+			1351	351
chrChr10_mRNA_2888_18897963	m2	chrChr10_mRNA_2888_18897963:1356-1519	1355	1372	17	12	2	2	70.59	GGGGCGCTGGTCGGGGG	0	1372	1519	147	59	3	2	40.14	AGGAGATGAGGGGCGCCGGCCGGAGCCCGGAAGAAGCGGGAAGCTGGGGAAGAAGCTAGCGGCGGCGCGTAGATTGGAGATGGAGCGATGCCGATGCGGCCTATCCAAAGCTACACGCGCATTGTGGAGATGAAAGCCTCGTTTTGC	+			1355	355
chrChr10_mRNA_2890_18906524	m1	chrChr10_mRNA_2890_18906524:1592-1854	1591	1607	16	14	3	3	87.5	GGGGGAGGGGTGGGGG	0	1607	1854	247	99	7	2	40.08	TGGGGACTACGCGGAGCCCGCCACGGCGGCGGCGGCGGCGGCGGCGGCCACCTCGCTCATGGAGGCGGAGGAGTACGGCGAGATGATGGAGAGCGTGGACGAGGCGAACTTCGCGCTCGACGGGCTGCGCGCCACCGCGCCGAGGCGGGTGCGCCGGGCCAGCTTCCTCGCGCTGCTCGGGATCTGCGCCTCCGCGCCGCGCCGCCGCGTCCTCCGGGCCCAGGGGTCGGTACACCAAAGAACCCTC	+			1591	591
chrChr10_mRNA_2890_18906524	m2	chrChr10_mRNA_2890_18906524:1396-1886	1395	1408	13	11	2	2	84.62	GGGGGAGGAGGGG	1	1409	1886	477	191	14	7	40.04	GCGCGGCGGCGGCGGTGGGTTCTCGTCGTCGCAAGACGCGTTCGAATTCGACGGGGAGGAGGAGGACGACCTCGTCCTGCTGGGGTCGTCGTCGCAGTCGTCGCACCCGCCCGCGCCGTCGCAGGAGTCGTCGTCGATGTGGGACTTCGACGAGGACCCGCCGCCGCCGCCCCGGCGGCGGCGGGGGAGGGGTGGGGGTGGGGACTACGCGGAGCCCGCCACGGCGGCGGCGGCGGCGGCGGCGGCCACCTCGCTCATGGAGGCGGAGGAGTACGGCGAGATGATGGAGAGCGTGGACGAGGCGAACTTCGCGCTCGACGGGCTGCGCGCCACCGCGCCGAGGCGGGTGCGCCGGGCCAGCTTCCTCGCGCTGCTCGGGATCTGCGCCTCCGCGCCGCG…	+			1395	395
chrChr10_mRNA_2890_18906524	m2	chrChr10_mRNA_2890_18906524:1592-1861	1591	1601	10	9	2	2	90	GGGGGAGGGG	0	1601	1861	260	104	8	3	40	TGGGGGTGGGGACTACGCGGAGCCCGCCACGGCGGCGGCGGCGGCGGCGGCGGCCACCTCGCTCATGGAGGCGGAGGAGTACGGCGAGATGATGGAGAGCGTGGACGAGGCGAACTTCGCGCTCGACGGGCTGCGCGCCACCGCGCCGAGGCGGGTGCGCCGGGCCAGCTTCCTCGCGCTGCTCGGGATCTGCGCCTCCGCGCCGCGCCGCCGCGTCCTCCGGGCCCAGGGGTCGGTACACCAAAGAACCCTCCTTTTTT	+			1591	591
chrChr10_mRNA_2890_18906524	m2	chrChr10_mRNA_2890_18906524:1603-1849	1602	1612	10	9	2	2	90	GGGGGTGGGG	0	1612	1849	237	95	6	1	40.08	ACTACGCGGAGCCCGCCACGGCGGCGGCGGCGGCGGCGGCGGCCACCTCGCTCATGGAGGCGGAGGAGTACGGCGAGATGATGGAGAGCGTGGACGAGGCGAACTTCGCGCTCGACGGGCTGCGCGCCACCGCGCCGAGGCGGGTGCGCCGGGCCAGCTTCCTCGCGCTGCTCGGGATCTGCGCCTCCGCGCCGCGCCGCCGCGTCCTCCGGGCCCAGGGGTCGGTACACCAAAGAA	+			1602	602
chrChr10_mRNA_2891_18917046	m1	chrChr10_mRNA_2891_18917046:1343-1632	1342	1364	22	11	3	0	50	GGGTTTGGGTTTGTGATTTGGG	13	1377	1632	255	102	5	1	40	CCGCAGCGGTGGTGGTGAGCGGTGGCCGCGGCCGTGGCGTGGAGTGCCAGCCGCATCGGGTGCGCCGCCGCCCGGGTCCGCAGGTTGCGGTGGCGACGGCGAGCTGGAGGAGGCGGAGGGAGACCGTGGTGAGATCGGATTTCGCCGCTGGTGGTGCCGCTACCATGGGGGATTCGCCGCAGGCGCTCTCAGGTTTGCAGCCTCCTCCACTCTCTTCTCGCAAAATGTGTTGCTATGTTCCTCTCGCTGGGCTGG	+			1342	342
chrChr10_mRNA_2894_18935690	m1	chrChr10_mRNA_2894_18935690:1095-1284	1094	1105	11	9	3	0	81.82	GGGCGGGCGGG	2	1107	1284	177	71	6	3	40.11	TGGCGCGCCGCGCCGCTTCCCGCGTCCGCGCCGGCGCTGTTGGCGCCCTTCGCTCGGAGGGCTCGACCCAAGGGCGAGGGGGCCGCACGGGGGGCAGTGGCGCCGAGGACGCACGCCACGTGTTCGACGAATTGCTCCGGCGTGGCAGGGGCGCCTCGATCTACGGCTTGAACTGCG	+			1094	94
chrChr10_mRNA_2898_18970490	m1	chrChr10_mRNA_2898_18970490:1376-1522	1375	1400	25	17	4	2	68	GGGCGCGGGGGGAAGCGTACGGGGG	0	1400	1522	122	49	4	2	40.16	AGGGGGAGTGTGGCGGCGGCGGCGCGCGGGGTAGGGACGGGCGCCGCCACCACCACCGGCTCGTTCGCTGGCAGGCGCTACGCGTCCAGATCCGTACGCCGGTATGCTTCGTCTCGCCGCAA	+			1375	375
chrChr10_mRNA_2898_18970490	m2	chrChr10_mRNA_2898_18970490:1287-1632	1286	1300	14	11	2	2	78.57	GGGGGACGTGGGGG	0	1300	1632	332	133	11	5	40.06	CTCGTGTTGGAGCGCGGCTGCCGGTGAGGTGGGGGGTGCGGCGCGGCGCGGCTCGCGCTTGTGCGCCGGTGGCGCGGGCGCGGGGGGAAGCGTACGGGGGAGGGGGAGTGTGGCGGCGGCGGCGCGCGGGGTAGGGACGGGCGCCGCCACCACCACCGGCTCGTTCGCTGGCAGGCGCTACGCGTCCAGATCCGTACGCCGGTATGCTTCGTCTCGCCGCAACTCTCTCCATTTGATTAGTATCCCCTCGCCGAAACGAGGCCTGTGAGGCGCCCGCTTGCTGGCTGGCTTCCCTGTACTCGCTGCTTGCTCCTGCCTGTTGGGTTAACCCG	+			1286	286
chrChr10_mRNA_2898_18970490	m2	chrChr10_mRNA_2898_18970490:1382-1522	1381	1400	19	13	3	2	68.42	GGGGGGAAGCGTACGGGGG	0	1400	1522	122	49	4	2	40.16	AGGGGGAGTGTGGCGGCGGCGGCGCGCGGGGTAGGGACGGGCGCCGCCACCACCACCGGCTCGTTCGCTGGCAGGCGCTACGCGTCCAGATCCGTACGCCGGTATGCTTCGTCTCGCCGCAA	+			1381	381
chrChr10_mRNA_2900_18981364	m1	chrChr10_mRNA_2900_18981364:1097-1612	1096	1115	19	14	3	2	73.68	GGGGAGCAGGGCGGCGGGG	0	1115	1612	497	199	15	7	40.04	CGGGGAGGGAGGCCGCTGCTGGGGGGAGGGGGCGGGAAACGCGGCGGCGGCGGCGGCGGCGGTGGTGGTGGAGGGGGGAAGTCGTCGTCGTACACGACGACGGTGATCCTGGCGGCGCTGCTGCTGGCGTCGGTGGCGCTGCTCCTCCTCGTGGCGCTCGGCGCGCTCTCGCTGCCCTCGGGCGGCGGCGTCGGCGTCGGCCACGCCGGCATCGGCCTCCCCCGCCCGCGCCCGCGCTTCCGCAGATCCGCCGCGTTCGAGTCGTGCGTCGTCTCTCGCGCGTTCCTTTTGAATTCCTCCCCCGCCCGCCCCCCCGTGATTGATTGATCCCCTCTCTCCGTGGGATCCCCCGCGTGTGGCTGACGTGCGTGCGTGCGTGCGTGTGTGCAGGGGGCTGGA…	+			1096	96
chrChr10_mRNA_2900_18981364	m1	chrChr10_mRNA_2900_18981364:1136-1575	1135	1151	16	14	4	2	87.5	GGGGGGAGGGGGCGGG	2	1153	1575	422	169	9	4	40.05	ACGCGGCGGCGGCGGCGGCGGCGGTGGTGGTGGAGGGGGGAAGTCGTCGTCGTACACGACGACGGTGATCCTGGCGGCGCTGCTGCTGGCGTCGGTGGCGCTGCTCCTCCTCGTGGCGCTCGGCGCGCTCTCGCTGCCCTCGGGCGGCGGCGTCGGCGTCGGCCACGCCGGCATCGGCCTCCCCCGCCCGCGCCCGCGCTTCCGCAGATCCGCCGCGTTCGAGTCGTGCGTCGTCTCTCGCGCGTTCCTTTTGAATTCCTCCCCCGCCCGCCCCCCCGTGATTGATTGATCCCCTCTCTCCGTGGGATCCCCCGCGTGTGGCTGACGTGCGTGCGTGCGTGCGTGTGTGCAGGGGGCTGGAGATGCGCGGGGGCGAGAAGGGGGAGCCGTGGACGGAGG…	+			1135	135
chrChr10_mRNA_2900_18981364	m2	chrChr10_mRNA_2900_18981364:1112-1605	1111	1120	9	8	2	2	88.89	GGGGCGGGG	0	1120	1605	485	194	14	6	40	AGGGAGGCCGCTGCTGGGGGGAGGGGGCGGGAAACGCGGCGGCGGCGGCGGCGGCGGTGGTGGTGGAGGGGGGAAGTCGTCGTCGTACACGACGACGGTGATCCTGGCGGCGCTGCTGCTGGCGTCGGTGGCGCTGCTCCTCCTCGTGGCGCTCGGCGCGCTCTCGCTGCCCTCGGGCGGCGGCGTCGGCGTCGGCCACGCCGGCATCGGCCTCCCCCGCCCGCGCCCGCGCTTCCGCAGATCCGCCGCGTTCGAGTCGTGCGTCGTCTCTCGCGCGTTCCTTTTGAATTCCTCCCCCGCCCGCCCCCCCGTGATTGATTGATCCCCTCTCTCCGTGGGATCCCCCGCGTGTGGCTGACGTGCGTGCGTGCGTGCGTGTGTGCAGGGGGCTGGAGATGC…	+			1111	111
chrChr10_mRNA_2900_18981364	m2	chrChr10_mRNA_2900_18981364:1136-1577	1135	1147	12	11	3	2	91.67	GGGGGGAGGGGG	0	1147	1577	430	172	10	4	40	CGGGAAACGCGGCGGCGGCGGCGGCGGCGGTGGTGGTGGAGGGGGGAAGTCGTCGTCGTACACGACGACGGTGATCCTGGCGGCGCTGCTGCTGGCGTCGGTGGCGCTGCTCCTCCTCGTGGCGCTCGGCGCGCTCTCGCTGCCCTCGGGCGGCGGCGTCGGCGTCGGCCACGCCGGCATCGGCCTCCCCCGCCCGCGCCCGCGCTTCCGCAGATCCGCCGCGTTCGAGTCGTGCGTCGTCTCTCGCGCGTTCCTTTTGAATTCCTCCCCCGCCCGCCCCCCCGTGATTGATTGATCCCCTCTCTCCGTGGGATCCCCCGCGTGTGGCTGACGTGCGTGCGTGCGTGCGTGTGTGCAGGGGGCTGGAGATGCGCGGGGGCGAGAAGGGGGAGCCGTGGA…	+			1135	135
chrChr10_mRNA_2909_19015819	m1	chrChr10_mRNA_2909_19015819:1504-1796	1503	1529	26	20	4	2	76.92	GGGAGGTGGTGGTGGGGGGGTTGGGG	0	1529	1796	267	107	9	5	40.07	ATGTGGAGGGGGGTGGGGGTGGTGGTGGTGCGGGGGGAGGAGGAGGTGGAGGTGGAGGTGGGCAGCAGGCGTCGCCGGCGACCGTGTTCCGGATCCGGCTCAAGCAGCCGCCCTCGAGCCTCCGCCACAAGATGCGCGTGCCCGAGCTCTGCAGGAACTTCAGGTGCGTTTCGAGATTAGTTGTGGTTTTTTTGGGGGTGTTTTTTCTTTCTGGGATTTAAATATGTTGGGGGAAGCTTAGGTGTGATGAATTTAAACCCTGATCTG	+			1503	503
chrChr10_mRNA_2909_19015819	m2	chrChr10_mRNA_2909_19015819:1435-1873	1434	1446	12	10	2	2	83.33	GGGGGATGGGGG	0	1446	1873	427	171	15	8	40.05	TGGAGTGGAGGAGGTGGGCGTAGGGGGAGGCGAGGCCATGGAGGTGGATGGTGGCGCGGGAGGTGGTGGTGGGGGGGTTGGGGATGTGGAGGGGGGTGGGGGTGGTGGTGGTGCGGGGGGAGGAGGAGGTGGAGGTGGAGGTGGGCAGCAGGCGTCGCCGGCGACCGTGTTCCGGATCCGGCTCAAGCAGCCGCCCTCGAGCCTCCGCCACAAGATGCGCGTGCCCGAGCTCTGCAGGAACTTCAGGTGCGTTTCGAGATTAGTTGTGGTTTTTTTGGGGGTGTTTTTTCTTTCTGGGATTTAAATATGTTGGGGGAAGCTTAGGTGTGATGAATTTAAACCCTGATCTGTTTCAGCTTATTCATCGATTTATTGAAATGGTTTTTTTCCCCCCGAAAG…	+			1434	434
chrChr10_mRNA_2909_19015819	m2	chrChr10_mRNA_2909_19015819:1517-1796	1516	1529	13	11	3	2	84.62	GGGGGGGTTGGGG	0	1529	1796	267	107	9	5	40.07	ATGTGGAGGGGGGTGGGGGTGGTGGTGGTGCGGGGGGAGGAGGAGGTGGAGGTGGAGGTGGGCAGCAGGCGTCGCCGGCGACCGTGTTCCGGATCCGGCTCAAGCAGCCGCCCTCGAGCCTCCGCCACAAGATGCGCGTGCCCGAGCTCTGCAGGAACTTCAGGTGCGTTTCGAGATTAGTTGTGGTTTTTTTGGGGGTGTTTTTTCTTTCTGGGATTTAAATATGTTGGGGGAAGCTTAGGTGTGATGAATTTAAACCCTGATCTG	+			1516	516
chrChr10_mRNA_2909_19015819	m2	chrChr10_mRNA_2909_19015819:1537-1745	1536	1548	12	11	3	2	91.67	GGGGGGTGGGGG	0	1548	1745	197	79	5	2	40.1	TGGTGGTGGTGCGGGGGGAGGAGGAGGTGGAGGTGGAGGTGGGCAGCAGGCGTCGCCGGCGACCGTGTTCCGGATCCGGCTCAAGCAGCCGCCCTCGAGCCTCCGCCACAAGATGCGCGTGCCCGAGCTCTGCAGGAACTTCAGGTGCGTTTCGAGATTAGTTGTGGTTTTTTTGGGGGTGTTTTTTCTTTCTGGGA	+			1536	536
chrChr10_mRNA_2929_19146523	m1	chrChr10_mRNA_2929_19146523:1063-1998	1062	1084	22	12	3	2	54.55	GGGGAGGGGCTTCGATCTTGGG	2	1086	1998	912	365	15	9	40.02	GACGCCGTCGGCGATCGTGGTTGGCATGCCGACGAGGTGCGCGCCGCCGGCGTTCATGGCGGGGGTGGGGAGGGGCAGGGGGAGGGGTGGGTTCTTTAGGCCTGTGGTGGCGGCGGCGGCGGCGTGCGGCGGAGGTGGCGGCGGTGGTGGTGGGGATGAGGAGCAGAAGAGGCAGATTCTGCCGCTGCCGTCGATGGCCGCGATGCCGCCGTCGCTGCGGGCGATCCAGGCGAAGAGGAAGCTGGAGGCGGTGCGGCGCGGGGTGGTGCCGCGGGCGGCCGGGACGAGCGCGGTTGCGGCGCTGGTCGCGGCGGTGGAGGCCGTGCAGGGCGCCGCGGCCGGGGGCGCCGCCGAGGCCGCGCGCGGCGCCGGGGACGCCATGGCGTGGGTCATCCGCAA…	+			1062	62
chrChr10_mRNA_2929_19146523	m1	chrChr10_mRNA_2929_19146523:1147-1943	1146	1161	15	13	3	3	86.67	GGGGGTGGGGAGGGG	0	1161	1943	782	313	12	6	40.03	CAGGGGGAGGGGTGGGTTCTTTAGGCCTGTGGTGGCGGCGGCGGCGGCGTGCGGCGGAGGTGGCGGCGGTGGTGGTGGGGATGAGGAGCAGAAGAGGCAGATTCTGCCGCTGCCGTCGATGGCCGCGATGCCGCCGTCGCTGCGGGCGATCCAGGCGAAGAGGAAGCTGGAGGCGGTGCGGCGCGGGGTGGTGCCGCGGGCGGCCGGGACGAGCGCGGTTGCGGCGCTGGTCGCGGCGGTGGAGGCCGTGCAGGGCGCCGCGGCCGGGGGCGCCGCCGAGGCCGCGCGCGGCGCCGGGGACGCCATGGCGTGGGTCATCCGCAAGGTGCACCTCGAGTCGCCCGACCTCGCCGTCGGCCTCCTCGGCCTCGTCGCGTCCTGCCTCGGCACGGTCATGGA…	+			1146	146
chrChr10_mRNA_2929_19146523	m1	chrChr10_mRNA_2929_19146523:1164-1925	1163	1177	14	12	3	2	85.71	GGGGGAGGGGTGGG	6	1183	1925	742	297	9	4	40.03	AGGCCTGTGGTGGCGGCGGCGGCGGCGTGCGGCGGAGGTGGCGGCGGTGGTGGTGGGGATGAGGAGCAGAAGAGGCAGATTCTGCCGCTGCCGTCGATGGCCGCGATGCCGCCGTCGCTGCGGGCGATCCAGGCGAAGAGGAAGCTGGAGGCGGTGCGGCGCGGGGTGGTGCCGCGGGCGGCCGGGACGAGCGCGGTTGCGGCGCTGGTCGCGGCGGTGGAGGCCGTGCAGGGCGCCGCGGCCGGGGGCGCCGCCGAGGCCGCGCGCGGCGCCGGGGACGCCATGGCGTGGGTCATCCGCAAGGTGCACCTCGAGTCGCCCGACCTCGCCGTCGGCCTCCTCGGCCTCGTCGCGTCCTGCCTCGGCACGGTCATGGAGGCGGAGATGGACCGGATCAAA…	+			1163	163
chrChr10_mRNA_2929_19146523	m1	chrChr10_mRNA_2929_19146523:1346-1741	1345	1369	24	16	3	1	66.67	GGGGTGGTGCCGCGGGCGGCCGGG	0	1369	1741	372	149	4	2	40.05	ACGAGCGCGGTTGCGGCGCTGGTCGCGGCGGTGGAGGCCGTGCAGGGCGCCGCGGCCGGGGGCGCCGCCGAGGCCGCGCGCGGCGCCGGGGACGCCATGGCGTGGGTCATCCGCAAGGTGCACCTCGAGTCGCCCGACCTCGCCGTCGGCCTCCTCGGCCTCGTCGCGTCCTGCCTCGGCACGGTCATGGAGGCGGAGATGGACCGGATCAAACGCAAGAACGTCGAGCCGTCCGCGTCGGTGGCGGCGGCGGCCAGCAACGCTGCCCCCGACAACGACGGCGGCGACACCGACCAGATCGAGGACGCCGACGCCGAGATGCCGGAGCTGGTGGAGCTTGACATGGAGACGGAGCTCTGGTCCCGGATCGGC	+			1345	345
chrChr10_mRNA_2929_19146523	m2	chrChr10_mRNA_2929_19146523:1063-1991	1062	1071	9	8	2	2	88.89	GGGGAGGGG	0	1071	1991	920	368	16	9	40	CTTCGATCTTGGGATGACGCCGTCGGCGATCGTGGTTGGCATGCCGACGAGGTGCGCGCCGCCGGCGTTCATGGCGGGGGTGGGGAGGGGCAGGGGGAGGGGTGGGTTCTTTAGGCCTGTGGTGGCGGCGGCGGCGGCGTGCGGCGGAGGTGGCGGCGGTGGTGGTGGGGATGAGGAGCAGAAGAGGCAGATTCTGCCGCTGCCGTCGATGGCCGCGATGCCGCCGTCGCTGCGGGCGATCCAGGCGAAGAGGAAGCTGGAGGCGGTGCGGCGCGGGGTGGTGCCGCGGGCGGCCGGGACGAGCGCGGTTGCGGCGCTGGTCGCGGCGGTGGAGGCCGTGCAGGGCGCCGCGGCCGGGGGCGCCGCCGAGGCCGCGCGCGGCGCCGGGGACGCCATGGC…	+			1062	62
chrChr10_mRNA_2929_19146523	m2	chrChr10_mRNA_2929_19146523:1147-1956	1146	1156	10	9	2	2	90	GGGGGTGGGG	0	1156	1956	800	320	13	7	40	AGGGGCAGGGGGAGGGGTGGGTTCTTTAGGCCTGTGGTGGCGGCGGCGGCGGCGTGCGGCGGAGGTGGCGGCGGTGGTGGTGGGGATGAGGAGCAGAAGAGGCAGATTCTGCCGCTGCCGTCGATGGCCGCGATGCCGCCGTCGCTGCGGGCGATCCAGGCGAAGAGGAAGCTGGAGGCGGTGCGGCGCGGGGTGGTGCCGCGGGCGGCCGGGACGAGCGCGGTTGCGGCGCTGGTCGCGGCGGTGGAGGCCGTGCAGGGCGCCGCGGCCGGGGGCGCCGCCGAGGCCGCGCGCGGCGCCGGGGACGCCATGGCGTGGGTCATCCGCAAGGTGCACCTCGAGTCGCCCGACCTCGCCGTCGGCCTCCTCGGCCTCGTCGCGTCCTGCCTCGGCACGGTC…	+			1146	146
chrChr10_mRNA_2929_19146523	m2	chrChr10_mRNA_2929_19146523:1158-1936	1157	1168	11	9	2	2	81.82	GGGGCAGGGGG	1	1169	1936	767	307	11	5	40.03	GGGGTGGGTTCTTTAGGCCTGTGGTGGCGGCGGCGGCGGCGTGCGGCGGAGGTGGCGGCGGTGGTGGTGGGGATGAGGAGCAGAAGAGGCAGATTCTGCCGCTGCCGTCGATGGCCGCGATGCCGCCGTCGCTGCGGGCGATCCAGGCGAAGAGGAAGCTGGAGGCGGTGCGGCGCGGGGTGGTGCCGCGGGCGGCCGGGACGAGCGCGGTTGCGGCGCTGGTCGCGGCGGTGGAGGCCGTGCAGGGCGCCGCGGCCGGGGGCGCCGCCGAGGCCGCGCGCGGCGCCGGGGACGCCATGGCGTGGGTCATCCGCAAGGTGCACCTCGAGTCGCCCGACCTCGCCGTCGGCCTCCTCGGCCTCGTCGCGTCCTGCCTCGGCACGGTCATGGAGGCGGAGA…	+			1157	157
chrChr10_mRNA_2930_19150913	m1	chrChr10_mRNA_2930_19150913:1179-1496	1178	1199	21	13	3	0	61.9	GGGTGCGGGTGACGCCGAGGG	0	1199	1496	297	119	11	4	40.07	CGGGGCGGGTGGTGGCGTGCTCGGCCGGGGGTGGCGGCGGGCCGGAGGCGGCGGGGCTGTTTGCCGGTGAGCGCAAGGCGGTGGGCGGGCTTGCGTGCGGCGTCCTCGCGGCCTGGGCCGTCGCGTCCTCGTCCAGCCCCGTGATTGCCGCCAGCCAGGTTGGTCTCCATGGCATTCTATTGGGGGGTGTAGTGATCTTCCTCTGGTGGAATAAATCCCGCACGATCGTGACAACGGGTGAACAAATACATAGGCTAGAGTTGCGCTTGGCAGGAATTGTGTGCTTAGAAAGAGAAA	+			1178	178
chrChr10_mRNA_2932_19162398	m1	chrChr10_mRNA_2932_19162398:1048-1542	1047	1059	12	10	3	1	83.33	GGGAGGGGAGGG	43	1102	1542	440	176	7	3	40	GTGTTTCTTGGATTGGTCCATATATCCACGGTTCTTGGGGGCGCGGCGCGCCGCCATTGATCTGGTTTTGGTTTTGTGAGGAGGAGAAGTTGCGGTGGTGCTGGTGCTGGTGCTTTCTTGATCTGATGATGGCGAGCACGACGTCAGCGACGGCCGCCGGGGGCGCGTTCGCCGCCGCGAAGACGCGGGCGGGGTCGTCGGCGGCGGGCGGCGGCGCGTGCGCGAGGGTCGCCGCCGGCGGGCGGAGGCGGTCCGGCGTGGTGGTGCGGTGCGACGCCGGCGTGGAGGCGCAGGCCCAGGCGCAGGCGGTGGCCAAGGCCGCCAGCGTCGCCGCGCTCGAGCAGTTCAAGATCTCCGCCGACCGTGAGTATCCTCCTCGCGTCCCTAGCCCCTCCTTTT…	+			1047	47
chrChr10_mRNA_2935_19174055	m2	chrChr10_mRNA_2935_19174055:1248-1374	1247	1263	16	9	2	2	56.25	GGGGATCTTCGCGGGG	1	1264	1374	110	44	3	1	40	CGCCCCCGCCGCCGCCGCCGCGGCCGAGGGACGAGCCCGAGGCGGAGCCGCTCCCGCCGCCCGTGCAGCTCGGGGAGGTCTCCGAGGAGGAGCTCCGCCAGTACGACGGG	+			1247	247
chrChr10_mRNA_2937_19194448	m1	chrChr10_mRNA_2937_19194448:1487-1687	1486	1512	26	17	3	1	65.38	GGGTGGTGGCGATGGGGTGCGCTGGG	0	1512	1687	175	70	8	3	40	AGTGTGGGAGCGATGGAGATGGCGGAATTGTTCGAGATTCATGCTTCGCGCGGGGGATTCGGCCTGTCGGTTTGCCGCTCGGTGGGATTCGTTGCGGTACGAGGGGAAGCGGGTAGGGTACGGAGCTCTCCTTCCTGTTCATCTCTGTTTGGTTCGTGCTTTGTTTGGGGGGAGA	+			1486	486
chrChr10_mRNA_2941_19218597	m1	chrChr10_mRNA_2941_19218597:1107-1385	1106	1122	16	14	4	2	87.5	GGGGAGGGGGGGAGGG	48	1170	1385	215	86	5	3	40	AGGACGCCGGGAGGGGATCGGCTCCGACTCCGTCCGAGCACGCGCCACCGCCACCGCCACCGCCATTGTGGGCCCTCGATCCCGGGGCGGCGCGCGATGTGGCGTCACGCGGCGCGGCGGTCGTCGGCGCAGATCCGGCGGAGCGGGGTCATGTCGTCGTCGTCGTCGCCGGCGGCCCCCGCTGCCGCGGCCGGCGCCGCGGTGCCCGGCCCCTG	+			1106	106
chrChr10_mRNA_2941_19218597	m2	chrChr10_mRNA_2941_19218597:1107-1379	1106	1118	12	11	3	2	91.67	GGGGAGGGGGGG	49	1167	1379	212	85	5	3	40.09	CCCAGGACGCCGGGAGGGGATCGGCTCCGACTCCGTCCGAGCACGCGCCACCGCCACCGCCACCGCCATTGTGGGCCCTCGATCCCGGGGCGGCGCGCGATGTGGCGTCACGCGGCGCGGCGGTCGTCGGCGCAGATCCGGCGGAGCGGGGTCATGTCGTCGTCGTCGTCGCCGGCGGCCCCCGCTGCCGCGGCCGGCGCCGCGGTGCCCGG	+			1106	106
chrChr10_mRNA_2958_19346334	m2	chrChr10_mRNA_2958_19346334:1254-1898	1253	1266	13	10	3	2	76.92	GGGGGGACAGGGG	10	1276	1898	622	249	10	2	40.03	GTGGGGAGGAGAAGCAGCACAAGCCGGTGCTCAAGAAGGTGAAGGAGAAGGTCAAGAAGATCAAGAACACCATCGCCGGCGGCGGCGGCGGCGGCCACGGCGGGAACAACGGCGGCGAGCGCGCTAGCGGAAGCAGTAGCAGCAGCGAGGAGGGCGAGGACGATGTGGCGGCGCAGAGGATGGGTGACGTGGACCAGCGCGGGTACCAGGAGGACGTCGAGGAGGACAAGCCCGTCGCCATGGAGTCCGATCCCGAGGTCCATGGCGCTCCGAGTAAGCTCCTGCTCCGTTGATCTCTCTCCCTGCGTGCGGTGCCGCCGCCGCCGCCGTCGTCGTCGTTGTCAGGTTTTGAGAACTTGTTTGGTTGGTTGCAGTGTACGACTCGGCGAGGATCCCCTC…	+			1253	253
chrChr10_mRNA_2990_19540530	m1	chrChr10_mRNA_2990_19540530:38-604	37	59	22	13	3	1	59.09	GGGCGACGCGTCCGGGGCCGGG	0	59	604	545	218	18	4	40	AGGGCGCGGAGGCGGAGGACGAGGCGGCGGCAGCGCGGGCAGAGGTGGAGGCCGGAGAGGGGAGGATGCGAGGCGAGGGGGGAGAGCGTGGTGGCGGAGAGGCGAAGCATTGGGGGAGGCGCGGCGGCGGCCGGCGGCGAGCGGCGGGTGGGGGGGAGGGAGGAAGCGGGAGGATAGGAAATGGCGCCGTTGCGTTTGGATAGGACGAACTCGGCGGTTGGTTTTTCCGCCTTCGAGCTGAGGCGTTTACGCTTTCGACCTGGGCTTGGCGTAGAAGCGGGTAGATGGTTGGCGTATGGGCCGGAATGCCGGTGGAGGCCCGTGTTTGGTGTGGGCCGATTGGGAAGCGGTTAAAAGTATATATGGGCCCGATTGGTTTGTTTCGATTCGGTAGTTTGG…	+			37	-963
chrChr10_mRNA_2990_19540530	m1	chrChr10_mRNA_2990_19540530:205-439	204	219	15	13	4	1	86.67	GGGTGGGGGGGAGGG	0	219	439	220	88	7	0	40	AGGAAGCGGGAGGATAGGAAATGGCGCCGTTGCGTTTGGATAGGACGAACTCGGCGGTTGGTTTTTCCGCCTTCGAGCTGAGGCGTTTACGCTTTCGACCTGGGCTTGGCGTAGAAGCGGGTAGATGGTTGGCGTATGGGCCGGAATGCCGGTGGAGGCCCGTGTTTGGTGTGGGCCGATTGGGAAGCGGTTAAAAGTATATATGGGCCCGATTGGTTTG	+			204	-796
chrChr10_mRNA_2993_19555939	m1	chrChr10_mRNA_2993_19555939:630-876	629	650	21	15	3	3	71.43	GGGGGCGTTGGGGTGTTGGGG	1	651	876	225	90	10	6	40	GTTGGGGGTTGGAGTGATTTCGGTGCGTGAGGGGATTTACTGCGGGTAGTGAGGTGGTTGTTTTTTTTTTACTGTTTAGATCTGGTAAAAAATCGTGGAGAGGAAGAGGTGGAGCAGTTAGGTTTCTGGTTCACCTGCAAGGGTTGGAAGGAGGGGTGAAGGGGGGATGGGTGTTGACTTGGGGAGGTCATGTTTTGTTTGTATCTGCGAATTTTAATATTGGGG	+			629	-371
chrChr10_mRNA_2993_19555939	m2	chrChr10_mRNA_2993_19555939:446-843	445	455	10	10	3	2	100	GGGGGGGGGG	3	458	843	385	154	17	11	40	CGATTCGTGTTGTTTTCGGTCGATCTGGGGGCTTGGGGGTTGGAGTGGATTACGGTGCGTGTTTTCTGCATGTAATAATCAATCTGTGTGGTTCGGCGAGGTTCTTTTACCGGAGATTTCTGCTGTTTTTTTGGGAGGGGATTTACTTTTCGGGTTGTTTTCGGTCGATCTGGGGGCGTTGGGGTGTTGGGGTGTTGGGGGTTGGAGTGATTTCGGTGCGTGAGGGGATTTACTGCGGGTAGTGAGGTGGTTGTTTTTTTTTTACTGTTTAGATCTGGTAAAAAATCGTGGAGAGGAAGAGGTGGAGCAGTTAGGTTTCTGGTTCACCTGCAAGGGTTGGAAGGAGGGGTGAAGGGGGGATGGGTGTTGACTTGGGGAGGTCATG	+			445	-555
chrChr10_mRNA_2993_19555939	m2	chrChr10_mRNA_2993_19555939:485-838	484	497	13	10	2	2	76.92	GGGGGCTTGGGGG	1	498	838	340	136	15	9	40	TGGAGTGGATTACGGTGCGTGTTTTCTGCATGTAATAATCAATCTGTGTGGTTCGGCGAGGTTCTTTTACCGGAGATTTCTGCTGTTTTTTTGGGAGGGGATTTACTTTTCGGGTTGTTTTCGGTCGATCTGGGGGCGTTGGGGTGTTGGGGTGTTGGGGGTTGGAGTGATTTCGGTGCGTGAGGGGATTTACTGCGGGTAGTGAGGTGGTTGTTTTTTTTTTACTGTTTAGATCTGGTAAAAAATCGTGGAGAGGAAGAGGTGGAGCAGTTAGGTTTCTGGTTCACCTGCAAGGGTTGGAAGGAGGGGTGAAGGGGGGATGGGTGTTGACTTGGGGAGG	+			484	-516
chrChr10_mRNA_2993_19555939	m2	chrChr10_mRNA_2993_19555939:630-884	629	642	13	10	2	2	76.92	GGGGGCGTTGGGG	0	642	884	242	97	11	7	40.08	TGTTGGGGTGTTGGGGGTTGGAGTGATTTCGGTGCGTGAGGGGATTTACTGCGGGTAGTGAGGTGGTTGTTTTTTTTTTACTGTTTAGATCTGGTAAAAAATCGTGGAGAGGAAGAGGTGGAGCAGTTAGGTTTCTGGTTCACCTGCAAGGGTTGGAAGGAGGGGTGAAGGGGGGATGGGTGTTGACTTGGGGAGGTCATGTTTTGTTTGTATCTGCGAATTTTAATATTGGGGATCTTGGA	+			629	-371
chrChr10_mRNA_2993_19555939	m2	chrChr10_mRNA_2993_19555939:647-860	646	659	13	10	2	2	76.92	GGGGTGTTGGGGG	1	660	860	200	80	8	4	40	TGGAGTGATTTCGGTGCGTGAGGGGATTTACTGCGGGTAGTGAGGTGGTTGTTTTTTTTTTACTGTTTAGATCTGGTAAAAAATCGTGGAGAGGAAGAGGTGGAGCAGTTAGGTTTCTGGTTCACCTGCAAGGGTTGGAAGGAGGGGTGAAGGGGGGATGGGTGTTGACTTGGGGAGGTCATGTTTTGTTTGTATCTGCG	+			646	-354
chrChr10_mRNA_2995_19561807	m2	chrChr10_mRNA_2995_19561807:368-498	367	383	16	10	2	2	62.5	GGGGTGTTTGCCGGGG	5	388	498	110	44	1	1	40	GTCGGCGCGCTCGACAAGGCCGACGGGGGCGAGGAGCGCGTCGTGCTCGAGGACCTACTCGTCGTCGCGCAGCGGTGTGCCAAGATGAGCCCCGAGGAGCCCCGTCGCTG	+			367	-633
chrChr10_mRNA_300_2018904	m1	chrChr10_mRNA_300_2018904:28-428	27	40	13	11	3	1	84.62	GGGAGGGGGAGGG	18	58	428	370	148	16	5	40	TTTGGGAGAGGAGGCCGGCGGTTTTTTGGGAGAGAGAAGCCTTTCGGTTTTCCTTAGAGGAAGAGATCGGCGCGAAGGGGTTGGAGGAGGGCTGACCGCCGGTTTTTGGGAGATGAGGCCGGCGATTTTCTCTTTTTGAGGGAGGGATCGCGACTCGCGAGAGGGCGGGTCGTGGGGACGCGAGCAGGAGAGGGTGCGCGCTTGCGCGGGGCGGGTGGGAGGGGGAGGGGTACAAAATAGTACAGAAGCAGAATACAAGCCTTTAGCGAATGTGACAGCAAAAATTATGTGGATTCAAACTTTGTTGCTGGAACTTGGTGTTGATGCACCTAAGGCGGCGAGGATTTGGTGCGATAATATTGGAGCTAAG	+			27	-973
chrChr10_mRNA_300_2018904	m1	chrChr10_mRNA_300_2018904:221-350	220	235	15	11	3	1	73.33	GGGCGGGTCGTGGGG	0	235	350	115	46	6	3	40	ACGCGAGCAGGAGAGGGTGCGCGCTTGCGCGGGGCGGGTGGGAGGGGGAGGGGTACAAAATAGTACAGAAGCAGAATACAAGCCTTTAGCGAATGTGACAGCAAAAATTATGTGG	+			220	-780
chrChr10_mRNA_3020_19715337	m1	chrChr10_mRNA_3020_19715337:70-364	69	93	24	15	3	2	62.5	GGGAGTCAGGGGATGCGGTAGGGG	16	109	364	255	102	10	5	40	GCCGCAGGTCGCCGCCTCGCCGGGAGGAGAAGGGGTGGCGTCGGGCGGGGTCGGCATAGGATGAGGAGGAGAAGGTGCGGCGTCGGGCGGGGAGGAGCAGGGGCGGCGCCGGCCATAGATGCGCCTCTCCACCCCCACTGCTGCACGCTAGCGGTGCGGGAAGACGCAAGAGGAGTTTATCGAATCGTTTTTTTATAATGGTAGAGGTGGGAAATTTTTTCTCTCAAAAGCCAGTGAAAACAGGGGTAGAGGCTG	+			69	-931
chrChr10_mRNA_3020_19715337	m1	chrChr10_mRNA_3020_19715337:131-324	130	154	24	16	3	1	66.67	GGGAGGAGAAGGGGTGGCGTCGGG	0	154	324	170	68	6	3	40	CGGGGTCGGCATAGGATGAGGAGGAGAAGGTGCGGCGTCGGGCGGGGAGGAGCAGGGGCGGCGCCGGCCATAGATGCGCCTCTCCACCCCCACTGCTGCACGCTAGCGGTGCGGGAAGACGCAAGAGGAGTTTATCGAATCGTTTTTTTATAATGGTAGAGGTGGGAAAT	+			130	-870
chrChr10_mRNA_3020_19715337	m2	chrChr10_mRNA_3020_19715337:78-364	77	93	16	11	2	2	68.75	GGGGATGCGGTAGGGG	16	109	364	255	102	10	5	40	GCCGCAGGTCGCCGCCTCGCCGGGAGGAGAAGGGGTGGCGTCGGGCGGGGTCGGCATAGGATGAGGAGGAGAAGGTGCGGCGTCGGGCGGGGAGGAGCAGGGGCGGCGCCGGCCATAGATGCGCCTCTCCACCCCCACTGCTGCACGCTAGCGGTGCGGGAAGACGCAAGAGGAGTTTATCGAATCGTTTTTTTATAATGGTAGAGGTGGGAAATTTTTTCTCTCAAAAGCCAGTGAAAACAGGGGTAGAGGCTG	+			77	-923
chrChr10_mRNA_3033_19810238	m1	chrChr10_mRNA_3033_19810238:111-347	110	137	27	14	3	1	51.85	GGGTATCGAGGTGGGCATCATCGGGGG	0	137	347	210	84	2	0	40	CGGCGAACGCTATGAGGAAGACCTCCGCGCAGGCCACGAGCACGCACGCGCCGCGGTTGTTCTCGGCGATGTCCTTGGCGAGACGGAGCGTGCTGCAGCCGGTGGAGCAGCCGTGCATGTAGAGGGAAGCAGCGGCAAGCCGGCGTGGTGCGGCGTCGTGGCGAGGAAGAGGCAGTTCTCCGGCGGCGAGTACGGCCACCATGGGCCACA	+			110	-890
chrChr10_mRNA_3044_19858762	m1	chrChr10_mRNA_3044_19858762:300-453	299	311	12	9	3	0	75	GGGCCGGGCGGG	0	311	453	142	57	2	0	40.14	AGGCGGCGCCGCCTCGACGACGCCGCATTGCGGAGCAGGAAGAGGAGCGGGAGGAGGAGGACGCCGGCGAGGATGACCAGGTTATCCATCTGCGTCGTCGTCGATTGGTGTCGTTGTTGTACGTCGGGTGAGACAAAACGGC	+			299	-701
chrChr10_mRNA_3051_19900928	m1	chrChr10_mRNA_3051_19900928:1248-1903	1247	1276	29	21	4	3	72.41	GGGGGATTTGGGGAGGAGGAGGAGGGGGG	2	1278	1903	625	250	17	3	40	AGGGTGGTGTGGCTGGGGCGGCGAGGAGGCTGTCGTGGGCGCAGGTGGAGGCGATGACGGGCGGGTTCACGTCGGCGGTGGTCGGCGAGGGCGGGTTCAGCACGGTGTACCTCGCCCGCGTCGCCGGCGCGCTCGCCGCCGTCAAGGTCCACCGCAGCAGCGAGCGGCTCCACCGCGTGTTCCGCCAGGAGCTCGACGCTCTCCTCCGCGTCCGCCATCCTCACATCGTCCGCCTCCTCGCCTTCTGCGAGCAGCAAGGTGGGTTGGGTGCTCCCGTTCTCGCGCGAGCCTCGCCGCGGGCGTTTGCTCGAGCAGGTTGTGTGCCACCGCGTCGTGCTGAAGAATTCTTTGGTTTTTTTTTGTCCTTGCAGAGGAAGGCGTGCTGGTGCTGGAGTTCGC…	+			1247	247
chrChr10_mRNA_3051_19900928	m1	chrChr10_mRNA_3051_19900928:1715-1927	1714	1742	28	16	3	1	57.14	GGGAAGGCCGCGGGGACGATGCCGTGGG	0	1742	1927	185	74	3	1	40	CGCGGCGCGCGTCGGTGGCGCTGCAGGTGGCGCGGGCGCTGGAGTACCTGCACGACCGGTGCGAGCCCGCGGTGGTGCACGGCGACGTCAAGGCGTCGAACGTGCTCCTCGACGAGGCCATGTCCGCCAAGCTCTGCGACTTCGGGTCGGCGCGGATGGGGTTCTCCGCTGCCGTCCGCCCCCGG	+			1714	714
chrChr10_mRNA_3051_19900928	m2	chrChr10_mRNA_3051_19900928:1248-1936	1247	1260	13	9	2	2	69.23	GGGGGATTTGGGG	1	1261	1936	675	270	19	4	40	GGAGGAGGAGGGGGGAAAGGGTGGTGTGGCTGGGGCGGCGAGGAGGCTGTCGTGGGCGCAGGTGGAGGCGATGACGGGCGGGTTCACGTCGGCGGTGGTCGGCGAGGGCGGGTTCAGCACGGTGTACCTCGCCCGCGTCGCCGGCGCGCTCGCCGCCGTCAAGGTCCACCGCAGCAGCGAGCGGCTCCACCGCGTGTTCCGCCAGGAGCTCGACGCTCTCCTCCGCGTCCGCCATCCTCACATCGTCCGCCTCCTCGCCTTCTGCGAGCAGCAAGGTGGGTTGGGTGCTCCCGTTCTCGCGCGAGCCTCGCCGCGGGCGTTTGCTCGAGCAGGTTGTGTGCCACCGCGTCGTGCTGAAGAATTCTTTGGTTTTTTTTTGTCCTTGCAGAGGAAGGCGTG…	+			1247	247
chrChr10_mRNA_3056_19962773	m2	chrChr10_mRNA_3056_19962773:1143-1352	1142	1160	18	11	2	2	61.11	GGGGATTTTGCGGTGGGG	0	1160	1352	192	77	6	1	40.1	CGGAGCGCCCGCGGCGGTGGGGAGGCTTCGGGTGGCCTCGGCCTCCGTCCGGCTCGATCCGATCGGTGAGTGCCCTCCTCCTCCTCCTCGGCGTGCCTGCTCTGGAAGGCGCGCGAATTCGGTTTGGGCGGCGGCGTTTCGCCCAGGGCTGTGGTGCGAGTCCTGTGGGCTGTGGCTGTGGGATGCTTTTGC	+			1142	142
chrChr10_mRNA_3057_19972640	m1	chrChr10_mRNA_3057_19972640:1311-1541	1310	1329	19	14	3	1	73.68	GGGGCGAGGGCGGCGTGGG	0	1329	1541	212	85	4	3	40.09	TGGACTACCCGTCGGGGGTGCCGTGCGGGGAGACGATCCCGGTGGAGCAGTGCGACCCGGGCGACGCGGCGGCGAACAGCGCGTGCATGGACGTGTGCCACTACGGCGGATGCCGGCGCGGCGGCGAGTGCGTCTCCCTCGGCTTCGGCCGCGGCCGGGGATGCCACTGCAAGTGCTAGCAGCTGAACTGAGCTGAGCTGATCTCTGATCTG	+			1310	310
chrChr10_mRNA_3057_19972640	m2	chrChr10_mRNA_3057_19972640:1343-1529	1342	1359	17	12	2	2	70.59	GGGGGTGCCGTGCGGGG	0	1359	1529	170	68	2	1	40	AGACGATCCCGGTGGAGCAGTGCGACCCGGGCGACGCGGCGGCGAACAGCGCGTGCATGGACGTGTGCCACTACGGCGGATGCCGGCGCGGCGGCGAGTGCGTCTCCCTCGGCTTCGGCCGCGGCCGGGGATGCCACTGCAAGTGCTAGCAGCTGAACTGAGCTGAGCTG	+			1342	342
chrChr10_mRNA_3065_20031250	m2	chrChr10_mRNA_3065_20031250:1240-1381	1239	1248	9	9	3	2	100	GGGGGGGGG	1	1249	1381	132	53	5	0	40.15	ATTTCTCTTTGCAGCGTTGCAGGGCGTGGGCGTGGGCGGCGGACATGGCCGGCGAGAAGAAGGTGTTCGGGTTCGAGGAGGTGGCCGGCCACAACGTCACCAAGGATTGCTGGCTCATCATCGCCGGGAAGG	+			1239	239
chrChr10_mRNA_3066_20031594	m2	chrChr10_mRNA_3066_20031594:1201-1523	1200	1216	16	13	2	2	81.25	GGGGTGGAGGTGGGGG	0	1216	1523	307	123	7	3	40.07	TGGAGGAGGAGGAGGAGCCGCCGCGATCGGCGACGGTGAAGCAGGAGGAGGCGAACGCGGTGCTCGGGGCGGAGGGGTCCCGCCCGTTCGCCATGCGGGAGCTCAAGGAGGACCACGAGGTCGCGGCCGGGAGCGGCGTGAAGGCGGCGTCTGGGGAGAGGAACGGGATCGGATCGGCGGATGCCCAGGGTTCGTCGTACAGGTTCGTGGAGATGCAGTCCATTCAGATCTCACGACATGTACCGTATCAGTTCGATTTAGTCGTGTTTGCGTTGAGTGTTAATTGCTCTGTTGCCTGCAGAGTTTT	+			1200	200
chrChr10_mRNA_3066_20031594	m2	chrChr10_mRNA_3066_20031594:1282-1456	1281	1293	12	10	2	2	83.33	GGGGCGGAGGGG	3	1296	1456	160	64	5	1	40	CGCCCGTTCGCCATGCGGGAGCTCAAGGAGGACCACGAGGTCGCGGCCGGGAGCGGCGTGAAGGCGGCGTCTGGGGAGAGGAACGGGATCGGATCGGCGGATGCCCAGGGTTCGTCGTACAGGTTCGTGGAGATGCAGTCCATTCAGATCTCACGACATG	+			1281	281
chrChr10_mRNA_3071_20060911	m1	chrChr10_mRNA_3071_20060911:110-264	109	122	13	10	3	1	76.92	GGGCGGGCCGGGG	17	139	264	125	50	4	3	40	GGGGAAGCGCTAGTAGTAGAAGCCGCTTGGCAAGTTGCGCGCCGCTGCCGGGGGCGCAACACGCGGCCGCTGGCCCGGGCGAACTGTTTGGTGGGGGATCCTCTCTGCCAGAGAAGACGAGCCCG	+			109	-891
chrChr10_mRNA_3071_20060911	m1	chrChr10_mRNA_3071_20060911:1227-1392	1226	1241	15	10	3	1	66.67	GGGCGGGCCATGGGG	1	1242	1392	150	60	4	2	40	GGAACGGGAGCGTCAAGCGTACGTCGTCGTCGGGGGCGGCGGCGGCGTTCACGGCGAATCCCCGCGACTACCAGCTCATGGAGGAGGTCGGGTACGGGGCGCACGCCGTCGTGTACCGCGCGCTGTTCGTCCCCAGGAACGACGTCGTGG	+			1226	226
chrChr10_mRNA_3074_20087328	m1	chrChr10_mRNA_3074_20087328:566-846	565	576	11	9	3	0	81.82	GGGTGGGCGGG	0	576	846	270	108	11	4	40	CGGGCGCGCGCCGGTGGCGGCTTTGCCACGCAGATCGCGGTCGTTTTCAATCGCACCGGCCGCTCGCATGCGGTCGTCGCCACGGGGGGAGAGGGAGAGGCGAGGGATACGGCCGAATCGCGCGCCGTCGTCGCTGCGTCACGGGGTGGTGACACGACGAGTATCGCGGGTGGAGTTGCGCGATTGCCTCGTGGGCTAAGGAAGGGGATTCGGACACATTTTCCAGATGAGTAGGTAGACGGGGGAACGCTTCACCCGGTGGGCCAATGC	+			565	-435
chrChr10_mRNA_3074_20087328	m1	chrChr10_mRNA_3074_20087328:660-839	659	682	23	17	4	1	73.91	GGGGGGAGAGGGAGAGGCGAGGG	12	694	839	145	58	6	3	40	CGCGCGCCGTCGTCGCTGCGTCACGGGGTGGTGACACGACGAGTATCGCGGGTGGAGTTGCGCGATTGCCTCGTGGGCTAAGGAAGGGGATTCGGACACATTTTCCAGATGAGTAGGTAGACGGGGGAACGCTTCACCCGGTGGG	+			659	-341
chrChr10_mRNA_3074_20087328	m2	chrChr10_mRNA_3074_20087328:486-847	485	497	12	9	2	2	75	GGGGCCTGGGGG	0	497	847	350	140	15	4	40	TTGGACGGCGCGGCCGTAACGTGCGGGTTTTTCAGCCAGCCACGCATGGTCACGCGTCCGCACGGCACGGGTGGGCGGGCGGGCGCGCGCCGGTGGCGGCTTTGCCACGCAGATCGCGGTCGTTTTCAATCGCACCGGCCGCTCGCATGCGGTCGTCGCCACGGGGGGAGAGGGAGAGGCGAGGGATACGGCCGAATCGCGCGCCGTCGTCGCTGCGTCACGGGGTGGTGACACGACGAGTATCGCGGGTGGAGTTGCGCGATTGCCTCGTGGGCTAAGGAAGGGGATTCGGACACATTTTCCAGATGAGTAGGTAGACGGGGGAACGCTTCACCCGGTGGGCCAATGCT	+			485	-515
chrChr10_mRNA_3086_20144848	m2	chrChr10_mRNA_3086_20144848:80-230	79	93	14	11	2	2	78.57	GGGGGTGGATGGGG	0	93	230	137	55	3	1	40.15	CTGAGGTCGCCGGCGAGGTGGCGCGGACATCCTGAAGTGGAGAGGCTGGGTCCTTCCTCTCGAGCGACGGTGGAGAGAGAGAGAGAGAGAGAGGGGGGGCCGCCGCCGTCGTCGCCACCACCACCACCGCCGTTGCC	+			79	-921
chrChr10_mRNA_3094_20175634	m1	chrChr10_mRNA_3094_20175634:1177-1442	1176	1195	19	11	3	1	57.89	GGGGCATGGGCGCCATGGG	7	1202	1442	240	96	7	2	40	GTGGGGCAGCTCGGGGAGCTGCTGTCCAGGGCGGTGATGCCGCCGCCGCCGCGGGTGTGCGGCGCGCCGGGTGGCCCGCCGGTGACGGCGCCGCGGGTGCGGCTGAGCGACGGGCGGCACCTGGCGTACGAGGAGTCCGGCGTGCCCAAGGAGGCGGCGCGATACAAGATCGTCTTCTCCCACGGCTTCACCGGCTCCCGCCTCGACAGCCTCCGCGCCTCGCCGGTAATTAGTTCGTCG	+			1176	176
chrChr10_mRNA_3094_20175634	m2	chrChr10_mRNA_3094_20175634:1205-1419	1204	1218	14	9	2	2	64.29	GGGGCAGCTCGGGG	1	1219	1419	200	80	5	0	40	GCTGCTGTCCAGGGCGGTGATGCCGCCGCCGCCGCGGGTGTGCGGCGCGCCGGGTGGCCCGCCGGTGACGGCGCCGCGGGTGCGGCTGAGCGACGGGCGGCACCTGGCGTACGAGGAGTCCGGCGTGCCCAAGGAGGCGGCGCGATACAAGATCGTCTTCTCCCACGGCTTCACCGGCTCCCGCCTCGACAGCCTCCGCG	+			1204	204
chrChr10_mRNA_3095_20181672	m1	chrChr10_mRNA_3095_20181672:1456-1647	1455	1470	15	12	3	1	80	GGGGCGGAGGGCGGG	0	1470	1647	177	71	5	0	40.11	CCGCCGGTGACGGCGGCGAGGGTGCGGGTGCGGGACGGGAGGTTCTTGGCGTACGCGGAGTCCGGCGTGAGGCGGGAGGCGGCGCGGTTCAAGGTCGTCTACTCGCATGGCTTCTCCGGCGGCCGCATGGACTCGCCCCGCGCTTCCCAGGTTTGGTTACCAGAGCGATCCATCCAT	+			1455	455
chrChr10_mRNA_3095_20181672	m1	chrChr10_mRNA_3095_20181672:1490-1626	1489	1504	15	11	3	0	73.33	GGGTGCGGGTGCGGG	2	1506	1626	120	48	2	0	40	GGGAGGTTCTTGGCGTACGCGGAGTCCGGCGTGAGGCGGGAGGCGGCGCGGTTCAAGGTCGTCTACTCGCATGGCTTCTCCGGCGGCCGCATGGACTCGCCCCGCGCTTCCCAGGTTTGG	+			1489	489
chrChr10_mRNA_3096_20189629	m2	chrChr10_mRNA_3096_20189629:1210-1374	1209	1225	16	8	2	2	50	GGGGAACTCTCTGGGG	4	1229	1374	145	58	4	2	40	CCGCCTCCGGGGAGAGGCTGGTGTCGGCGGCGCGGGACGGGGACGCGGTGGAGGCGCGGATGCTGCTGGAGCTCAGCCCGGCGCTGGCGCGGTACTCCACCTTCGGCGGCCTCAACTCCCCGCTCCACTTCGCCGCCGCTAAGGG	+			1209	209
chrChr10_mRNA_3097_20201299	m1	chrChr10_mRNA_3097_20201299:1158-1538	1157	1176	19	14	3	2	73.68	GGGGTGGGGGCGGCTAGGG	0	1176	1538	362	145	17	7	40.06	TTAGGGATCCGGGGGTGGTGGGGTGGGGGTGCTGCGGCAGCGGGTGGGTTCGAGAAGGAGGATGCATATGATGCGGCGGCTCAAGAGCATCGCCTCCGGCCGCTCGTCCGTCTCCGATCCGGTGAGTGAAGCGAGCGAGCGAGCGGGCTCGATCTCCGGGCGCCGCCATTCGGTTTCCCGCAGCCGCATTTGTGTGGAAGGAAACCGAATCGTGGATTCGTTGCGTTGGTTTTTGGTTTGGTGTTGTTGTTGTTATTGGGTCTTTGCATTTGGGGGGGGGGGGGGGGAAGTGGGCATTGCATTGGGTGAAGGGTGTCGCGCTACCAGGTGGCATGGCAAAGCGCTTTAGTTTTTTCTTTCTT	+			1157	157
chrChr10_mRNA_3097_20201299	m1	chrChr10_mRNA_3097_20201299:1180-1526	1179	1199	20	14	3	2	70	GGGATCCGGGGGTGGTGGGG	0	1199	1526	327	131	14	5	40.06	TGGGGGTGCTGCGGCAGCGGGTGGGTTCGAGAAGGAGGATGCATATGATGCGGCGGCTCAAGAGCATCGCCTCCGGCCGCTCGTCCGTCTCCGATCCGGTGAGTGAAGCGAGCGAGCGAGCGGGCTCGATCTCCGGGCGCCGCCATTCGGTTTCCCGCAGCCGCATTTGTGTGGAAGGAAACCGAATCGTGGATTCGTTGCGTTGGTTTTTGGTTTGGTGTTGTTGTTGTTATTGGGTCTTTGCATTTGGGGGGGGGGGGGGGGAAGTGGGCATTGCATTGGGTGAAGGGTGTCGCGCTACCAGGTGGCATGGCAAAGCGCTTTAGT	+			1179	179
chrChr10_mRNA_3097_20201299	m2	chrChr10_mRNA_3097_20201299:1158-1542	1157	1167	10	9	2	2	90	GGGGTGGGGG	0	1167	1542	375	150	18	7	40	CGGCTAGGGTTAGGGATCCGGGGGTGGTGGGGTGGGGGTGCTGCGGCAGCGGGTGGGTTCGAGAAGGAGGATGCATATGATGCGGCGGCTCAAGAGCATCGCCTCCGGCCGCTCGTCCGTCTCCGATCCGGTGAGTGAAGCGAGCGAGCGAGCGGGCTCGATCTCCGGGCGCCGCCATTCGGTTTCCCGCAGCCGCATTTGTGTGGAAGGAAACCGAATCGTGGATTCGTTGCGTTGGTTTTTGGTTTGGTGTTGTTGTTGTTATTGGGTCTTTGCATTTGGGGGGGGGGGGGGGGAAGTGGGCATTGCATTGGGTGAAGGGTGTCGCGCTACCAGGTGGCATGGCAAAGCGCTTTAGTTTTTTCTTTCTTTTTT	+			1157	157
chrChr10_mRNA_3097_20201299	m2	chrChr10_mRNA_3097_20201299:1187-1526	1186	1199	13	11	2	2	84.62	GGGGGTGGTGGGG	0	1199	1526	327	131	14	5	40.06	TGGGGGTGCTGCGGCAGCGGGTGGGTTCGAGAAGGAGGATGCATATGATGCGGCGGCTCAAGAGCATCGCCTCCGGCCGCTCGTCCGTCTCCGATCCGGTGAGTGAAGCGAGCGAGCGAGCGGGCTCGATCTCCGGGCGCCGCCATTCGGTTTCCCGCAGCCGCATTTGTGTGGAAGGAAACCGAATCGTGGATTCGTTGCGTTGGTTTTTGGTTTGGTGTTGTTGTTGTTATTGGGTCTTTGCATTTGGGGGGGGGGGGGGGGAAGTGGGCATTGCATTGGGTGAAGGGTGTCGCGCTACCAGGTGGCATGGCAAAGCGCTTTAGT	+			1186	186
chrChr10_mRNA_3107_20252191	m1	chrChr10_mRNA_3107_20252191:1221-1685	1220	1238	18	14	3	2	77.78	GGGGGCGGGGGTGTCGGG	0	1238	1685	447	179	10	2	40.04	CCTGTTCGGATTGGGCGGCGACGAGGGGGAGACGTCGGCGGCGGTTGGTGGTGCCGCGGCGGCGGGTCTGGGCGACCTGCCGGAGCTGTGCGCGGCGGAGGTGCTGCTCCGGCTCGACGCGCCGGAGATCTGCCGGCTCGCGCGGCTCAACCACGCGTTCCGCGGCGCGGCCGGGGCGGATTTCGTGTGGGAGGCCAAGCTGCCGGAGAACTACCGGTATCTGATGAGCTTCGTGGAGGGCGGCGGCGGCGGCGACGACGGGAGGCAGCTGCGGCGGCGGCGGTGGCGGCCGGCTGGGAAGAAGGAGATCTACGCGAGGCTGGCTAGGCCTGTGCCCTTCGATGGCGGCTCAAAGGTATGATGAAAATTTCCCCCTTTTGATGTTTCTTTTCTTTCCAT…	+			1220	220
chrChr10_mRNA_3107_20252191	m2	chrChr10_mRNA_3107_20252191:1221-1688	1220	1231	11	10	2	2	90.91	GGGGGCGGGGG	0	1231	1688	457	183	11	2	40.04	TGTCGGGCCTGTTCGGATTGGGCGGCGACGAGGGGGAGACGTCGGCGGCGGTTGGTGGTGCCGCGGCGGCGGGTCTGGGCGACCTGCCGGAGCTGTGCGCGGCGGAGGTGCTGCTCCGGCTCGACGCGCCGGAGATCTGCCGGCTCGCGCGGCTCAACCACGCGTTCCGCGGCGCGGCCGGGGCGGATTTCGTGTGGGAGGCCAAGCTGCCGGAGAACTACCGGTATCTGATGAGCTTCGTGGAGGGCGGCGGCGGCGGCGACGACGGGAGGCAGCTGCGGCGGCGGCGGTGGCGGCCGGCTGGGAAGAAGGAGATCTACGCGAGGCTGGCTAGGCCTGTGCCCTTCGATGGCGGCTCAAAGGTATGATGAAAATTTCCCCCTTTTGATGTTTCTTTTC…	+			1220	220
chrChr10_mRNA_3115_20293968	m1	chrChr10_mRNA_3115_20293968:1040-1776	1039	1059	20	14	3	1	70	GGGCCGGTGAAGGGCGGGGG	0	1059	1776	717	287	27	12	40.03	CGGCGGTGCCGGCGTCGGGGACGCGGGGGCGCAGTGGGGCGAGGAGGCCGTGGCGGCGAGGAAGGCACGAGGGAGCGGCTGGGGGGAGGCGGCGGCGGCCGGTGCGGGCGGGGATGTCGCGCGCCGGGGTGGGGGCGGCGCACCTTCTTGAGCGCCACGATCTTGCCCGTCACCGTGTCCCGCGCCTTGTACACGTTGATGTACGTCCCCTGCCCGATCTGCGCCACCGACAAGACCGATGAGCTCAGTTCCCTTCCCCCACCACCAACAATGGCGAGCGCGAGGGCAGGAGTACGTACCTTGTCGATCTTCTCGAAGGAGTCGGCGCGGCGCAGGGTCCAGCCGTCGATGGCCTCGCCGACGACGGCGGAGAGCCAGGCGGGCCAGCCGGCCGCCACC…	+			1039	39
chrChr10_mRNA_3115_20293968	m1	chrChr10_mRNA_3115_20293968:1076-1315	1075	1098	23	16	3	3	69.57	GGGGACGCGGGGGCGCAGTGGGG	0	1098	1315	217	87	7	4	40.09	CGAGGAGGCCGTGGCGGCGAGGAAGGCACGAGGGAGCGGCTGGGGGGAGGCGGCGGCGGCCGGTGCGGGCGGGGATGTCGCGCGCCGGGGTGGGGGCGGCGCACCTTCTTGAGCGCCACGATCTTGCCCGTCACCGTGTCCCGCGCCTTGTACACGTTGATGTACGTCCCCTGCCCGATCTGCGCCACCGACAAGACCGATGAGCTCAGTTCCCTTC	+			1075	75
chrChr10_mRNA_3115_20293968	m1	chrChr10_mRNA_3115_20293968:1614-1838	1613	1637	24	13	3	1	54.17	GGGCGGCTTCTCCGGGGCGACGGG	1	1638	1838	200	80	12	4	40	GGGGGGTTGGGCTGCTGGGGGTGGTCGAGGGAGGGGGCGGAGGGGCGGCCGAGGACGCAGCTCATGTGAGAGGAAGGGAGGAGGAAGAAGGGTTGGAGATAGAGGATGATATGTGGGCCCCACATGTCAATGGGTCCCACAAATATATTTTTTTTGGTGTGAATGACAGATGGGTCCCACATTTTTTTTTAATTCTAATG	+			1613	613
chrChr10_mRNA_3115_20293968	m1	chrChr10_mRNA_3115_20293968:1639-1819	1638	1659	21	15	4	2	71.43	GGGGGGTTGGGCTGCTGGGGG	0	1659	1819	160	64	8	2	40	TGGTCGAGGGAGGGGGCGGAGGGGCGGCCGAGGACGCAGCTCATGTGAGAGGAAGGGAGGAGGAAGAAGGGTTGGAGATAGAGGATGATATGTGGGCCCCACATGTCAATGGGTCCCACAAATATATTTTTTTTGGTGTGAATGACAGATGGGTCCCACA	+			1638	638
chrChr10_mRNA_3115_20293968	m2	chrChr10_mRNA_3115_20293968:1076-1351	1075	1088	13	10	2	2	76.92	GGGGACGCGGGGG	1	1089	1351	262	105	9	5	40.08	GCAGTGGGGCGAGGAGGCCGTGGCGGCGAGGAAGGCACGAGGGAGCGGCTGGGGGGAGGCGGCGGCGGCCGGTGCGGGCGGGGATGTCGCGCGCCGGGGTGGGGGCGGCGCACCTTCTTGAGCGCCACGATCTTGCCCGTCACCGTGTCCCGCGCCTTGTACACGTTGATGTACGTCCCCTGCCCGATCTGCGCCACCGACAAGACCGATGAGCTCAGTTCCCTTCCCCCACCACCAACAATGGCGAGCGCGAGGGCAGGAG	+			1075	75
chrChr10_mRNA_3115_20293968	m2	chrChr10_mRNA_3115_20293968:1627-1826	1626	1644	18	14	4	2	77.78	GGGGCGACGGGCGGGGGG	0	1644	1826	182	73	10	3	40.11	TTGGGCTGCTGGGGGTGGTCGAGGGAGGGGGCGGAGGGGCGGCCGAGGACGCAGCTCATGTGAGAGGAAGGGAGGAGGAAGAAGGGTTGGAGATAGAGGATGATATGTGGGCCCCACATGTCAATGGGTCCCACAAATATATTTTTTTTGGTGTGAATGACAGATGGGTCCCACATTTTTTT	+			1626	626
chrChr10_mRNA_3120_20347002	m1	chrChr10_mRNA_3120_20347002:1310-1629	1309	1328	19	12	3	1	63.16	GGGGGTCAACGGGAGCGGG	1	1329	1629	300	120	10	1	40	GGAAGAAGGCGGCGGCGCAGCACATCAACGGGAATGACCGGATCCATCTGTCGGTGAGCACGGGCGGCGCCGGGGGCCAGGATGGGTTCGGGCTCAGGGTGGCGTTCCAGGGCGCGCCGGGCGCGTACAGCGAGTTCGCGGCGAAGACGGCGCTCCCCGGGTGCGACACCGTGCCCTGCCGCGCGTTCGCCGACGCGCTGGCGGCGGTCGACGGCGGCGCCGTCGACCGCGCGATACTGCCCGTCGAGTCCACCATGGAGGGCACCGCGCTGCGGAACTACGACCTCCTGCTGAGGCATG	+			1309	309
chrChr10_mRNA_3120_20347002	m1	chrChr10_mRNA_3120_20347002:1391-1605	1390	1415	25	16	3	1	64	GGGCGGCGCCGGGGGCCAGGATGGG	0	1415	1605	190	76	6	0	40	TTCGGGCTCAGGGTGGCGTTCCAGGGCGCGCCGGGCGCGTACAGCGAGTTCGCGGCGAAGACGGCGCTCCCCGGGTGCGACACCGTGCCCTGCCGCGCGTTCGCCGACGCGCTGGCGGCGGTCGACGGCGGCGCCGTCGACCGCGCGATACTGCCCGTCGAGTCCACCATGGAGGGCACCGCGCTGCGGA	+			1390	390
chrChr10_mRNA_3120_20347002	m1	chrChr10_mRNA_3120_20347002:1419-1577	1418	1441	23	12	3	0	52.17	GGGCTCAGGGTGGCGTTCCAGGG	1	1442	1577	135	54	2	0	40	GCGCCGGGCGCGTACAGCGAGTTCGCGGCGAAGACGGCGCTCCCCGGGTGCGACACCGTGCCCTGCCGCGCGTTCGCCGACGCGCTGGCGGCGGTCGACGGCGGCGCCGTCGACCGCGCGATACTGCCCGTCGAG	+			1418	418
chrChr10_mRNA_3123_20368269	m1	chrChr10_mRNA_3123_20368269:1306-1658	1305	1327	22	19	5	3	86.36	GGGGGGCGGAGGGGGGGAGGGG	1	1328	1658	330	132	9	3	40	GGGGGAGGTGATGGGGATTGGCCGGGCGCGCTGGGTGGCGCTGCTTGTCGGCCTCGCGGCAGCGGCCGTGGTGGCGACGTTGGGTGCGTCCGAGGGCGACGCCGATCCGCTCTACAGGTATGTAGGGCTCGTGACTCCGTGGATTCTTTGTCCAGTGTTGCGACATCTCTTCAAAGATTTGGTGATTTGGCGAGGCTTGTGGGGGTGTGTGTGTGTTTTACGTTTGGTTCGAGGAGCTGATTGCGTGTGCAATGGAATCAGCGAGGGTGTGTGGCGGTAGTCGTTCTTAGGCATTTGCTCGAACACCTGGTGCTCGTTGGCTGTAGAGCG	+			1305	305
chrChr10_mRNA_3123_20368269	m1	chrChr10_mRNA_3123_20368269:1329-1490	1328	1354	26	17	3	2	65.38	GGGGGAGGTGATGGGGATTGGCCGGG	1	1355	1490	135	54	4	0	40	GCGCTGGGTGGCGCTGCTTGTCGGCCTCGCGGCAGCGGCCGTGGTGGCGACGTTGGGTGCGTCCGAGGGCGACGCCGATCCGCTCTACAGGTATGTAGGGCTCGTGACTCCGTGGATTCTTTGTCCAGTGTTGCG	+			1328	328
chrChr10_mRNA_3123_20368269	m2	chrChr10_mRNA_3123_20368269:1306-1674	1305	1322	17	15	4	2	88.24	GGGGGGCGGAGGGGGGG	0	1322	1674	352	141	10	4	40.06	AGGGGAGGGGGAGGTGATGGGGATTGGCCGGGCGCGCTGGGTGGCGCTGCTTGTCGGCCTCGCGGCAGCGGCCGTGGTGGCGACGTTGGGTGCGTCCGAGGGCGACGCCGATCCGCTCTACAGGTATGTAGGGCTCGTGACTCCGTGGATTCTTTGTCCAGTGTTGCGACATCTCTTCAAAGATTTGGTGATTTGGCGAGGCTTGTGGGGGTGTGTGTGTGTTTTACGTTTGGTTCGAGGAGCTGATTGCGTGTGCAATGGAATCAGCGAGGGTGTGTGGCGGTAGTCGTTCTTAGGCATTTGCTCGAACACCTGGTGCTCGTTGGCTGTAGAGCGCAAGATTTGGTTTGGC	+			1305	305
chrChr10_mRNA_3123_20368269	m2	chrChr10_mRNA_3123_20368269:1324-1620	1323	1333	10	9	2	2	90	GGGGAGGGGG	0	1333	1620	287	115	8	2	40.07	AGGTGATGGGGATTGGCCGGGCGCGCTGGGTGGCGCTGCTTGTCGGCCTCGCGGCAGCGGCCGTGGTGGCGACGTTGGGTGCGTCCGAGGGCGACGCCGATCCGCTCTACAGGTATGTAGGGCTCGTGACTCCGTGGATTCTTTGTCCAGTGTTGCGACATCTCTTCAAAGATTTGGTGATTTGGCGAGGCTTGTGGGGGTGTGTGTGTGTTTTACGTTTGGTTCGAGGAGCTGATTGCGTGTGCAATGGAATCAGCGAGGGTGTGTGGCGGTAGTCGTTCTTAGGC	+			1323	323
chrChr10_mRNA_3128_20392184	m1	chrChr10_mRNA_3128_20392184:59-206	58	72	14	10	3	1	71.43	GGGGTTGGGTTGGG	27	99	206	107	43	2	1	40.19	GAGCAGTGGATCGAGTAGGATGATGGACTGATGTCCAGTAGCGCCGCGTTTGCCTTTGGACGCGAGCGAGTGACCGGCCGAATCTGGTTTGGGGATGGATGTCCGGG	+			58	-942
chrChr10_mRNA_3161_20551209	m1	chrChr10_mRNA_3161_20551209:1590-1776	1589	1613	24	13	3	1	54.17	GGGCTGAGGGAGTGCTCCAAGGGG	48	1661	1776	115	46	2	0	40	GGCGGCTTCCTCGCGTGGGTGCGCGCCACCGACGTGATGCGCGGCGTCAAGAGGTTCGACCCGGCCACCACCCCGCTGCTGGCGGCGTGGGCCGAGCGCTTCGTGGAGCTGGACG	+			1589	589
chrChr10_mRNA_3174_20599106	m1	chrChr10_mRNA_3174_20599106:1595-1782	1594	1612	18	13	3	0	72.22	GGGAGGGAGGTGAGAGGG	0	1612	1782	170	68	5	2	40	AGAGGAGGAGGGGGCGAGGGAGGAGAGAGAGGAGGCGTGGGAGAACGAGAGATTTGTGGTGGGGGAGGCAAGTACGGATAAGGACGGGAGATGTCGCGCTCGGCTCGGTTTTTGAAAGAACTAATAATCTATGGTATACTGATACCTACAGTATATTATAGGTGTCGGTT	+			1594	594
chrChr10_mRNA_3185_20634717	m1	chrChr10_mRNA_3185_20634717:1464-1620	1463	1488	25	13	3	1	52	GGGGTCAGAGGGCATCACGGACGGG	7	1495	1620	125	50	2	1	40	CGGCGCCGCCCGGCCAGACCTCGTCGATGTACTGCACGATGACCTGCGACTCGTTCACCGGCCGGCCGGCGTGGAGCAGGACGGGGACGCTCTTGTGCACCGGGTTGGAGGCGAGGAGGAGGTCG	+			1463	463
chrChr10_mRNA_3186_20633894	m1	chrChr10_mRNA_3186_20633894:1508-1757	1507	1535	28	15	3	2	53.57	GGGCGCGTTCGGGGAGTGCTCCAAGGGG	12	1547	1757	210	84	4	0	40	GGCGGCGACGGCGTCGGGTTCGTCGACGTCGTGCTCGGCGGCTACCTCGGGTGGTTCACGGCGATCGACAAGCTGATCGGTCGCAGGCTGATTGACCCGGCGAGGACGCCGGCGCTGGCCGCGTGGGAGGAGCGGTTCCGCGCCACCGACGCGGCCAAGGGAGTCGTGCCGGATGACGCCGACAAGCTGCTCGAGTTCAGGCAGACCCTG	+			1507	507
chrChr10_mRNA_3186_20633894	m2	chrChr10_mRNA_3186_20633894:1518-1757	1517	1535	18	10	2	2	55.56	GGGGAGTGCTCCAAGGGG	12	1547	1757	210	84	4	0	40	GGCGGCGACGGCGTCGGGTTCGTCGACGTCGTGCTCGGCGGCTACCTCGGGTGGTTCACGGCGATCGACAAGCTGATCGGTCGCAGGCTGATTGACCCGGCGAGGACGCCGGCGCTGGCCGCGTGGGAGGAGCGGTTCCGCGCCACCGACGCGGCCAAGGGAGTCGTGCCGGATGACGCCGACAAGCTGCTCGAGTTCAGGCAGACCCTG	+			1517	517
chrChr10_mRNA_3190_20645931	m1	chrChr10_mRNA_3190_20645931:1487-1721	1486	1514	28	16	4	1	57.14	GGGCGCGCTCCGGGAGTGCTCCGGGGGG	12	1526	1721	195	78	5	1	40	GGCGGCGACGGCGTCGGGCTCGTCGACGTCGTGCTCGGCGGCTACCTCGGGTGGTTCACGGCGATCAAGAAGCTGATCGGGCGCAGGATGATCGACCCGGCGAGGACGCCGGCGCTGGCCGCGTGGGAGGATCTCTTCCGCGCCACCGATGCGGCCAGGGGCGTCTTGCCGGATGACGCCGACAAGATGCTCGAG	+			1486	486
chrChr10_mRNA_3191_20646716	m1	chrChr10_mRNA_3191_20646716:1447-1661	1446	1474	28	19	4	2	67.86	GGGGTCGGAGGGCAGCACGGCGGGGGGG	0	1474	1661	187	75	4	2	40.11	CGGTCGGGCCAGGCCTCGTCGATGTACTGCAGGATGACCTGCGACTCGTTGACGGGGCGGCCGGCGTGGAGGAGGACGGGGACGGTCTTGTTGACCGGGTTGGAGGCGAGGAGGAGGTCGCTCTTGTCGCCCAGGTTCTCCTCCACGAACTCGTACGGCAGTGACTTGAGGTTGAGGACGAAGCGCA	+			1446	446
chrChr10_mRNA_3194_20660194	m1	chrChr10_mRNA_3194_20660194:1027-2000	1026	1044	18	11	3	1	61.11	GGGCAGGGGCGACACGGG	0	1044	2000	956	422	16	6	44.14	AGGCGACTCAGCCGCCGCCGCCGCACCACCCCCACCGCCCTTCTTCCACCTCGCCACCGGAAACCGCACGGCCGCAAGGACGGCGGCGGCGGGGCCTCCTCCCCCCCCCCCCCCGAGGTCGCGGCGTTCGGAGCCCACGACCCCGACCTAGCTCCGGGGCGGCGACTTCGGCGGCTGTGACGTCGAGCTCGACGGTGGCGCATGGCTTTGGCGAGGTGGCGGTGTCGACGACGGTTGAAGAGGTAGATGACCGGGCCGACAACGACGAGAAGGCGGTGCTGGCTCCTACGCTCTCCTGCGCGGATCTGGTGCGGGGGGATGGATCCCGAGCCGCCGCCGGCGGTGATGCGCGTGGAGGCGGCGGAGGCGGCAGGGTGGCCGGATCCAGCCCCCTCCTGT…	+			1026	26
chrChr10_mRNA_3195_20663311	m1	chrChr10_mRNA_3195_20663311:1470-1721	1469	1491	22	13	3	0	59.09	GGGAATGGGCGGCGCCGACGGG	10	1501	1721	220	88	5	3	40	CCGACGGGGACAGCCGCGGGAGCAGCATGCGGACGAACGGCGCCGACAGCAGCGAGAACGAGTCCGAGGACTACGTCGGCGCCGACAGCCAGGCCCTCCTCTGGGGCGGCGCCGGCGGCGGCGAGGCTGCGGGCAAGAAGAGACGGAATAACGCTGCCGGCGAGAAGGCGGCCCGGCACGCGAGGAGCCTTTCCATGGACAGCCTCATGGGGAAGCTCAG	+			1469	469
chrChr10_mRNA_3200_20714505	m1	chrChr10_mRNA_3200_20714505:1554-1688	1553	1566	13	10	3	1	76.92	GGGTCGGGGAGGG	0	1566	1688	122	49	2	0	40.16	TGGAGGAGAGCGTGGCGGTGGTGAAGGAGTCGGCCGACCCGCTCTTCGACTTCCGGCGATCCATGCTGCAGATGATCGTGGAGAAGGAGATCGTGGGCGGCGCCGAGCTCCGGGAGCTCCTC	+			1553	553
chrChr10_mRNA_3202_20722861	m1	chrChr10_mRNA_3202_20722861:1651-2000	1650	1678	28	14	3	1	50	GGGTTCTGGATTTGGGGAGGAATTAGGG	0	1678	2000	322	135	11	2	41.93	AGAGATTAGTGGTCCGAGAGGTCGATGGGCCGGCGGTGGCAGCAGCGATCAGCAGTCGAGCCAGTAGGGCTAGTCGGCTAGAGGTTATGGATCTGGGGAGGAATTACTGAGAAATTGGTGGTCGTGGAGGTCGATGATGTGGCGGTGGCAGCGACGATCAACATTTGAGCCAGTAGGGTTAGGGTTCTGGATTTGGGGAGGAATTGATGGTAGGGAGGTTGATGGGCCGACGGTGGCAGTGGTGATCGGGACAGGGAGGTGGCGGATCACTCCCTCCATGCAGAGGAGGATGGATGGTTGATAGAGGGTTTAGGCTTTGAAA	+			1650	650
chrChr10_mRNA_3202_20722861	m1	chrChr10_mRNA_3202_20722861:1854-2000	1853	1876	23	12	3	1	52.17	GGGTTAGGGTTCTGGATTTGGGG	0	1876	2000	124	53	5	0	42.74	AGGAATTGATGGTAGGGAGGTTGATGGGCCGACGGTGGCAGTGGTGATCGGGACAGGGAGGTGGCGGATCACTCCCTCCATGCAGAGGAGGATGGATGGTTGATAGAGGGTTTAGGCTTTGAAA	+			1853	853
chrChr10_mRNA_3211_20783592	m1	chrChr10_mRNA_3211_20783592:1147-1450	1146	1162	16	12	4	1	75	GGGCAAGGGAGGGGGG	6	1168	1450	282	113	11	5	40.07	TGCCCCTGCAGGTGCACGCGCCGTGGCGGCGCGCGCGCTCTCTCTCTCGCGGGGAGGAGGCGGACGCGCGCGGCCCCCACCCGCCGGGATCGGCGCGCTCCAGATCCAGCGGTGACGGCGGGAGCCGAGGTGAGGCGGGCTGCTTGAGTGGTTACAGTGAGTTGTTTTTGGTGCTGAGTTCACCAGCAAAGCGAATCTAGTCGCATTCTTTTTTTTTTTTTTTTGGGGGGGTGGGGGGGGGGGCATTTTGCTGGAACAAGGGAGTGGAAGTAGGGGAAGTAG	+			1146	146
chrChr10_mRNA_3214_20792875	m1	chrChr10_mRNA_3214_20792875:354-567	353	376	23	14	3	0	60.87	GGGAGCAGAGAGAGGGCGCCGGG	26	402	567	165	66	4	1	40	GGGGAGATCAGGCGGCGGCGGCGGCGGCGGCGAGGAGTCGCGGAGAACTGGAGAAGAGGGTGTCTGTGCTTTGAGATTGGTGACGCGGAGATCAGTTATGAGTGTCCCTCGGATGGGCCTCAAGTTTTTATGGGCCAAAACTAATCTCGGCCGAACGGTCCACGG	+			353	-647
chrChr10_mRNA_3216_20806453	m2	chrChr10_mRNA_3216_20806453:1328-1589	1327	1338	11	9	2	2	81.82	GGGGGTTGGGG	1	1339	1589	250	100	5	2	40	GGCGGAGATGTTCGGGGTGAGGGGGCTCATGCCGGCAGCGCACGCGCACGAGCAGAGCAAGGGTGTGGGCGCGCTCGTCGTCGGCGGCGGCGGCGTCGATGATGGAGGCGCGACGACGCTGCCGACGGTCCACTTCGGCGGGCTCGGCGAGCTGCACCACCACCAACACCGGCAGAGCCAGGCGCCGCTGTCCCTCTCGCTCCACAGGCCGGAGGCGGCCGCGACGTCGCTGCTGATGCAGCAGCAGCAG	+			1327	327
chrChr10_mRNA_3216_20806453	m2	chrChr10_mRNA_3216_20806453:1353-1529	1352	1364	12	10	2	2	83.33	GGGGTGAGGGGG	5	1369	1529	160	64	3	0	40	GCCGGCAGCGCACGCGCACGAGCAGAGCAAGGGTGTGGGCGCGCTCGTCGTCGGCGGCGGCGGCGTCGATGATGGAGGCGCGACGACGCTGCCGACGGTCCACTTCGGCGGGCTCGGCGAGCTGCACCACCACCAACACCGGCAGAGCCAGGCGCCGCTG	+			1352	352
chrChr10_mRNA_3220_20838911	m2	chrChr10_mRNA_3220_20838911:1080-1308	1079	1092	13	11	2	2	84.62	GGGGGAGGAGGGG	1	1093	1308	215	86	6	2	40	GAGGGTGTGGGCGCGGCCGTGGAGGTGGGCCAAGACGGCGTTCTTCGTCGTCGCCATGATCGCGTCGCTGCTGCTCGTCTGCGCGCCGCCGGTGCTCGTCGTGATACTCGACCTCGCCCTCCCGCCCGCGCTCCTCTCCGCGCGCCTCCGCGGCGGCGGGGGCGGGGACGACGCGTCGTTCGTGGCGGCCGTCGTCGCGCAGGCGCGGGCGTTCG	+			1079	79
chrChr10_mRNA_3224_20863195	m1	chrChr10_mRNA_3224_20863195:1159-1487	1158	1173	15	12	3	1	80	GGGTGAGAGGGGGGG	34	1207	1487	280	112	7	3	40	CAGTTTTGATCTGGTGATTTAATATACTATTTTTCACTTCTGGTGGTTTGCGGCGACGCGTGTGCAGGGGGGTAGTTTATAAGGGCTTGCGCGAGGAGGGGGAGGAGTAGCGGGTAGCGGCGGCTCGAGTCGAGTCGTCGTCGTCGTCGGCGGCGGCGGTCGAGAGAGATCGGGATCGATGGTGCGGGGGAGGACGGAGCTGAAGCGGATTGAGAACCCGACGAGCCGGCAGGTGACCTTCTCCAAGCGCCGGAATGGCCTCCTCAAGAAGGCGTTCGAG	+			1158	158
chrChr10_mRNA_3224_20863195	m2	chrChr10_mRNA_3224_20863195:775-952	774	783	9	8	2	2	88.89	GGGGCGGGG	19	802	952	150	60	5	0	40	CGCCCCTTTCCGCGCGAGGAGGTGGGACGAGAGACGACGGCGATCCACGGCCAATGGCGATTGCCGGTCTCGGTCGGTCGCACTCGCGCTCGCGCGCGGGCGCCTCGTGGGTCGCGGGTTTCCCAGGACGGGAAGTCGCTCGCGCGGTCG	+			774	-226
chrChr10_mRNA_3250_21019902	m1	chrChr10_mRNA_3250_21019902:1079-1265	1078	1103	25	15	3	1	60	GGGCCGTGGCAAGGGAGGCAAGGGG	2	1105	1265	160	64	5	2	40	GGGCAAGGGAGGCGCGAAGAGGCACAGGAAGGTGCTGCGCGACAACATCCAGGGGATCACGAAGCCCGCGATCCGGAGGCTGGCGAGGAGGGGCGGCGTGAAGCGCATCTCCGGGCTGATCTACGAGGAGACCCGCGGCGTGCTCAAGATCTTCCTCGAG	+			1078	78
chrChr10_mRNA_3253_21036241	m1	chrChr10_mRNA_3253_21036241:1184-1813	1183	1202	19	12	3	0	63.16	GGGAGGGATGATCGGAGGG	1	1203	1813	610	244	10	3	40	GCGGTCGTCGCGCCGGCTCTCGCTGTCGTCGTGGAGGAGGCCGGCCGGCGGCGAGACGTCGGTGGAGTCGAGGAGGTATGGTTTTACGGCGGCGGCGGCGGCCGAGGTTGGGGGGAAGACGAGGGCGGCGGCGATATGGGAGTGGAAGCCGGTGCGCGTGCTCTCTCGCATCGGGAAGCGCCGGTGCGGGTGCCTCCTGTCCGTCGAGGTGGCCGGCGTCCGCGGCGTTCCGGCCTCCATGGACGGCCTCCGCCTCGCCGTCACGGTGCGCAAGGCGGAGACGAAGGACGGCGCGGTGCAGACGATGCCGGCGACGGTGCGCGGCGGCTGCGCCGACTTCGTCGAGACGCTCTTCGTCAGGTGCAACATCTACTTCGCCGGCGGCGCCGGCACCGGGAA…	+			1183	183
chrChr10_mRNA_3274_21174536	m2	chrChr10_mRNA_3274_21174536:1143-1421	1142	1161	19	14	2	2	73.68	GGGGGCGGCGACGGAGGGG	0	1161	1421	260	104	6	3	40	AGTCCTCTCCTGCTGCGGCTGCGGCGGCGGCGGTGGCGGGGGCCGCGGCGCTGCACATCCGGTGCGCGAACGGGTCCAAGTTCACCGTGCGGGCCGACCTCGACGCCACGGTGGGGGCGTTCAAGGAGGTGGTGGCGGGGAGCTGCGACGTGCCGGCGGCGCAGCAGCGCCTGATCTACAAGGGCCGGATCCTCAAGGACGAGCAAACCCTAGAAAGCTATGGTGAGTGTCTAGGACTGTTAGGTAGAGGAGGAGAAAAA	+			1142	142
chrChr10_mRNA_3288_21253585	m1	chrChr10_mRNA_3288_21253585:1275-1566	1274	1299	25	13	3	1	52	GGGCTAAAGGATCGGGGCGATCGGG	0	1299	1566	267	107	9	3	40.07	ATGGGGTTTGCGCGCTCGCCGGTTGCTGGATCGAGGCGTGATGAATCGTGTGCTTTTTGTGTTGTTGCGTGTTTGATGATGATGCTTGGGCGGGTGTTGGGTTAGCTAGGAATAGTGTTGGGGTAGGGCGGATGCGGATGCGGAGCGAGCACCGGTGATGGTGGGCGATGCGATTCGGTATCGGGGGATTCGGTTCGTTCTATACTGGTTGGGTTGATGCCGATTACTCGCTAGATTGGTCTCGCGAGCAAGCATGGTTGATGTCGA	+			1274	274
chrChr10_mRNA_3288_21253585	m1	chrChr10_mRNA_3288_21253585:1387-1565	1386	1400	14	10	3	0	71.43	GGGCGGGTGTTGGG	3	1403	1565	162	65	5	2	40.12	GCTAGGAATAGTGTTGGGGTAGGGCGGATGCGGATGCGGAGCGAGCACCGGTGATGGTGGGCGATGCGATTCGGTATCGGGGGATTCGGTTCGTTCTATACTGGTTGGGTTGATGCCGATTACTCGCTAGATTGGTCTCGCGAGCAAGCATGGTTGATGTCG	+			1386	386
chrChr10_mRNA_3288_21253585	m2	chrChr10_mRNA_3288_21253585:1288-1565	1287	1305	18	12	3	2	66.67	GGGGCGATCGGGATGGGG	3	1308	1565	257	103	8	2	40.08	GCGCGCTCGCCGGTTGCTGGATCGAGGCGTGATGAATCGTGTGCTTTTTGTGTTGTTGCGTGTTTGATGATGATGCTTGGGCGGGTGTTGGGTTAGCTAGGAATAGTGTTGGGGTAGGGCGGATGCGGATGCGGAGCGAGCACCGGTGATGGTGGGCGATGCGATTCGGTATCGGGGGATTCGGTTCGTTCTATACTGGTTGGGTTGATGCCGATTACTCGCTAGATTGGTCTCGCGAGCAAGCATGGTTGATGTCG	+			1287	287
chrChr10_mRNA_3289_21271776	m2	chrChr10_mRNA_3289_21271776:1257-1388	1256	1273	17	12	2	2	70.59	GGGGTCGGTGGTCGGGG	0	1273	1388	115	46	2	0	40	CGGTGACCGGGAGCGCGATCGGGCTGGCGACGGAGAGCGGAATGCTGCGCGGCGCCGGCATCGGCGCCATCTCCGGCGCCGTCTTCTCCATCGAGGTCGCCGAGTCGTCGCGCGA	+			1256	256
chrChr10_mRNA_3292_21301962	m1	chrChr10_mRNA_3292_21301962:504-1101	503	521	18	14	3	3	77.78	GGGGAGGGGACGGAGGGG	0	521	1101	580	232	15	7	40	CGGGGTGCGACGCGGACGGCGGCGGCGGGGACGGCGACGCCGGGGATGGGGAGCTCGACGCGCGCGGCCTGGTGAGCGAGGGGAGGCGGCGCGCCGAGCGGGTCCGCTTGGTGGAGGACGACGTGGAGGCGTTCGAGGCGAAGAAGGGCAGCTTCCTCCCCCCGGATCGCCTCCCCATGGCGGCGGCGGCGGCGGCGACGGCGACGGCGAGGTCGTCGCGTGCGGGGGAGAAAAGCTTCGGAGACCGGAGAGGCGAAGGCGTTGGCCCGCGTGTAATGCGCCGCTTGATGGGCCGTACTGGGCCAGAAGCGATTGGGTCGGGCCCGGCCCATTTGGGAGCGGGGCGCGAAGCCCAACACGAACCGCGCGATTTCTCGCAGGCTCTGCCTCCTCCACTCT…	+			503	-497
chrChr10_mRNA_3292_21301962	m2	chrChr10_mRNA_3292_21301962:504-1107	503	512	9	8	2	2	88.89	GGGGAGGGG	0	512	1107	595	238	16	8	40	ACGGAGGGGCGGGGTGCGACGCGGACGGCGGCGGCGGGGACGGCGACGCCGGGGATGGGGAGCTCGACGCGCGCGGCCTGGTGAGCGAGGGGAGGCGGCGCGCCGAGCGGGTCCGCTTGGTGGAGGACGACGTGGAGGCGTTCGAGGCGAAGAAGGGCAGCTTCCTCCCCCCGGATCGCCTCCCCATGGCGGCGGCGGCGGCGGCGACGGCGACGGCGAGGTCGTCGCGTGCGGGGGAGAAAAGCTTCGGAGACCGGAGAGGCGAAGGCGTTGGCCCGCGTGTAATGCGCCGCTTGATGGGCCGTACTGGGCCAGAAGCGATTGGGTCGGGCCCGGCCCATTTGGGAGCGGGGCGCGAAGCCCAACACGAACCGCGCGATTTCTCGCAGGCTCTGCCTC…	+			503	-497
chrChr10_mRNA_3292_21301962	m2	chrChr10_mRNA_3292_21301962:518-1096	517	526	9	8	2	2	88.89	GGGGCGGGG	0	526	1096	570	228	14	6	40	TGCGACGCGGACGGCGGCGGCGGGGACGGCGACGCCGGGGATGGGGAGCTCGACGCGCGCGGCCTGGTGAGCGAGGGGAGGCGGCGCGCCGAGCGGGTCCGCTTGGTGGAGGACGACGTGGAGGCGTTCGAGGCGAAGAAGGGCAGCTTCCTCCCCCCGGATCGCCTCCCCATGGCGGCGGCGGCGGCGGCGACGGCGACGGCGAGGTCGTCGCGTGCGGGGGAGAAAAGCTTCGGAGACCGGAGAGGCGAAGGCGTTGGCCCGCGTGTAATGCGCCGCTTGATGGGCCGTACTGGGCCAGAAGCGATTGGGTCGGGCCCGGCCCATTTGGGAGCGGGGCGCGAAGCCCAACACGAACCGCGCGATTTCTCGCAGGCTCTGCCTCCTCCACTCTCAGAC…	+			517	-483
chrChr10_mRNA_3292_21301962	m2	chrChr10_mRNA_3292_21301962:563-1064	562	572	10	8	2	2	80	GGGGATGGGG	0	572	1064	492	197	11	3	40.04	AGCTCGACGCGCGCGGCCTGGTGAGCGAGGGGAGGCGGCGCGCCGAGCGGGTCCGCTTGGTGGAGGACGACGTGGAGGCGTTCGAGGCGAAGAAGGGCAGCTTCCTCCCCCCGGATCGCCTCCCCATGGCGGCGGCGGCGGCGGCGACGGCGACGGCGAGGTCGTCGCGTGCGGGGGAGAAAAGCTTCGGAGACCGGAGAGGCGAAGGCGTTGGCCCGCGTGTAATGCGCCGCTTGATGGGCCGTACTGGGCCAGAAGCGATTGGGTCGGGCCCGGCCCATTTGGGAGCGGGGCGCGAAGCCCAACACGAACCGCGCGATTTCTCGCAGGCTCTGCCTCCTCCACTCTCAGACGCAGGATGGTGATCGGACGGCTGAGATTGCGTGGTGGTGGCGGGAA…	+			562	-438
chrChr10_mRNA_331_2231401	m2	chrChr10_mRNA_331_2231401:978-1203	977	989	12	10	2	2	83.33	GGGGAGCGGGGG	19	1008	1203	195	78	6	2	40	GTGTGGGTGGGTTCCTGGATCCGGCGCAGAGGTGTGCTGGGGCGGCCATCGGCTGGCAGCCGGCTGGATCCAGTGCGGGTGGGGGCTCTGCTCCTACCGACATGCAGCGGCGGCGGCGACCGACGACGGTGGTGTCTCCCCTCTCCCGGCGTTGCCATCGACAGCGAAAGCAGCGGTATCTCTCCTGGGCGGATG	+			977	-23
chrChr10_mRNA_3347_21623619	m1	chrChr10_mRNA_3347_21623619:1725-1848	1724	1738	14	10	3	1	71.43	GGGAAGGGGATGGG	0	1738	1848	110	44	3	0	40	TCGATAGAGGTTGTTGCAGACAACAATGGATGGAGCTTCATGGGTGAGGATGTGGTTGCGCGATCAGGGATATCGAGGAAGAGTAGGATGTAGAAGGCGAGGGAAGCCGA	+			1724	724
chrChr10_mRNA_3348_21637744	m1	chrChr10_mRNA_3348_21637744:1454-1890	1453	1468	15	10	3	1	66.67	GGGATGGGGAACGGG	0	1468	1890	422	169	11	5	40.05	AGGAGGAGGTGGTGGGGGGGAGGAGGTGGTGGCGGCGAAGGAGGAGTGGGTGCACCAGCTCACGCCGCTTGATATGGGGCTCGGCGCCGGCGAAGGGTGGGATGCCGCCGGGAACGTGCTGTCCGACGCGGCGCGGCCGGACGTCGGGGGATGGCGCCGGACAACACGTTCCTCCGCTGGATCATTGGCGGCGGCGAGGACCGGTCCCCGATGGCAGGGGTCATGGACCGCCGGTGCTCGAGCTCGACCATGGCGGCGGCGCGGCGCGCTGCGCCCGCCGCGTTCGGGCCGTTCGCGCCGCCGCCCGCGGCAAGGACACGAAGCCCGTGGTGCCGTTCGCGGCGGGGCACCCCCCGCCGAACTTCCTCCTCCAACACCACCACCACCACCCGCAGCCGC…	+			1453	453
chrChr10_mRNA_3348_21637744	m1	chrChr10_mRNA_3348_21637744:1563-1827	1562	1580	18	11	3	0	61.11	GGGTGGGATGCCGCCGGG	0	1580	1827	247	99	4	3	40.08	AACGTGCTGTCCGACGCGGCGCGGCCGGACGTCGGGGGATGGCGCCGGACAACACGTTCCTCCGCTGGATCATTGGCGGCGGCGAGGACCGGTCCCCGATGGCAGGGGTCATGGACCGCCGGTGCTCGAGCTCGACCATGGCGGCGGCGCGGCGCGCTGCGCCCGCCGCGTTCGGGCCGTTCGCGCCGCCGCCCGCGGCAAGGACACGAAGCCCGTGGTGCCGTTCGCGGCGGGGCACCCCCCGCCG	+			1562	562
chrChr10_mRNA_3348_21637744	m2	chrChr10_mRNA_3348_21637744:1190-1628	1189	1202	13	9	2	2	69.23	GGGGCACGCGGGG	26	1228	1628	400	160	13	4	40	CGGCGTTGGCCTCGCCGCGGCCGGCAAGCTCGTCTCCTCCTCCTCCGCCGCCGCCGCCGCCGCCGGAGCAGGTGGGTTCTGGGAGCCAAGGTCGGTGCTCGACCACCGCCACAGCCCGAGCCCCAGCCCGCCTACCTCGGCTTCCACGCTGTCGTCGCCTCTCGCCGACGTGGCGGCCCTCGCCGGCGCCAACGCCAAGAACGTCTCCGTCTCCCCGCCGCCGCCGGGATGGGGAACGGGAGGAGGAGGTGGTGGGGGGGAGGAGGTGGTGGCGGCGAAGGAGGAGTGGGTGCACCAGCTCACGCCGCTTGATATGGGGCTCGGCGCCGGCGAAGGGTGGGATGCCGCCGGGAACGTGCTGTCCGACGCGGCGCGGCCGGACGTCGGGGGATGGCGCCGG	+			1189	189
chrChr10_mRNA_3365_21704799	m1	chrChr10_mRNA_3365_21704799:233-380	232	255	23	15	3	0	65.22	GGGAGGTGGCAGAGGGAGCAGGG	0	255	380	125	50	3	1	40	AGCTTGTTCCCCGGTGAGGGTGCCGTGCTGGTGGAGGTGAGGACTGGGGTTAGGGCGCTTAGGTGCCGTGCCGTCGACCACCGTCCCCCCGCTCGATGTCATCGGCGTCGGCGTCGGCGCTGCTG	+			232	-768
chrChr10_mRNA_3369_21727179	m1	chrChr10_mRNA_3369_21727179:1228-1656	1227	1246	19	11	3	0	57.89	GGGAGCTCCGCCGGGAGGG	10	1256	1656	400	160	10	2	40	GTGGTGTTCGAGCGCGCCGCCTCCGTGGGCGGCACGTGGCTCTACGACGCCGCCCCCGCCACCTCCGACCCGCTCGCCGCCGGCGCCGCCCACTCCAGCCTCTACGCCTCGCTCCGCACCAACCTGCCGCGGGAGGTGATGGGCTTCCTCGACTTTCCCTTCGCCTCCTCCGCCGCGGAGGCCGGCGGCGGCGGCGACACGCGCAGGTTCCCCGGCCACGACGAGGTGCTCCGGTATCTGGAGGAGTTCGCGCGGCGGTTCGACCTGTACGGCCTCGTCCGCTTCGGGACGGAGGTGGTTAGGGTTCGGAGGGATGGCGGCGGCGGCGGCGGGAGGTGGGCGGTGACGTCGAGGAAGATCGGGGAGAAGGGGAGGCGTGAGGAGGAGGAGGAGGTGTATG	+			1227	227
chrChr10_mRNA_3371_21743265	m1	chrChr10_mRNA_3371_21743265:868-1880	867	892	25	17	3	1	68	GGGGGTGAGGTTGGGAGTGTGTGGG	1	893	1880	987	395	21	7	40.02	GTGATAGGGGAGGGAGCTTGGAGGCAAGCAGTGCAATGCCAGTGGCACAGTGACCCAGCACAGGGTAGGAAGCAAATAAATCCACCCTCCCCCATAATAACGCCCAGAGCTAAGCCAGAGCTCGCGGCCATCACCACCAATCCGTCCACGCCGAGCTCAACCGCCGCCGCTGCCGACGACGTCGCCGGCGAGGTCCGTGTCCTGGGCGTGTGTGCGTTCGCCGTCGTGCCAATGGCGACGGCGTGGGTGCGGTCGCTGAGCTGCAGGTCGTACGGCGTGGCCGACGCCGTCGTGGCGCCGTCGCCGAGCAAGAAGCTGCAGTCGCCGCCGGTGTCGTGCGCGGCGGCGAAGGATGACGTGAGGGACTCGGTGGCGTTCGTGCGGCACAGCGCCAAGAAG…	+			867	-133
chrChr10_mRNA_3371_21743265	m1	chrChr10_mRNA_3371_21743265:1695-1880	1694	1721	27	17	3	2	62.96	GGGGCCCGGCGGGGTGTTCGGCGCGGG	14	1735	1880	145	58	3	0	40	GCCTCGGCGCCGCCGACGCCGCGGTGCGCACGTTCGCCGGGAGCGGCGCCGCGCACGCCAGCGCCGGCGCCGGCCCGGGCCGCAGGGCGATGCTGGTGTGCCGCGTCATCGCCGGCCGCGTCCGTTCCGCGCAGCACCAGCACGG	+			1694	694
chrChr10_mRNA_3371_21743265	m2	chrChr10_mRNA_3371_21743265:1503-1967	1502	1511	9	8	2	2	88.89	GGGGTGGGG	1	1512	1967	455	182	10	3	40	GCCGCCGCCGCCGCCGCCGCCCCGCCGGGGCCGACGGTGGAGGCGATGTTCCGCGTCCACAGCGCGGCGCGGGCGGTGGCGCGGTTCGAGGAGGCCAGGGCGGCGGCGCGCGCTCACGGCGCCGCCGCGCGGTGCGGCGCCGACGGCAACGAGATGATGCGGTTCCAGTGCCGCGCGGCGGCGGGGCCCGGCGGGGTGTTCGGCGCGGGCGTCGCCACCTGCCGCCTCGGCGCCGCCGACGCCGCGGTGCGCACGTTCGCCGGGAGCGGCGCCGCGCACGCCAGCGCCGGCGCCGGCCCGGGCCGCAGGGCGATGCTGGTGTGCCGCGTCATCGCCGGCCGCGTCCGTTCCGCGCAGCACCAGCACGGCCATTCCCGCCACGCCTCGGATTACGACTCC…	+			1502	502
chrChr10_mRNA_3371_21743265	m2	chrChr10_mRNA_3371_21743265:1695-1880	1694	1708	14	10	2	2	71.43	GGGGCCCGGCGGGG	5	1713	1880	167	67	4	0	40.12	GGCGCGGGCGTCGCCACCTGCCGCCTCGGCGCCGCCGACGCCGCGGTGCGCACGTTCGCCGGGAGCGGCGCCGCGCACGCCAGCGCCGGCGCCGGCCCGGGCCGCAGGGCGATGCTGGTGTGCCGCGTCATCGCCGGCCGCGTCCGTTCCGCGCAGCACCAGCACGG	+			1694	694
chrChr10_mRNA_3379_21798929	m1	chrChr10_mRNA_3379_21798929:1266-1441	1265	1276	11	9	3	0	81.82	GGGAGGGAGGG	0	1276	1441	165	66	3	2	40	AGAGTGGAGTCGTGGCAGCGGCGGCGCAGGGGCGGTGGCCGAGGCACCGGCACGCGTACGCGGCGATGATGTACATGGGGACGCCGAGGGACTACGAGTTCTACGTCGCCGTGCGCGTCATGATGCGCTCCCTCGCCAGGATCGGCGCCGACGCCGACCGCGTCC	+			1265	265
chrChr10_mRNA_3379_21798929	m2	chrChr10_mRNA_3379_21798929:1158-1560	1157	1167	10	8	2	2	80	GGGGATGGGG	1	1168	1560	392	157	10	4	40.05	GGTGGCCGCCGGCTGCGTGGCGGCGGTGGGGGGTGGTGGTCGTCGTCGTGGCGGCGTTGATGGCGGTGTCGGCGACGGCGGCGGTGGAGGAGGAGTTGGGAGGGAGGGAGAGTGGAGTCGTGGCAGCGGCGGCGCAGGGGCGGTGGCCGAGGCACCGGCACGCGTACGCGGCGATGATGTACATGGGGACGCCGAGGGACTACGAGTTCTACGTCGCCGTGCGCGTCATGATGCGCTCCCTCGCCAGGATCGGCGCCGACGCCGACCGCGTCCTCATCGCCTCCGCCGACGTCCCCGCCGACTGGGTCCGCGCAATGTGAGTCTCTCTCTCCGCCTCTCCGATGCTCACCTCACCATCGCTAATCGTCGAAACGCGGGGGTAATTACCCTCG	+			1157	157
chrChr10_mRNA_3401_21953040	m1	chrChr10_mRNA_3401_21953040:489-614	488	509	21	14	3	1	66.67	GGGCGGATCTGGGAGAGGGGG	0	509	614	105	42	6	2	40	AGCAACGGAGGGCGAAGACGGAGGCGGCGCTAGGGGTCTTTATGATGAAAATCAGGCGGTTCTAGGGTTTCTGTGAGGGGTCCCTTGGGCCGGTATTATTATGGG	+			488	-512
chrChr10_mRNA_3425_22065838	m2	chrChr10_mRNA_3425_22065838:490-631	489	504	15	11	2	2	73.33	GGGGGACGCGAGGGG	2	506	631	125	50	4	1	40	GGAGCCTTGCGGGCCTCCAGCGCTCCCCGCCGCCGGCGCTCCAGCTCCCGTCCCTGCAGACGTGCGAAAGGGAGAGAAGAGAGAGAGGGGGAGGAGGATGAAGAGGAGAGAGGATAATATATGGG	+			489	-511
chrChr10_mRNA_3427_22072449	m1	chrChr10_mRNA_3427_22072449:1253-1839	1252	1279	27	18	3	2	66.67	GGGCGCCGCGTGCGGGGTGTGTGGGGG	0	1279	1839	560	224	14	9	40	AGGGGTGGGGGAGTGCGGGTGCCTGCTGCATCAGCGGCGTGGGGGAGGCGGTGGTGGTGGAGGTGGAGGGGTGAGGTGCGGGATCGCGGCGGACCTGAACCGGGGGTTTCCGGCGATCTTTCAGGGGGTGGGGGTGGAGGAGACGGCGGTGGAAGGGGATGGAGGAGCCCAGCCGGCGGCCGGGCTGCAGGAGTTCCAGTTCTTCGGCCACGACGACCACGACAGCGTCGCGTGGCTCTTCAACGACCCGGCGCCGCCCGGCGGGACGGACCACCAGCTTCACCGCCAAACCGCGCCCATGGCGGTCGGCAACGGCGCGGCGGCGGCGCAGCAGCGGCAGGCGTTCGACGCGTACGCGCAGTACCAGCCGGGGCACGGGCTCACGTTCGACGTGCCGCT…	+			1252	252
chrChr10_mRNA_3427_22072449	m1	chrChr10_mRNA_3427_22072449:1281-1823	1280	1298	18	14	3	2	77.78	GGGGTGGGGGAGTGCGGG	0	1298	1823	525	210	11	7	40	TGCCTGCTGCATCAGCGGCGTGGGGGAGGCGGTGGTGGTGGAGGTGGAGGGGTGAGGTGCGGGATCGCGGCGGACCTGAACCGGGGGTTTCCGGCGATCTTTCAGGGGGTGGGGGTGGAGGAGACGGCGGTGGAAGGGGATGGAGGAGCCCAGCCGGCGGCCGGGCTGCAGGAGTTCCAGTTCTTCGGCCACGACGACCACGACAGCGTCGCGTGGCTCTTCAACGACCCGGCGCCGCCCGGCGGGACGGACCACCAGCTTCACCGCCAAACCGCGCCCATGGCGGTCGGCAACGGCGCGGCGGCGGCGCAGCAGCGGCAGGCGTTCGACGCGTACGCGCAGTACCAGCCGGGGCACGGGCTCACGTTCGACGTGCCGCTCACCCGAGGCGAGGCCGCC…	+			1280	280
chrChr10_mRNA_3427_22072449	m2	chrChr10_mRNA_3427_22072449:1266-1839	1265	1279	14	11	2	2	78.57	GGGGTGTGTGGGGG	0	1279	1839	560	224	14	9	40	AGGGGTGGGGGAGTGCGGGTGCCTGCTGCATCAGCGGCGTGGGGGAGGCGGTGGTGGTGGAGGTGGAGGGGTGAGGTGCGGGATCGCGGCGGACCTGAACCGGGGGTTTCCGGCGATCTTTCAGGGGGTGGGGGTGGAGGAGACGGCGGTGGAAGGGGATGGAGGAGCCCAGCCGGCGGCCGGGCTGCAGGAGTTCCAGTTCTTCGGCCACGACGACCACGACAGCGTCGCGTGGCTCTTCAACGACCCGGCGCCGCCCGGCGGGACGGACCACCAGCTTCACCGCCAAACCGCGCCCATGGCGGTCGGCAACGGCGCGGCGGCGGCGCAGCAGCGGCAGGCGTTCGACGCGTACGCGCAGTACCAGCCGGGGCACGGGCTCACGTTCGACGTGCCGCT…	+			1265	265
chrChr10_mRNA_3427_22072449	m2	chrChr10_mRNA_3427_22072449:1281-1827	1280	1290	10	9	2	2	90	GGGGTGGGGG	0	1290	1827	537	215	12	7	40.04	AGTGCGGGTGCCTGCTGCATCAGCGGCGTGGGGGAGGCGGTGGTGGTGGAGGTGGAGGGGTGAGGTGCGGGATCGCGGCGGACCTGAACCGGGGGTTTCCGGCGATCTTTCAGGGGGTGGGGGTGGAGGAGACGGCGGTGGAAGGGGATGGAGGAGCCCAGCCGGCGGCCGGGCTGCAGGAGTTCCAGTTCTTCGGCCACGACGACCACGACAGCGTCGCGTGGCTCTTCAACGACCCGGCGCCGCCCGGCGGGACGGACCACCAGCTTCACCGCCAAACCGCGCCCATGGCGGTCGGCAACGGCGCGGCGGCGGCGCAGCAGCGGCAGGCGTTCGACGCGTACGCGCAGTACCAGCCGGGGCACGGGCTCACGTTCGACGTGCCGCTCACCCGAGGCG…	+			1280	280
chrChr10_mRNA_3427_22072449	m2	chrChr10_mRNA_3427_22072449:1403-1556	1402	1413	11	10	2	2	90.91	GGGGGTGGGGG	1	1414	1556	142	57	3	1	40.14	GGAGGAGACGGCGGTGGAAGGGGATGGAGGAGCCCAGCCGGCGGCCGGGCTGCAGGAGTTCCAGTTCTTCGGCCACGACGACCACGACAGCGTCGCGTGGCTCTTCAACGACCCGGCGCCGCCCGGCGGGACGGACCACCAG	+			1402	402
chrChr10_mRNA_3428_22083303	m1	chrChr10_mRNA_3428_22083303:137-616	136	155	19	11	3	0	57.89	GGGTAGCCGCTCGGGTGGG	9	164	616	452	181	11	4	40.04	CGGAGGAGCGCGTGGCGATCCGCGGCGGAGACGGCGGCGAGGAGCGGCCCTGACGGGGCGAGCAGCGACGCGAGGAGCTCGGCGAGCGCGGGGTCCCCGGCGGCGAGATCGATGAAGGACGGCGAGTCCGGGGACGCGACGAACACCCGGAAGAGCAGCGAGGGCAGCGCGTCGGCGAAGAAGGCCCGCGGGTGGTCGCCCGCGTGGCGGCGGAGGTAGTCCGCCACCGACGAGACCGCCCTCCCCGCCGCCCCCGCCGTGGACGCGGCGAGGATGGCCCCCCTCAGGGCGGCCGCCTCGGTCGTCTCCGGCGGCATCTCCTCCTCCTCCTCCTCGGAGGCGGCGGCGCAGTAGGGTTTTGGGTGGGAGAGGGGAATCGTGTCGAGGAAGACGCCTTTC…	+			136	-864
chrChr10_mRNA_3436_22124277	m2	chrChr10_mRNA_3436_22124277:1216-1356	1215	1226	11	10	2	2	90.91	GGGGGAGGGGG	0	1226	1356	130	52	4	0	40	AGGAGGGTACGGCGGGCGGGTGACGGCGTACGTGGTGCTGACCTGCGTCGTCGCCGGCAGCGGCGGGATCCTCTTCGGCTACGACCTCGGCATCTCCGGTTCGTGCCGCCGCCGCCGCCTCGCGCGGTTG	+			1215	215
chrChr10_mRNA_3439_22152670	m1	chrChr10_mRNA_3439_22152670:1131-1266	1130	1151	21	11	3	0	52.38	GGGCTCAGGCTCGGGCTTGGG	0	1151	1266	115	46	1	0	40	CTTGGGCTCAGCCTCGGCGTCGCCGGTGGTGCAGCCGACGACGAGCAGCCGCCGCCGCGCCGTGGTGCCGCCCCGCCGCCGCAGCAGCAGCTGTGCGGCTGGAACGGCGGCGGTC	+			1130	130
chrChr10_mRNA_3440_22165059	m1	chrChr10_mRNA_3440_22165059:1051-1600	1050	1065	15	12	3	2	80	GGGAAGGGGAGGGGG	0	1065	1600	535	214	16	8	40	TTTCTCGATTTCTTCCGCGCGGTTGCGGAATCGCGAATTCAATTCGATTCCGCTCCACCACCACCACCTCGCGCCGCCCAGCTGCTCCGATTCGCGCTGCGGAGCTTCCCTTTTTCCACCCGCTGATCGATTGATTCGTTGTTTTTTGGGGGGGATTTTTTTCTGGTGTGTGTGTTTTTTTTCCCGATCGGATCGGTCCAGATCGGGTCGATTTGGGCGGGGTGGAGGAGGTGGAGGGAAGGGGGAGATGCGGATCGAGGAGCTTCCGGGTGATTCCGGCGGAGGAGGTGGGGATGGTGGTGGTGGTGGTGGCGGCGGGGCGCTGCTGCAGCTGCGTCGTGGGGCGGCGGCGGCGGCGGCGGCGGTGGAGGAGGAGGGTGGGGTGGTGATGCGTGTGGC…	+			1050	50
chrChr10_mRNA_3440_22165059	m1	chrChr10_mRNA_3440_22165059:1270-1782	1269	1287	18	11	3	1	61.11	GGGTCGATTTGGGCGGGG	0	1287	1782	495	198	12	6	40	TGGAGGAGGTGGAGGGAAGGGGGAGATGCGGATCGAGGAGCTTCCGGGTGATTCCGGCGGAGGAGGTGGGGATGGTGGTGGTGGTGGTGGCGGCGGGGCGCTGCTGCAGCTGCGTCGTGGGGCGGCGGCGGCGGCGGCGGCGGTGGAGGAGGAGGGTGGGGTGGTGATGCGTGTGGCTTTCGACGCGAAGCGCGCGGCGGTGGGCGTCGGCGCGCGGATGCTGTTCTACCCGACGCTGGTGTACAACGTCGTCAGGAACCGATTCGAGCCGCACTTCCACTGGTGGGATCAGGTCGACGAGGTGGGGAAAATTTCCTACCCCCTCTTTTGATTTCGGTTGTTTTTGGAGGTTTTCCCCCCTCTTCTGGTTGTTGATCGCCGTGGCTTTCGCGTTCATCT…	+			1269	269
chrChr10_mRNA_3440_22165059	m2	chrChr10_mRNA_3440_22165059:1056-1600	1055	1065	10	9	2	2	90	GGGGAGGGGG	0	1065	1600	535	214	16	8	40	TTTCTCGATTTCTTCCGCGCGGTTGCGGAATCGCGAATTCAATTCGATTCCGCTCCACCACCACCACCTCGCGCCGCCCAGCTGCTCCGATTCGCGCTGCGGAGCTTCCCTTTTTCCACCCGCTGATCGATTGATTCGTTGTTTTTTGGGGGGGATTTTTTTCTGGTGTGTGTGTTTTTTTTCCCGATCGGATCGGTCCAGATCGGGTCGATTTGGGCGGGGTGGAGGAGGTGGAGGGAAGGGGGAGATGCGGATCGAGGAGCTTCCGGGTGATTCCGGCGGAGGAGGTGGGGATGGTGGTGGTGGTGGTGGCGGCGGGGCGCTGCTGCAGCTGCGTCGTGGGGCGGCGGCGGCGGCGGCGGCGGTGGAGGAGGAGGGTGGGGTGGTGATGCGTGTGGC…	+			1055	55
chrChr10_mRNA_3447_22213115	m1	chrChr10_mRNA_3447_22213115:1321-1529	1320	1337	17	15	3	3	88.24	GGGGGAGGGGGAGGGGG	0	1337	1529	192	77	6	2	40.1	AGGAGGAGGACGACTTCCGGCGGTACCGCGGGGTGCGGCAGCGGCCGTGGGGCAAGTACGCGGCGGAGATCCGGGACCCGGCGAGGAAGGGCGCGAGGGTGTGGCTCGGCACCTACGACACCGCCGTCGAGGCCGCGCGCGCCTACGACCGCGCCGCGTTCCAGCTCCGCGGGTCCAAGGCCATCCTCAACT	+			1320	320
chrChr10_mRNA_3447_22213115	m2	chrChr10_mRNA_3447_22213115:1321-1568	1320	1331	11	10	2	2	90.91	GGGGGAGGGGG	0	1331	1568	237	95	8	3	40.08	AGGGGGAGGAGGAGGACGACTTCCGGCGGTACCGCGGGGTGCGGCAGCGGCCGTGGGGCAAGTACGCGGCGGAGATCCGGGACCCGGCGAGGAAGGGCGCGAGGGTGTGGCTCGGCACCTACGACACCGCCGTCGAGGCCGCGCGCGCCTACGACCGCGCCGCGTTCCAGCTCCGCGGGTCCAAGGCCATCCTCAACTTCCCCAACGAGGTCGCCGCCGACGCCGCCGTCAAGTGGG	+			1320	320
chrChr10_mRNA_3451_22242075	m1	chrChr10_mRNA_3451_22242075:179-362	178	201	23	13	3	1	56.52	GGGTGTCGTATGGGGTGTTCGGG	31	232	362	130	52	6	1	40	TACGGCCTGTTTGGTTGGAGGGAGTTTTTAGCAGGGATTGGGAGTTTAGAGAGATGATGCTATTAAGTGTTTTTGTTTGGATGGGAGGCATGAGAATTTTAGTGGGATGGGGATGGAGAATTGAGGAAGG	+			178	-822
chrChr10_mRNA_3454_22254783	m1	chrChr10_mRNA_3454_22254783:1292-1559	1291	1308	17	11	3	1	64.71	GGGAAGCTGGGGCTGGG	1	1309	1559	250	100	10	3	40	GGGCTGGGGGGAAGCCCGCGGGCGTCGGCGGCGTCGGCGGCGCTGGCGCAGGGCCCCGATGAGGACCGCCCGGCGGCCGGGAACGAGTTCGCGCAGTTCGGCGCCGGGTGCTTCTGGGGCGTGGAGCTCGCGTTCCAGCGCGTCCCCGGCGTGACTCGCACCGAGGTGGGATACAGCCAGGGGAACCTCCACGACCCGACCTACGAGGACGTCTGCACCGGCGCCACCTACCACAACGAGGTCGTCCGCG	+			1291	291
chrChr10_mRNA_3454_22254783	m1	chrChr10_mRNA_3454_22254783:1310-1532	1309	1331	22	14	4	1	63.64	GGGCTGGGGGGAAGCCCGCGGG	1	1332	1532	200	80	6	2	40	GTCGGCGGCGTCGGCGGCGCTGGCGCAGGGCCCCGATGAGGACCGCCCGGCGGCCGGGAACGAGTTCGCGCAGTTCGGCGCCGGGTGCTTCTGGGGCGTGGAGCTCGCGTTCCAGCGCGTCCCCGGCGTGACTCGCACCGAGGTGGGATACAGCCAGGGGAACCTCCACGACCCGACCTACGAGGACGTCTGCACCGGCG	+			1309	309
chrChr10_mRNA_3462_22293566	m1	chrChr10_mRNA_3462_22293566:1160-1430	1159	1173	14	10	3	0	71.43	GGGTGGGAGCCGGG	2	1175	1430	255	102	7	3	40	GCTGGAGGGCGCGGCCGGCGAGGCAAATCCCGGAGTACCCGGACGCGGCGGCGCTGGAGGGCGCGGAGCGCGAGCTGGCGTCGTTCCCGCCGCTGGTGTTCGCCGGGGAGGCGCGGAAGCTGGAGGAGCGGCTCGGGGACGCCGCCATGGGGCGGGCCTTCCTCCTGCAGGGCGGCGACTGCGCCGAGAGCTTCAAAGAGTTCGCCGCCAACAACATCCGCGACACCTTTCGCCTCATGCTCCAGATGGCCGTCG	+			1159	159
chrChr10_mRNA_3463_22297645	m1	chrChr10_mRNA_3463_22297645:1096-1264	1095	1115	20	12	3	1	60	GGGTTTGGGTTTCGAGGGGG	2	1117	1264	147	59	4	3	40.14	AATGGAGGAGAGGTACGAGGCGTTGAAGGAGCTCGGGGCCGGCAACTTCGGGGTGGCCAGGCTGGTCAGGGACAAGAGGAGCAAGGAGCTCGTCGCCGTCAAGTACATCGAGAGGGGCAAGAAGGTCTGATGCTGCCTCTGTCTCTG	+			1095	95
chrChr10_mRNA_3464_22298945	m1	chrChr10_mRNA_3464_22298945:1079-1335	1078	1103	25	16	3	1	64	GGGTGTGTAAGGGTAGGTGGAGGGG	0	1103	1335	232	93	9	5	40.09	TGGGTGATGCGAGATCGGCCGCGGCGGCGGTAGAGGGGGTGTGTGTGCTCGGCTACTCCGGTGGGTCGGGTCTGGGCGGGGTGCGCGTGGGGATGGGGTGCTTCCAGTCGACGGCGAGGCGTCCGCGCCCGGGGTACGAGGACCCCGTCGGCCTCGCCTCCGAGACCGCCTGTGAGTTGTTGTTGCTGTACTTGCCACTTGAGGAGTACTCTACAGTACTGTATTTCATTTC	+			1078	78
chrChr10_mRNA_3464_22298945	m1	chrChr10_mRNA_3464_22298945:1166-1309	1165	1179	14	9	3	0	64.29	GGGTCGGGTCTGGG	0	1179	1309	130	52	4	4	40	CGGGGTGCGCGTGGGGATGGGGTGCTTCCAGTCGACGGCGAGGCGTCCGCGCCCGGGGTACGAGGACCCCGTCGGCCTCGCCTCCGAGACCGCCTGTGAGTTGTTGTTGCTGTACTTGCCACTTGAGGAG	+			1165	165
chrChr10_mRNA_3482_22464363	m1	chrChr10_mRNA_3482_22464363:1120-1259	1119	1137	18	12	3	1	66.67	GGGCCGTACGGGAGGGGG	0	1137	1259	122	49	5	0	40.16	TGGGACTGGATGGAGTCGTCGGTGCGGAGGGTGCAGCAGCGGGTGAGGAAGGCGCGGGAGGAGATGGATCGGTGGGACGACCTCAACTCCCGCCTCCTCTCTCAGTTCGCAAACGCTGCCGC	+			1119	119
chrChr10_mRNA_3491_22499180	m2	chrChr10_mRNA_3491_22499180:1488-1657	1487	1506	19	11	2	2	57.89	GGGGGCGACACGCCCGGGG	16	1522	1657	135	54	0	0	40	CGCGGCGGTGGCGTGAGCGCGAAGGATCCTCCCCGACGGTCCACCTCCTGGCTCTCCTCGATAGTCCGACGCAAGCGGCGGCCGGAGGCCGCGGCGACGGCGGCGGAGTCGCTGCCGCCGCCGCTGGACGAGGCG	+			1487	487
chrChr10_mRNA_3521_22636085	m1	chrChr10_mRNA_3521_22636085:957-1172	956	968	12	9	3	0	75	GGGTGGGCTGGG	22	990	1172	182	73	2	2	40.11	GAGGATTCGAGGAGGGGTTGTTTGTCTCTAATCGCTCTCGTTCCCCATTTCGCTTTGGAGGCGGCGACGGCGAGAGGCGAGAGGAGATGGCGGCGGCGCGGGGGCAGAAGGCGGTGGCGGCGCTGCCGCATCTGGTGAAATCGCTGCGCAGCGAGCCCGTCTCCAACGCCCCGAGGCTCCGG	+			956	-44
chrChr10_mRNA_3532_22691246	m1	chrChr10_mRNA_3532_22691246:791-1177	790	807	17	12	3	2	70.59	GGGGCGGGCCGACGGGG	8	815	1177	362	145	7	1	40.06	GCCGTGCTGCGGGAGGCCAGGCGCAACGCCGTGCGGCTCCGCGCGCTGCAGCAGCGGAAGGAGGCCGCGTACGTCGTCGAGCTCGAGAGGCGCTTCAAGGTGTTCGACGATTTGATCCAGAGGGCGTCGCGGGTGGTCTCCTCCTCCTCCGACGCCGCCGAAGCGGGAGGGGGAACCACCGGCGATGGATACGTTGGTGTTGGTGCGGACAGCGTGGACCTGGAGATGGAGCTGAGGAAGAAGGAGGCGGCGGTTGCGGCCGCGGCCGCCGTCGCGGAGATGGAGCGCGGAAGCAAGGGTCTCGCTGCCCTGGGCTTGGAGTCCAAGCCCATCTCCTCGCTACGCCGTGATGTCTCTGCAGG	+			790	-210
chrChr10_mRNA_3532_22691246	m2	chrChr10_mRNA_3532_22691246:791-1177	790	807	17	12	3	2	70.59	GGGGCGGGCCGACGGGG	8	815	1177	362	145	7	1	40.06	GCCGTGCTGCGGGAGGCCAGGCGCAACGCCGTGCGGCTCCGCGCGCTGCAGCAGCGGAAGGAGGCCGCGTACGTCGTCGAGCTCGAGAGGCGCTTCAAGGTGTTCGACGATTTGATCCAGAGGGCGTCGCGGGTGGTCTCCTCCTCCTCCGACGCCGCCGAAGCGGGAGGGGGAACCACCGGCGATGGATACGTTGGTGTTGGTGCGGACAGCGTGGACCTGGAGATGGAGCTGAGGAAGAAGGAGGCGGCGGTTGCGGCCGCGGCCGCCGTCGCGGAGATGGAGCGCGGAAGCAAGGGTCTCGCTGCCCTGGGCTTGGAGTCCAAGCCCATCTCCTCGCTACGCCGTGATGTCTCTGCAGG	+			790	-210
chrChr10_mRNA_3539_22754171	m2	chrChr10_mRNA_3539_22754171:1274-1410	1273	1288	15	11	3	2	73.33	GGGGAGCTTGGGGGG	2	1290	1410	120	48	4	2	40	TTGCGGCGAGCGATTCCCGTGCGGTTTGGGGGTCAATTGGTGTGGTAGATTGGGGGGAAAGGTGCCGCCTTTGGCCTCTTGTTTGATTTTGGTTTCGCGGTTTCTGGAGGGTGTTGTTCG	+			1273	273
chrChr10_mRNA_3585_23055146	m1	chrChr10_mRNA_3585_23055146:1257-1414	1256	1271	15	9	3	0	60	GGGTCTACGGGAGGG	1	1272	1414	142	57	3	2	40.14	GAGGCCTGCTGGGGACCTTGACTGCCGCATCGGCAGGGGCAGCCGGCCGGCGGTAGGTGGCAGCGGCAGGGCAGCATGCCGCAGCAGCAGCAGGCCATGGCTGTCGCGAGGCAGACCCTCTTGTTGCATGCTATGGCTCTGG	+			1256	256
chrChr10_mRNA_3590_23073745	m1	chrChr10_mRNA_3590_23073745:1363-2000	1362	1383	21	14	3	0	66.67	GGGTGGCGCCGTGGGCGTGGG	0	1383	2000	617	247	15	3	40.03	TGTGGTCTTGTCGGCGACGGCCCACTTGAGGGTCTTGTAGCCGAGGCGGCGCAGCATGGGTTGGTAGACGGCGGCGAGGTCAGGGCGGCGGCACCAGAAGTGGTCGACCCAGAGCAGGCCGCGGGGGCGCAGCACCCTGTCCGCGTCGTACCACAGGAACTCCAGCGCCGCCTCCGGGATCCAGCGGTTCACGGCGTGCCCCGCCCGCACCAGGTCCATGGTGGCGTCCCCCACCGGGAAGCGCTGCTGCAGCGGCGCGTGCAGCGGCACCACCCCGCGCGCCGCCGCCGCCTCCGAGTAGGGCGCCCCGAGGTTCATAGTGGTGGTGAGCACGGTGGCGTTGGCCGCCCGCTTGAGGCGCGCCGCCAGCGTCCCCGTCCCGCCGCCCACGTCCAGCCC…	+			1362	362
chrChr10_mRNA_3599_23114699	m1	chrChr10_mRNA_3599_23114699:31-213	30	46	16	12	3	1	75	GGGCGGTGGGCAGGGG	0	46	213	167	67	3	1	40.12	CGGAGACAGAGGAGGAGAGGAGGCGGCGGCCGAGGCCGAGGCCGGCGGCGGCGCACCACCGCCGCATCGTGCAATGCCTCTCTCTTGTCTGTTGTTGTTAGGGTTTGTTCGAGAAGGGGAGGAGTCCAAGAGGGATCGAGCGACGAGAGAGATGAAGGCCCATATTG	+			30	-970
chrChr10_mRNA_3599_23114699	m2	chrChr10_mRNA_3599_23114699:3-260	2	12	10	8	2	2	80	GGGGCTGGGG	1	13	260	247	99	7	2	40.08	TGAGGTGCGCCGGAAGAGGGCGGTGGGCAGGGGCGGAGACAGAGGAGGAGAGGAGGCGGCGGCCGAGGCCGAGGCCGGCGGCGGCGCACCACCGCCGCATCGTGCAATGCCTCTCTCTTGTCTGTTGTTGTTAGGGTTTGTTCGAGAAGGGGAGGAGTCCAAGAGGGATCGAGCGACGAGAGAGATGAAGGCCCATATTGCATCCAGCCCAATTGATATCCGGCCTAGTGACGTGGGCCCAGTTAAG	+			2	-998
chrChr10_mRNA_3603_23129162	m1	chrChr10_mRNA_3603_23129162:1048-1230	1047	1067	20	12	3	2	60	GGGGATAGATCCGGGGCGGG	21	1088	1230	142	57	5	2	40.14	GATGGGTAGTCCACCAAGTCGTAGCAGGGGCAGGGATGAGAAGAAGAAGAGGTGGAAGTGGAAGCTTGGGCCGGCCACCATCCTGGGGTTCGAGCTGCTGGAGAGCATCGCCTTCTCCGGCGTGGCGCTGAACCTGGTGGTG	+			1047	47
chrChr10_mRNA_3603_23129162	m2	chrChr10_mRNA_3603_23129162:1048-1230	1047	1063	16	9	2	2	56.25	GGGGATAGATCCGGGG	25	1088	1230	142	57	5	2	40.14	GATGGGTAGTCCACCAAGTCGTAGCAGGGGCAGGGATGAGAAGAAGAAGAGGTGGAAGTGGAAGCTTGGGCCGGCCACCATCCTGGGGTTCGAGCTGCTGGAGAGCATCGCCTTCTCCGGCGTGGCGCTGAACCTGGTGGTG	+			1047	47
chrChr10_mRNA_3610_23156882	m2	chrChr10_mRNA_3610_23156882:1135-1257	1134	1145	11	8	2	2	72.73	GGGGTTCGGGG	0	1145	1257	112	45	2	1	40.18	CGGAGTACTACTCGGTGGTGAACGGGGTGTGCAGCCGCGCCGGCAGCTACTTCGGCGGAAGGCCGGTGCTCACGCAGGCCGTCGGGTACGCCGTCGTGCTCGGCTTCGGCGC	+			1134	134
chrChr10_mRNA_380_2591413	m1	chrChr10_mRNA_380_2591413:1670-2000	1669	1692	23	15	3	1	65.22	GGGCGGCTGTGGGGCGTTGTGGG	0	1692	2000	308	133	11	3	43.18	CCAACACGGAACGGCGGCCCAGGGACCAGCGTGGTGTGGTTTTGGGCGAACGGTGGCAGAGGATCCGGTGCCCCGTGGCCAGATCTGGTCGCCCCACGCCCGGCTCAAGCCGGCGCGGGCGGCCGAGGGGCGTCACGGGCCTGTGCGGGGCTGCGTAGCGTGGCGTTGCCTGGGCGGATGGTGGCGGCGGCCCTCCCGAAGGGCGCGACCAGCTCAGCAGCCGGGCGATGGCCTGGGGTTGGCGCAGCGCAACCTGCGCGGATATGGCGGCGGCCCTCTCGGAGGGCGCGGCCAGAAGGCTATGGTCG	+			1669	669
chrChr10_mRNA_380_2591413	m1	chrChr10_mRNA_380_2591413:1809-2000	1808	1831	23	14	3	1	60.87	GGGCGGCCGAGGGGCGTCACGGG	0	1831	2000	169	75	6	2	44.38	CCTGTGCGGGGCTGCGTAGCGTGGCGTTGCCTGGGCGGATGGTGGCGGCGGCCCTCCCGAAGGGCGCGACCAGCTCAGCAGCCGGGCGATGGCCTGGGGTTGGCGCAGCGCAACCTGCGCGGATATGGCGGCGGCCCTCTCGGAGGGCGCGGCCAGAAGGCTATGGTCG	+			1808	808
chrChr10_mRNA_380_2591413	m2	chrChr10_mRNA_380_2591413:1565-2000	1564	1578	14	10	2	2	71.43	GGGGCGGCTCGGGG	0	1578	2000	422	184	15	4	43.6	AGGCGGTGGATCCGGCACCTTTGTGGCTGAATCTGGTCGCCCCTTGTCTGGATAGGGCCCGCGCGACGGCCAGGTCTTGGCGGCGGCGCGCGGGCGGCTGTGGGGCGTTGTGGGCCAACACGGAACGGCGGCCCAGGGACCAGCGTGGTGTGGTTTTGGGCGAACGGTGGCAGAGGATCCGGTGCCCCGTGGCCAGATCTGGTCGCCCCACGCCCGGCTCAAGCCGGCGCGGGCGGCCGAGGGGCGTCACGGGCCTGTGCGGGGCTGCGTAGCGTGGCGTTGCCTGGGCGGATGGTGGCGGCGGCCCTCCCGAAGGGCGCGACCAGCTCAGCAGCCGGGCGATGGCCTGGGGTTGGCGCAGCGCAACCTGCGCGGATATGGCGGCGGCCCTCTCGGAGG…	+			1564	564
chrChr10_mRNA_382_2614802	m1	chrChr10_mRNA_382_2614802:804-940	803	824	21	13	3	1	61.9	GGGCCGTGCCTGGGCCGGGGG	1	825	940	115	46	7	0	40	GGGCACGTGGGCTGGCACGGCACGGCCCGCTATGAAGCCGTGCCTAACGGGCCGTGCCCTATTGGGCCGTGCCTTTGGTGGGCCCGTGCCGTGCTGGGCCGGGCCGCTCATTTGG	+			803	-197
chrChr10_mRNA_416_2855809	m2	chrChr10_mRNA_416_2855809:1166-1466	1165	1176	11	9	2	2	81.82	GGGGCCGGGGG	0	1176	1466	290	116	6	4	40	CGGCGACGATGCAGGCGCTGGGGCTGCAGCAGCAGCACGGCGGCGGCGGAGAGGTGGAAGAGGAGTCGTCGGAGATGGGGGAGAAGACGGCGGCGAGGACGCGGCTGTCGGGGCTGCTGTGGCACGGGGGGTCGGCGTACGACGCGTGGTTCAGCTGCGCGTCGAACCAGGTGGCGCAGGTGCTGCTGACGCTGCCCTACTCGTTCGCGCAGCTGGGCATGGCCAGCGGCCTCCTCTTCCAGCTCTTCTACGGCCTCCTCGGCAGCTGGACCGCCTACCTCATCAGCATC	+			1165	165
chrChr10_mRNA_421_2889777	m1	chrChr10_mRNA_421_2889777:1179-1404	1178	1194	16	13	3	2	81.25	GGGATGGGGGAGGGGG	0	1194	1404	210	84	2	1	40	TGAAGGCGATGCTGGCGCGGCCGATCCAGCTGGCCGACGAGGTCGCCAAGCAGTGCGGCGCGGCGCGGTGCTTCCGCGCGGAGTGCGGCGAGCTCAAGGCGCGGGCGGACAAGCTCGCGGCGTTGCTCCGACAGGCGGCGCGCGCCGACCTGTACGACCGCCCCGCCGCGCGCATCATGGCCGGGGCGCAGCAGGCGCTCCTCAAGGCCT	+			1178	178
chrChr10_mRNA_421_2889777	m2	chrChr10_mRNA_421_2889777:1184-1404	1183	1194	11	10	2	2	90.91	GGGGGAGGGGG	0	1194	1404	210	84	2	1	40	TGAAGGCGATGCTGGCGCGGCCGATCCAGCTGGCCGACGAGGTCGCCAAGCAGTGCGGCGCGGCGCGGTGCTTCCGCGCGGAGTGCGGCGAGCTCAAGGCGCGGGCGGACAAGCTCGCGGCGTTGCTCCGACAGGCGGCGCGCGCCGACCTGTACGACCGCCCCGCCGCGCGCATCATGGCCGGGGCGCAGCAGGCGCTCCTCAAGGCCT	+			1183	183
chrChr10_mRNA_437_3013949	m1	chrChr10_mRNA_437_3013949:32-287	31	52	21	17	3	3	80.95	GGGGAGGGGGAGGAGGAGGGG	5	57	287	230	92	13	2	40	GGGAAGGTGGGGAGGAGGTGGGAAGCCGGGAAGGCTGAGAAAGGAGATAAGGTAGAGAGAGAGGGGGGTGGTTGATGGAGAATAAAAGGGAAAAAGGAAGGGAGAGGATGTGAAAAATTTGAAGTGGGTGGGAGGGAAAGGTGGGAGGTATTTTCCTGTGTGGTCCACTTAAAAAGCCCGCATGCGAAAATCGATTTTTCTATACGGTCATCTTAAGTCGACCACACGGG	+			31	-969
chrChr10_mRNA_437_3013949	m1	chrChr10_mRNA_437_3013949:58-251	57	79	22	16	3	1	72.73	GGGAAGGTGGGGAGGAGGTGGG	0	79	251	172	69	9	1	40.12	AAGCCGGGAAGGCTGAGAAAGGAGATAAGGTAGAGAGAGAGGGGGGTGGTTGATGGAGAATAAAAGGGAAAAAGGAAGGGAGAGGATGTGAAAAATTTGAAGTGGGTGGGAGGGAAAGGTGGGAGGTATTTTCCTGTGTGGTCCACTTAAAAAGCCCGCATGCGAAAATCGA	+			57	-943
chrChr10_mRNA_437_3013949	m2	chrChr10_mRNA_437_3013949:32-296	31	41	10	9	2	2	90	GGGGAGGGGG	0	41	296	255	102	14	3	40	AGGAGGAGGGGAAGCCGGGAAGGTGGGGAGGAGGTGGGAAGCCGGGAAGGCTGAGAAAGGAGATAAGGTAGAGAGAGAGGGGGGTGGTTGATGGAGAATAAAAGGGAAAAAGGAAGGGAGAGGATGTGAAAAATTTGAAGTGGGTGGGAGGGAAAGGTGGGAGGTATTTTCCTGTGTGGTCCACTTAAAAAGCCCGCATGCGAAAATCGATTTTTCTATACGGTCATCTTAAGTCGACCACACGGGATAATGACA	+			31	-969
chrChr10_mRNA_448_3118873	m1	chrChr10_mRNA_448_3118873:1400-1894	1399	1419	20	11	3	1	55	GGGGGTTTCTAGGGTTAGGG	0	1419	1894	475	190	15	4	40	TTTTGGGATGGCGGATCGGCAGCAGTCGGAGGAGCCGGAGGAGCAGGTGGACCTGGAGGGGGACGACGACATCATGGACGACGACGACGGGTACCGCCGCCACCGCCGCGAGGACTCCGACGACCCGGAGGAGGAGGATCCCGATGAGAGGCAGGGGGAGGGCGACGGCCGTCGGGAAGACGCGGAAGGGCCGGGGGGTGCGGGTGGGGATCCCGCCGCGGGTGGCGAAGGAGGCGCCGATGTGATGGACAAGGTTGGCGGCGATGCCGGGCCCGAGGACGAGGAGGAGAAGAGGAAATGGGACGAGTTGCTCGCTCTGCCGCCTCAGGGCTCGGAGGTGTTCATCGGTGGTCTCCCACGTGACACCACCGAGGATGACCTCCATGAGCTATGCGAGGC…	+			1399	399
chrChr10_mRNA_448_3118873	m1	chrChr10_mRNA_448_3118873:1607-1828	1606	1623	17	13	4	1	76.47	GGGCCGGGGGGTGCGGG	0	1623	1828	205	82	5	1	40	TGGGGATCCCGCCGCGGGTGGCGAAGGAGGCGCCGATGTGATGGACAAGGTTGGCGGCGATGCCGGGCCCGAGGACGAGGAGGAGAAGAGGAAATGGGACGAGTTGCTCGCTCTGCCGCCTCAGGGCTCGGAGGTGTTCATCGGTGGTCTCCCACGTGACACCACCGAGGATGACCTCCATGAGCTATGCGAGGCGTTTGGCGAA	+			1606	606
chrChr10_mRNA_448_3118873	m2	chrChr10_mRNA_448_3118873:1612-1826	1611	1628	17	14	4	2	82.35	GGGGGGTGCGGGTGGGG	3	1631	1826	195	78	4	0	40	CCGCCGCGGGTGGCGAAGGAGGCGCCGATGTGATGGACAAGGTTGGCGGCGATGCCGGGCCCGAGGACGAGGAGGAGAAGAGGAAATGGGACGAGTTGCTCGCTCTGCCGCCTCAGGGCTCGGAGGTGTTCATCGGTGGTCTCCCACGTGACACCACCGAGGATGACCTCCATGAGCTATGCGAGGCGTTTGGCG	+			1611	611
chrChr10_mRNA_48_308024	m1	chrChr10_mRNA_48_308024:1237-1458	1236	1254	18	10	3	0	55.56	GGGTTAGGGTTCGTCGGG	2	1256	1458	202	81	4	1	40.1	GAGGGTGCACGAGGAGGCGTCGGAAGACAAGGAGCGGGAGGTGGAGGAGGCGCCGGACCTGATGCCGCTGTCTCCGCCGCTGACCGCCGCCGCCACTGCCGCCGTGGTTGCGGTGGCGGGGCAGCGGCTGGTGGTGGGCTACGCCCTGACCAAGAAGAAGGTGAAGAGCTTCCTCCAGCCCAAGCTGCTCTCGCTCGCCAGG	+			1236	236
chrChr10_mRNA_505_3462828	m1	chrChr10_mRNA_505_3462828:1383-1512	1382	1405	23	16	4	1	69.57	GGGCGGGGGGATGAGCGTGTGGG	0	1405	1512	107	43	1	0	40.19	AGTCGGAGTGCCGGCCGGTGAGCACGGTGAACACGTGCACTCTGCTCTTCTCGTGGCACGGGCTGGAGGTGTTCGACGGCAGCCAGGAGGTGTGGCACGGCGAGACC	+			1382	382
chrChr10_mRNA_549_3841402	m1	chrChr10_mRNA_549_3841402:1102-1324	1101	1124	23	16	3	2	69.57	GGGGAGGGGGCTGGATCGGCGGG	3	1127	1324	197	79	6	3	40.1	GCGCGGGCGGCGGCGGCGGCGGGGAGGGGATGACGATACCGAGCGCCGAGGGGTTCCTCCACGCCGCGAGCTGCCTCCCGTGCACGGCGGAGGAGGAGCGGGACCTCGTCGTCGCGCTCACCAGGGAGGCCGAGGAGAATGTCAAGGACGGCGATCTCCGCTACCTCGTCTCCCACAGGTCGCCTCCGCCGCCGCGG	+			1101	101
chrChr10_mRNA_549_3841402	m2	chrChr10_mRNA_549_3841402:1102-1326	1101	1111	10	9	2	2	90	GGGGAGGGGG	0	1111	1326	215	86	7	3	40	CTGGATCGGCGGGATCGCGCGGGCGGCGGCGGCGGCGGGGAGGGGATGACGATACCGAGCGCCGAGGGGTTCCTCCACGCCGCGAGCTGCCTCCCGTGCACGGCGGAGGAGGAGCGGGACCTCGTCGTCGCGCTCACCAGGGAGGCCGAGGAGAATGTCAAGGACGGCGATCTCCGCTACCTCGTCTCCCACAGGTCGCCTCCGCCGCCGCGGCC	+			1101	101
chrChr10_mRNA_549_3841402	m2	chrChr10_mRNA_549_3841402:1148-1280	1147	1156	9	8	2	2	88.89	GGGGAGGGG	9	1165	1280	115	46	3	1	40	CCGAGCGCCGAGGGGTTCCTCCACGCCGCGAGCTGCCTCCCGTGCACGGCGGAGGAGGAGCGGGACCTCGTCGTCGCGCTCACCAGGGAGGCCGAGGAGAATGTCAAGGACGGCG	+			1147	147
chrChr10_mRNA_554_3868240	m2	chrChr10_mRNA_554_3868240:1524-1775	1523	1539	16	13	2	2	81.25	GGGGGAGGCGAGGGGG	49	1588	1775	187	75	7	2	40.11	GCGCTCGCCGAGGCCATCGGCGCCGCTGGGTAGGGCGCGAGCGTCTTGGAGGTGATGGGCGGGGCGCGCAGACTGCTCGTGCCGGACCCGACCGGGACCTGCTCCCAACTCCCGTGGCATGCGAGTTGAGTGGTGCCAGATCCGTTGGCTACGACTGGGCAACGGCTGATCCGGGGTAGGCTTCGTG	+			1523	523
chrChr10_mRNA_661_4644295	m2	chrChr10_mRNA_661_4644295:1295-1491	1294	1305	11	10	3	2	90.91	GGGGTGGGGGG	1	1306	1491	185	74	7	3	40	GCTGAGGCCGTCGCGATGACCGTGGATTCGTTTTTTCCGGCGAGGTTGTTTGGGGGTTTAGGCGATTTGCGGGGTTGTTTGCGGAATTTGGTGCAGGGTTTAACCCCTTTTCGCGAGGGGTTTTGTGGAGGGTAGGTGGGATCTGGAGACAGTGAACGACTGTTGTGTTGGATTTAAAGCGAGGG	+			1294	294
chrChr10_mRNA_848_5841201	m1	chrChr10_mRNA_848_5841201:1375-1562	1374	1394	20	11	3	1	55	GGGTAGCTCAATGGGTGGGG	6	1400	1562	162	65	4	1	40.12	GCAGCAGCGGCGGGAGCCCCCGATCCGTCGAGATCCAGCGCGGGGAGAGGGTGTGGGACGCGAGTACACCGACGACGATGGACGCCGTCGAGGAGCTCACGCAGCTGTCGGAGTCGATGCGCCAGGTGGCGTCGCTGCTGGCCGACGACGACCCCTGTGACG	+			1374	374
chrChr10_mRNA_867_5948834	m1	chrChr10_mRNA_867_5948834:1164-1421	1163	1180	17	11	3	0	64.71	GGGTGACTGTGGGCGGG	1	1181	1421	240	96	3	0	40	GGCGATGTGGCGGCGGATTTGGCCGCCGCTTTGCGCACCATGCGCGTGGATCTGGCTACGGCGGCGCGGATCCGGCGCGGTTGCAGGCGGCGCGTCGGCGGATCCAGCGCCCCCTTCCTCCCGTGTGAACCTGCACGGGTGAAGACTATGGGCAAGAGGCGAGACGGCGGCGACCATTGCGGCGGTGAGCTTGTCCTCCGGCATCCATGGAGCAGTGGCGGGCATCCATGGAGACGGAGG	+			1163	163
chrChr10_mRNA_877_6018131	m1	chrChr10_mRNA_877_6018131:62-542	61	92	31	18	4	2	58.06	GGGGGGATTCGCGGCGGGGAGCAAGCTCGGG	0	92	542	450	180	17	9	40	CAGGGGGGGTTCGGCCCCGTGTTCCGCGGCGCGCTCCCGCCGACGACGACGGCGGCGGGAGCAATCCGCGGCGACGGGGCGGGGAGGCCCGTCGCCGTGAAGGTGATGGATGCCGCGGGGTCGCTGCAGGGGGAGCGGGAGTTCCACAACGAGATCGCCGTCGCGTCCCACCTCCTCGCGTCGTCGTCCGCGCCGGGATCCCCTCCTGTCCCCGACGCCGCCGCCAAGCCGGGTGGGAAGGGGCGGGACTCCATACTGCTGCCGTTCGCGTACTCGATGTCGTCCGCGGCGCGGGGCGAGGGGCGGCCGCGGCGGATGATGCTGGTGTACGACCTCATGCCCAACGGGTCGCTGCAGGACGCGCTGCTGGGGCGGCGCTGCCCGGAGCTCGTGGCGGAG…	+			61	-939
chrChr10_mRNA_877_6018131	m1	chrChr10_mRNA_877_6018131:209-525	208	231	23	15	3	2	65.22	GGGGTCGCTGCAGGGGGAGCGGG	49	280	525	245	98	9	4	40	CGCGCCGGGATCCCCTCCTGTCCCCGACGCCGCCGCCAAGCCGGGTGGGAAGGGGCGGGACTCCATACTGCTGCCGTTCGCGTACTCGATGTCGTCCGCGGCGCGGGGCGAGGGGCGGCCGCGGCGGATGATGCTGGTGTACGACCTCATGCCCAACGGGTCGCTGCAGGACGCGCTGCTGGGGCGGCGCTGCCCGGAGCTCGTGGCGGAGTGGCCCCGCCGCCTTGCCGTCGCCCGCGACGTGG	+			208	-792
chrChr10_mRNA_877_6018131	m1	chrChr10_mRNA_877_6018131:323-535	322	335	13	10	3	1	76.92	GGGTGGGAAGGGG	0	335	535	200	80	5	3	40	CGGGACTCCATACTGCTGCCGTTCGCGTACTCGATGTCGTCCGCGGCGCGGGGCGAGGGGCGGCCGCGGCGGATGATGCTGGTGTACGACCTCATGCCCAACGGGTCGCTGCAGGACGCGCTGCTGGGGCGGCGCTGCCCGGAGCTCGTGGCGGAGTGGCCCCGCCGCCTTGCCGTCGCCCGCGACGTGGCCGCCGCGCT	+			322	-678
chrChr10_mRNA_877_6018131	m2	chrChr10_mRNA_877_6018131:62-542	61	80	19	13	3	2	68.42	GGGGGGATTCGCGGCGGGG	0	80	542	462	185	18	9	40.04	AGCAAGCTCGGGCAGGGGGGGTTCGGCCCCGTGTTCCGCGGCGCGCTCCCGCCGACGACGACGGCGGCGGGAGCAATCCGCGGCGACGGGGCGGGGAGGCCCGTCGCCGTGAAGGTGATGGATGCCGCGGGGTCGCTGCAGGGGGAGCGGGAGTTCCACAACGAGATCGCCGTCGCGTCCCACCTCCTCGCGTCGTCGTCCGCGCCGGGATCCCCTCCTGTCCCCGACGCCGCCGCCAAGCCGGGTGGGAAGGGGCGGGACTCCATACTGCTGCCGTTCGCGTACTCGATGTCGTCCGCGGCGCGGGGCGAGGGGCGGCCGCGGCGGATGATGCTGGTGTACGACCTCATGCCCAACGGGTCGCTGCAGGACGCGCTGCTGGGGCGGCGCTGCCCGGAG…	+			61	-939
chrChr10_mRNA_877_6018131	m2	chrChr10_mRNA_877_6018131:168-494	167	176	9	8	2	2	88.89	GGGGCGGGG	1	177	494	317	127	12	6	40.06	GGCCCGTCGCCGTGAAGGTGATGGATGCCGCGGGGTCGCTGCAGGGGGAGCGGGAGTTCCACAACGAGATCGCCGTCGCGTCCCACCTCCTCGCGTCGTCGTCCGCGCCGGGATCCCCTCCTGTCCCCGACGCCGCCGCCAAGCCGGGTGGGAAGGGGCGGGACTCCATACTGCTGCCGTTCGCGTACTCGATGTCGTCCGCGGCGCGGGGCGAGGGGCGGCCGCGGCGGATGATGCTGGTGTACGACCTCATGCCCAACGGGTCGCTGCAGGACGCGCTGCTGGGGCGGCGCTGCCCGGAGCTCGTGGCGGAGTGG	+			167	-833
chrChr10_mRNA_877_6018131	m2	chrChr10_mRNA_877_6018131:209-502	208	225	17	11	2	2	64.71	GGGGTCGCTGCAGGGGG	42	267	502	235	94	9	4	40	TCGCGTCGTCGTCCGCGCCGGGATCCCCTCCTGTCCCCGACGCCGCCGCCAAGCCGGGTGGGAAGGGGCGGGACTCCATACTGCTGCCGTTCGCGTACTCGATGTCGTCCGCGGCGCGGGGCGAGGGGCGGCCGCGGCGGATGATGCTGGTGTACGACCTCATGCCCAACGGGTCGCTGCAGGACGCGCTGCTGGGGCGGCGCTGCCCGGAGCTCGTGGCGGAGTGGCCCCGCCG	+			208	-792
chrChr10_mRNA_877_6018131	m2	chrChr10_mRNA_877_6018131:385-535	384	395	11	9	2	2	81.82	GGGGCGAGGGG	0	395	535	140	56	2	1	40	CGGCCGCGGCGGATGATGCTGGTGTACGACCTCATGCCCAACGGGTCGCTGCAGGACGCGCTGCTGGGGCGGCGCTGCCCGGAGCTCGTGGCGGAGTGGCCCCGCCGCCTTGCCGTCGCCCGCGACGTGGCCGCCGCGCT	+			384	-616
chrChr11_mRNA_1123_6975139	m1	chrChr11_mRNA_1123_6975139:1313-1496	1312	1332	20	12	3	2	60	GGGGAGGGTAAAGATCGGGG	34	1366	1496	130	52	2	1	40	GCTACTGTCGGCGCGTCAGACCGTGCAGACGAGCGCGCTGTCCCGGCGGTGGCGCCACCTCTGGAGGTCGGCGCCGCTCCTGCGGATCGTCCCGGACGAGGGGTTCCAGACGGTGCGCGGGCTGAACGAG	+			1312	312
chrChr11_mRNA_1136_7128857	m1	chrChr11_mRNA_1136_7128857:1104-1648	1103	1124	21	13	3	0	61.9	GGGTGCCGAAGCGGGCGCGGG	4	1128	1648	520	208	14	6	40	GGCGGAGCCGTCGCTGCTCGACGTGCGGGCGTTCCCGGGGCAGAAGGAGGAGGGGGAGAAGCAGCCGGCGCGCGGCGGCGGGAAGAAGTCGTCGTCGTCGTCGTCGACGTTCCGGGCCCAGGTGAGGGGGTTCCTGGCGCGGTGCGCGGTGGCGGTGCCGGCGTCGGAGGCGGGTGAGTTGTCGCCGGGCATGTCGTCGTGGCACGTGGGGTTTACCACCGCCGGCGGCGAGGCGGTGGCGGTGATGGAGGTGGTGGAGGAGGAGGTGGCCAGGGCCAGGCGGGTCTACTGCGAGCACTGCACTGTTGCCGGTGAGTTGACTCAGATGCTGCTTTCGAGAGGGGATTTGTTGTGTCGCTAATCTCAGATCAGATTAGGATTACTTGATTTCTTCTTTTT…	+			1103	103
chrChr11_mRNA_119_671679	m1	chrChr11_mRNA_119_671679:556-1154	555	574	19	13	3	1	68.42	GGGAAGGTGGGTAGCGGGG	0	574	1154	580	232	12	4	40	TGGGGAGGGAGCACGAGGAGGCATGGTTGAAGAGGATGAGCGCGGACGACGGGGCCGGAGAGGAGGAGAAGGCGACGATGACCGGGCAGACGAGCGACGGCGAGAGGACGGCCGGGGAGGCCTCGAGCAGAAGGGAGAGCGCCGACGGCGAAGGCGGGATGCGAGAGAGGAGAGCGGAGAGGAATTCAGGGTGGTGGAGCAGGCCGAGCTTGGCGAGCAGCGCGTGGAGCTGGTGACCGCCGGCGGCGCAGGAGGCGGTGGTAGGAGGCAGTCGTGGTCGTGGATGTGGAACGCATTGGTGGGCTCGCCTAGTGGGCCGTGGTTTGGTTAGTGGGCTAAGAAAAAGCCCACGAGGCCAGCGAATGGTCGCAGGGGGAAAGGAGGAAACCGTGGCTTGAA…	+			555	-445
chrChr11_mRNA_119_671679	m1	chrChr11_mRNA_119_671679:1319-1446	1318	1329	11	9	3	0	81.82	GGGAGGGAGGG	0	1329	1446	117	47	7	1	40.17	AGGGAGGGAGGGAGGGAGGAGGCAACTCGGGGCGTTGGACCGGGCTCCCACGGCGACGCCCATGGTCGACAACCAGGGCTGCTCGCCGGCGCTCGAGCCCGTGCCCACGCCGCCCAA	+			1318	318
chrChr11_mRNA_119_671679	m2	chrChr11_mRNA_119_671679:571-1146	570	579	9	8	2	2	88.89	GGGGTGGGG	0	579	1146	567	227	11	3	40.04	AGGGAGCACGAGGAGGCATGGTTGAAGAGGATGAGCGCGGACGACGGGGCCGGAGAGGAGGAGAAGGCGACGATGACCGGGCAGACGAGCGACGGCGAGAGGACGGCCGGGGAGGCCTCGAGCAGAAGGGAGAGCGCCGACGGCGAAGGCGGGATGCGAGAGAGGAGAGCGGAGAGGAATTCAGGGTGGTGGAGCAGGCCGAGCTTGGCGAGCAGCGCGTGGAGCTGGTGACCGCCGGCGGCGCAGGAGGCGGTGGTAGGAGGCAGTCGTGGTCGTGGATGTGGAACGCATTGGTGGGCTCGCCTAGTGGGCCGTGGTTTGGTTAGTGGGCTAAGAAAAAGCCCACGAGGCCAGCGAATGGTCGCAGGGGGAAAGGAGGAAACCGTGGCTTGAAGCCGC…	+			570	-430
chrChr11_mRNA_1207_7642949	m1	chrChr11_mRNA_1207_7642949:1232-1431	1231	1253	22	16	3	2	72.73	GGGGGAGGCGAGCGGGGATGGG	3	1256	1431	175	70	6	2	40	TGGGTGCCGGTGGTGCCGCTGGCGGCGCTGCCGCGTGGGGAGCGGCGGGTGATCGTGCAGGACGGGGAGGAGATCCTGCTGCTGTGGTACAAGGAGCAGGTGTACGCCGTCGAGAATCGATCCCCCGCCGAGGGCGCCTACACCGAGGGCCTCCTCAACGCCAAGCTCACCCAGG	+			1231	231
chrChr11_mRNA_1207_7642949	m2	chrChr11_mRNA_1207_7642949:1232-1431	1231	1248	17	13	2	2	76.47	GGGGGAGGCGAGCGGGG	1	1249	1431	182	73	7	2	40.11	TGGGAACTGGGTGCCGGTGGTGCCGCTGGCGGCGCTGCCGCGTGGGGAGCGGCGGGTGATCGTGCAGGACGGGGAGGAGATCCTGCTGCTGTGGTACAAGGAGCAGGTGTACGCCGTCGAGAATCGATCCCCCGCCGAGGGCGCCTACACCGAGGGCCTCCTCAACGCCAAGCTCACCCAGG	+			1231	231
chrChr11_mRNA_1210_7655586	m2	chrChr11_mRNA_1210_7655586:1011-1168	1010	1025	15	11	2	2	73.33	GGGGAGGCGATGGGG	1	1026	1168	142	57	2	1	40.14	GCGGGAGCAAGAAGAAGAGCGGAGGAGGGGATGACCAGAGGCCGCTCCTCTGGAGGCTCCCGGAGGTCACCTCCACCGAGCTCGGCAAGATCGGCCCCGCCTTCGGCCTCGGCGTCGGCTGCGGCGTCGGCGCCGGCGTCGG	+			1010	10
chrChr11_mRNA_1229_7806059	m1	chrChr11_mRNA_1229_7806059:1035-2000	1034	1056	22	14	3	0	63.64	GGGCCGAGGCGGGAGAGAAGGG	0	1056	2000	944	409	22	8	43.33	CGGCGCCGCGACGGCGGCCGGCGGCCGCGGCAGCCCGGCCGAGCTCCTCGGCGACCGTGCGAGGGCCGCGACGCCAGTGGGGGAGGCCTTGGAGTTGGGCGGCGGCGGAGGCACGGGGAGGAGGAGACAGGCAGCGGCCAGCGGAGGGGCGGCGCCGCGCAGTGGGGTGGCGGATGGGAAAGCGGCGTGGCGTGGTGGATGGGAAACGGCGTGGCGAGGATGGCGGCGGGCGAGTAGGAGCGGCAAGGCGGCGGCGTCCACCTCTCCCCTCTCTACCTCTATTACCTCCGAGTCTTCACCGGCGAGGAGGCAGCGGTGTGCGGCGGCCTGTGGAAGAGGAGCAGCGCGCGGCGGCTCGCGGGAGAGGAGCGGCGTGCGGCGGCCAATCTCCCGGTCTCC…	+			1034	34
chrChr11_mRNA_1229_7806059	m1	chrChr11_mRNA_1229_7806059:1583-2000	1582	1602	20	14	3	1	70	GGGGAGGCGGGAGAGACGGG	0	1602	2000	398	168	7	2	42.21	ATGTGTTGGAGCCACGAAAGGGCGGGCGGAGCACCGCGGCGGCGACGGCAGCAGGCCACGGGCGGAGCGGCAGCGGTGGCCTAGGTCGAGGCCGAGGACGTGTGGTGCGGGGTACAGTTGGAGGCGGCGTGGCCACGGCGGACGAAGCCGGTGGTGGTCGCCAAGGAGAAGCCCTGCGGCGTCGTCGTCTTCGGCGGCGGCGCATGTACGGCGAGGAGCGGGAGCGATGGCGGCGGCGGCGGCACGCGCGGAGCCTGACCGACGAGTCGACGACGACCTGGAGGAGCTGAAGGGGTGCGTGGATCTCAGGTTCGGGTTCAGCTGCGACGTAATCCCTGAGTTCTGCGGCACTGCCCCCGTGCTCAAGCTCTGCTACTCCATGACCCAGCGCTGTCGAA	+			1582	582
chrChr11_mRNA_1236_7865727	m1	chrChr11_mRNA_1236_7865727:1367-2000	1366	1387	21	14	3	0	66.67	GGGCTGTGGCAGGGCGGTGGG	0	1387	2000	613	272	12	6	44.37	AAGATGGCATCGAGGTGGGTCGCCCGTGCGAGCGAGCTGGCGCGTGGATGTAGGCGGCGGGCGGCGGTGGCTGCCAGATCCAGAGGAAGCTACGAAGGTGGAGGACGCTATGCTCGCTATGGCCTTCTTCATGGCGGCGGGGTGGCAATGGTGGCAATGTCGGCAGGGTTGGTGGTGGCGATGACCACGGATCTGATGGCGGGGCTCCCGGATCTGCCCCCCTCCCCTCCCCCCCCCCCCCCCCCCCCCAGCGCCAGATCCGGCCGTGGCGCTGTTGGTGGTGGGCTAGTGGCGCTGGGGGTGGAGGACTGGGGCGGTGACGGCTGTGGCTATGGTTGCTGTGGCGACCGTGGCCGTGGTTGCGCTGGGAGGAAGCACGATGGTCTCGGACGGCTAGCC…	+			1366	366
chrChr11_mRNA_1236_7865727	m2	chrChr11_mRNA_1236_7865727:1684-2000	1683	1701	18	13	2	2	72.22	GGGGGTGGAGGACTGGGG	0	1701	2000	299	144	4	2	48.16	CGGTGACGGCTGTGGCTATGGTTGCTGTGGCGACCGTGGCCGTGGTTGCGCTGGGAGGAAGCACGATGGTCTCGGACGGCTAGCCGGGGGCATGGTAGACGGTCGCATCTGGCTGGCACGGCAGTGGTTGGAGGAGGGGGCGGAGGCCAGCTCGGCGCAGAGAGGCGTAGCTGATGGCAGCGGAGGCCAGCACGGCGCGAGGAAGCGCGGCCAGCAGCGGTGAAGGCTGGCTTGGCGCGAGAGGCACGGTCGGCGGTGGAGGAGGCGACCATGGTGCGAGGAGGAGCTGTCGGTGGGTG	+			1683	683
chrChr11_mRNA_1243_7939656	m1	chrChr11_mRNA_1243_7939656:1278-1410	1277	1300	23	14	3	1	60.87	GGGGGTGTTGTGGGTTTTGAGGG	0	1300	1410	110	44	4	0	40	AGGAGAGGAGTTCTTGGCTTGTTGGGTGGAGCGAGAAAGGGCGTTCTTGGGAGAGACGCGAAGTCCGGACATGGGAGCAATGCCAAGTTCAGGATCGAAGGTATCGGTTT	+			1277	277
chrChr11_mRNA_1260_8084825	m2	chrChr11_mRNA_1260_8084825:451-743	450	460	10	8	2	2	80	GGGGTCGGGG	3	463	743	280	112	5	3	40	GAGATCAGCGGCGTGTCGTACACGGACATCGAGGGGACGTCGGCGACGGCGACGGCGGTGAGGTTCGACTGCAGCCCGAGCCGGCCGTGCGCCGGGATCGCCATGAGGGACGTCCGGCTGAGGTACCAGCCACCGGCGGCGGCGGCGGAGGAGGAGCAGCCGGCGGCGTCGTTCTGCCGGAACGCGCACGGGGTGGCGTTTGGGGACGTCGATCCACCGAGCTGTCTAACCGAGTAGAGATCAAAATGTTGGTTGACTTTTGTCAGAGACGGTTGACTAG	+			450	-550
chrChr11_mRNA_1265_8105447	m1	chrChr11_mRNA_1265_8105447:1350-1780	1349	1366	17	10	3	1	58.82	GGGTTAGGGTTTTGGGG	2	1368	1780	412	165	8	2	40.05	GTCCGACCGGCAGCAGTCGGAGGAGCCGGAGGAGCAGGTGGACCTGGAGGGGGACGACGACAACGACGTCATGGACGACGACGAGGACGGGTACCGCCGCCGCCGCCGCCGCGAGGACTCCGACGAGCCGGACGACGACGAGGAGGATCCCGAGGTCGAGGGCGATGGCCACGGAGACGCGGGGACCGCGGCGGGCGAAGGAGGAGCGCATGAGATGGACAAGGCCGCCGGCGGCGGCGGCGATGGGCCTGAGGACGATGACGAGAAGCGGAAGTGGGATGAGCTGCTCGCTCTGCCGCCTCAGGGCTCCGAGGTGTTCATCGGCGGTCTCCCCCGCGACACCACCGAGGAGGACCTCCGTGAGCTCTGCGACTCGTTCGGCGAAATCTATGAGGTATC…	+			1349	349
chrChr11_mRNA_1278_8169942	m1	chrChr11_mRNA_1278_8169942:961-1300	960	979	19	15	3	2	78.95	GGGGAGGCGGGGTGGCGGG	1	980	1300	320	128	9	5	40	GGGAAGGCGGCGGCGGCGCCTCCCCTCCACCAGATCTGGCCAAGAGCGGCAGCCTGGCAGGAGGGGAGGCGGGGGCGGCGGCGGCGCCTCCCCTCCGCCAGATCTGGCCGGGAGCAGCGGCCTAGCAGGAGGGGAGGCGGGGGCGGCAGTGGTGGGCGGTGGCGGAAGGGAAGGCGACGGCCCCGCAGGAGGGGACTCGGCGACGGCCCGACAGGAGTGTTCATGTGCGTATTCTTGTGTTCATGTGTGTTCTTGTGTTCATTTTGTGTGTTCATCTTATGTTCTTAATGTTCATGTTGTGTTCATCTGTTCTTGAAGTG	+			960	-40
chrChr11_mRNA_1278_8169942	m1	chrChr11_mRNA_1278_8169942:1111-1238	1110	1136	26	19	3	2	73.08	GGGGAGGCGGGGGCGGCAGTGGTGGG	0	1136	1238	102	41	2	1	40.2	CGGTGGCGGAAGGGAAGGCGACGGCCCCGCAGGAGGGGACTCGGCGACGGCCCGACAGGAGTGTTCATGTGCGTATTCTTGTGTTCATGTGTGTTCTTGTGT	+			1110	110
chrChr11_mRNA_1278_8169942	m2	chrChr11_mRNA_1278_8169942:961-1313	960	972	12	10	2	2	83.33	GGGGAGGCGGGG	1	973	1313	340	136	10	5	40	GGCGGGAGGGAAGGCGGCGGCGGCGCCTCCCCTCCACCAGATCTGGCCAAGAGCGGCAGCCTGGCAGGAGGGGAGGCGGGGGCGGCGGCGGCGCCTCCCCTCCGCCAGATCTGGCCGGGAGCAGCGGCCTAGCAGGAGGGGAGGCGGGGGCGGCAGTGGTGGGCGGTGGCGGAAGGGAAGGCGACGGCCCCGCAGGAGGGGACTCGGCGACGGCCCGACAGGAGTGTTCATGTGCGTATTCTTGTGTTCATGTGTGTTCTTGTGTTCATTTTGTGTGTTCATCTTATGTTCTTAATGTTCATGTTGTGTTCATCTGTTCTTGAAGTGAAATTGCTCGATG	+			960	-40
chrChr11_mRNA_1278_8169942	m2	chrChr11_mRNA_1278_8169942:1043-1270	1042	1055	13	11	2	2	84.62	GGGGAGGCGGGGG	0	1055	1270	215	86	6	3	40	CGGCGGCGGCGCCTCCCCTCCGCCAGATCTGGCCGGGAGCAGCGGCCTAGCAGGAGGGGAGGCGGGGGCGGCAGTGGTGGGCGGTGGCGGAAGGGAAGGCGACGGCCCCGCAGGAGGGGACTCGGCGACGGCCCGACAGGAGTGTTCATGTGCGTATTCTTGTGTTCATGTGTGTTCTTGTGTTCATTTTGTGTGTTCATCTTATGTTCTTAATG	+			1042	42
chrChr11_mRNA_1278_8169942	m2	chrChr11_mRNA_1278_8169942:1111-1253	1110	1123	13	11	2	2	84.62	GGGGAGGCGGGGG	0	1123	1253	130	52	3	1	40	CGGCAGTGGTGGGCGGTGGCGGAAGGGAAGGCGACGGCCCCGCAGGAGGGGACTCGGCGACGGCCCGACAGGAGTGTTCATGTGCGTATTCTTGTGTTCATGTGTGTTCTTGTGTTCATTTTGTGTGTTC	+			1110	110
chrChr11_mRNA_1318_8446426	m1	chrChr11_mRNA_1318_8446426:544-768	543	563	20	13	3	2	65	GGGGGTTCCTGGGTTGGGGG	0	563	768	205	82	7	0	40	CAGGAGGCGGCGGAGACGGTGGCCGCCGGCGGCGAGGCGAGGCGAGGCGTGCGCCTGTTTTCTTTCTTGGTGAAGAGGGCGAGAGAGCAAGAGAGGTGGAGAAGATGGGAGAAGGGTTTAAGGGCCGTGGGAACGGGCTAGGGTTTTGGAGGCGGAATAAGTCCATTTTGCCTCCCTCATCTCTTGCCCTTGTGTGAATAACATC	+			543	-457
chrChr11_mRNA_1318_8446426	m2	chrChr11_mRNA_1318_8446426:544-768	543	563	20	13	3	2	65	GGGGGTTCCTGGGTTGGGGG	0	563	768	205	82	7	0	40	CAGGAGGCGGCGGAGACGGTGGCCGCCGGCGGCGAGGCGAGGCGAGGCGTGCGCCTGTTTTCTTTCTTGGTGAAGAGGGCGAGAGAGCAAGAGAGGTGGAGAAGATGGGAGAAGGGTTTAAGGGCCGTGGGAACGGGCTAGGGTTTTGGAGGCGGAATAAGTCCATTTTGCCTCCCTCATCTCTTGCCCTTGTGTGAATAACATC	+			543	-457
chrChr11_mRNA_1396_9073778	m1	chrChr11_mRNA_1396_9073778:1330-1452	1329	1351	22	15	3	3	68.18	GGGGCCGGCCGGGGCGCAGGGG	1	1352	1452	100	40	5	1	40	TTTCACGCTGGTCTCGCGCGGGGCGCCGCGGCGGGAGAAGGTGGACGGGAAGGTTTGGTCTTCTTCTTGGGCTTCTTGTGATTTGCCTCTCGTTGGGTGG	+			1329	329
chrChr11_mRNA_1396_9073778	m2	chrChr11_mRNA_1396_9073778:1330-1455	1329	1343	14	10	2	2	71.43	GGGGCCGGCCGGGG	0	1343	1455	112	45	6	2	40.18	CGCAGGGGATTTCACGCTGGTCTCGCGCGGGGCGCCGCGGCGGGAGAAGGTGGACGGGAAGGTTTGGTCTTCTTCTTGGGCTTCTTGTGATTTGCCTCTCGTTGGGTGGTTT	+			1329	329
chrChr11_mRNA_1405_9173269	m1	chrChr11_mRNA_1405_9173269:1237-1512	1236	1255	19	14	3	1	73.68	GGGCGCGGGTCGGCGGGGG	0	1255	1512	257	103	3	2	40.08	CGGAGGCGGGGGCCGATGGGCAGGAGGACCCTGACGGGGATGAGGAGGAAGAGGAAGAGGAGGAGGAGGAGTACGAGTTCTGCGACGCCGAGGAGGCGATGCAGTGCGTGGAGATGGCGGAGCGGAGTGCCCCCGACGCCGGCGTGCATGACTACGAGGCGCTCGCCGCGCGCAAGCGCAAGGCCCTCGCCGAGGAGCGAACCGAAAGGTGATCTCGTTGAACCTGCTCCCTAAGATAATTTCTCTTTGCTAAGTAG	+			1236	236
chrChr11_mRNA_1405_9173269	m2	chrChr11_mRNA_1405_9173269:1251-1494	1250	1267	17	14	2	2	82.35	GGGGGCGGAGGCGGGGG	0	1267	1494	227	91	2	1	40.09	CCGATGGGCAGGAGGACCCTGACGGGGATGAGGAGGAAGAGGAAGAGGAGGAGGAGGAGTACGAGTTCTGCGACGCCGAGGAGGCGATGCAGTGCGTGGAGATGGCGGAGCGGAGTGCCCCCGACGCCGGCGTGCATGACTACGAGGCGCTCGCCGCGCGCAAGCGCAAGGCCCTCGCCGAGGAGCGAACCGAAAGGTGATCTCGTTGAACCTGCTCCCTAAGATAA	+			1250	250
chrChr11_mRNA_1410_9198637	m1	chrChr11_mRNA_1410_9198637:1490-1786	1489	1511	22	17	4	1	77.27	GGGAGGAGGAGGGGGGCGCGGG	0	1511	1786	275	110	8	5	40	TGGTGGCGAGGATGGGGTTCGACATGTTCACGGACAAGGCGATCAAGGCGATCATGATGGCGCAGGAGGAGGCGCGGCGGCTGGGGCACCACGCCGCCGGCAGCGAGCAGCTCCTCCTCGGCGTCATCGGGGAGGGCACCGGCATCGGCGCCAAGGTGCTCAGGGGCGCCGGGCTCAGCCTCAAGGCGGCGCGCGCCGAGGTGGAGAAGATGGCCGGGAGGGGCCCCGGCATGGTCCCCATGGAGATCAAGTTCACCCCCGCCGCCAAGAACGTC	+			1489	489
chrChr11_mRNA_1494_9794920	m1	chrChr11_mRNA_1494_9794920:393-620	392	406	14	11	3	1	78.57	GGGCGGGAGCGGGG	27	433	620	187	75	6	1	40.11	GCGAGGCGGGCTGCACTTTGGCGTCGACGGACTGCTCATCGGGCCGCCGCTCACCGCCGTGATGGGGGAGTTCATGGGCCCGACTCCAGCGCCGGCGACCTCTGCAGCGCGTCTGCGCGTGGTAACGGCTCGGGCGATGAGGCCGGACGGGAAGGAGAGCCTGTTCGACGAAGAGAGGACGAGAAAG	+			392	-608
chrChr11_mRNA_1614_10935559	m1	chrChr11_mRNA_1614_10935559:1123-1480	1122	1140	18	14	3	2	77.78	GGGCGGGGTGGCGTGGGG	0	1140	1480	340	136	11	6	40	CGGCAACCCGGGGTTCACGTGCGGGCCGGCGTCGGCGCAGAAGGGGTTCGCGTTCTGCAACGCGGCGCTGCCGGCGGAGCAGCGGGCGGCGGACCTGGTGGCGAGGCTGACGACGGCGGAGAAGGTGGGGCAGCTCGGGGACCAGGCGCCCGGGGTGCCGAGGCTGGGGATCCCGGTGTACAAGTGGTGGTCGGAGGCGCTGCACGGGCTGGCCATCTCCGGGAAGGGCATCCACTTCGGCAACGGCCCCGCGCGCACCGCCACCAGCTTCCCGCAGGTCATCCACACCGCCGCCGCCTTCGACGACGGCCTCTGGTTCCGCATCGGCCAGGTACGCGTA	+			1122	122
chrChr11_mRNA_1614_10935559	m2	chrChr11_mRNA_1614_10935559:1127-1480	1126	1140	14	11	2	2	78.57	GGGGTGGCGTGGGG	0	1140	1480	340	136	11	6	40	CGGCAACCCGGGGTTCACGTGCGGGCCGGCGTCGGCGCAGAAGGGGTTCGCGTTCTGCAACGCGGCGCTGCCGGCGGAGCAGCGGGCGGCGGACCTGGTGGCGAGGCTGACGACGGCGGAGAAGGTGGGGCAGCTCGGGGACCAGGCGCCCGGGGTGCCGAGGCTGGGGATCCCGGTGTACAAGTGGTGGTCGGAGGCGCTGCACGGGCTGGCCATCTCCGGGAAGGGCATCCACTTCGGCAACGGCCCCGCGCGCACCGCCACCAGCTTCCCGCAGGTCATCCACACCGCCGCCGCCTTCGACGACGGCCTCTGGTTCCGCATCGGCCAGGTACGCGTA	+			1126	126
chrChr11_mRNA_1614_10935559	m2	chrChr11_mRNA_1614_10935559:1267-1400	1266	1280	14	9	2	2	64.29	GGGGCAGCTCGGGG	0	1280	1400	120	48	5	2	40	ACCAGGCGCCCGGGGTGCCGAGGCTGGGGATCCCGGTGTACAAGTGGTGGTCGGAGGCGCTGCACGGGCTGGCCATCTCCGGGAAGGGCATCCACTTCGGCAACGGCCCCGCGCGCACCG	+			1266	266
chrChr11_mRNA_1617_10972674	m1	chrChr11_mRNA_1617_10972674:1175-1469	1174	1195	21	16	3	1	76.19	GGGGCGGCGGCGGGCGGCGGG	2	1197	1469	272	109	7	2	40.07	GGGGTACGCGTTCTGCGACGCGACGCTGCCGGCGGAGCAGCGGGCGGCGGACCTGGTGGCGAGGCTGACGGCGGCGGAGAAGGTGGCGCAGCTCGGGGACCAGGCGGCGGGCGTGCCGCGGCTGGGCGTCCCGGCGTACAAGTGGTGGTCGGAGGCGCTCCACGGGCTGGCCACCTCCGGCAGAGGGCTCCACTTCGACGCCCCCGGCTCCGCCGCGCGCGCCGCCACCAGCTTCCCCCAGGTCCTCCTCACCGCCGCCGCCTTCGACGACG	+			1174	174
chrChr11_mRNA_1630_11112183	m1	chrChr11_mRNA_1630_11112183:1332-1484	1331	1352	21	15	3	1	71.43	GGGAGGTGCAGGGGGAGAGGG	0	1352	1484	132	53	3	0	40.15	ATTGGGAGGGCATGGTGGAGGGCACGGCCGAGGAGGAGCTGCACCCGCTCCTCCGCGGCGAGATCGTCCGGTACGGCGAGCTGGTGGCGGCGACGTACAAGGCGTTCGACCTCGACGCCGCGTCAAAGCGCT	+			1331	331
chrChr11_mRNA_1668_11354231	m1	chrChr11_mRNA_1668_11354231:9-568	8	26	18	12	3	1	66.67	GGGGCGGGACGCGACGGG	0	26	568	542	217	20	8	40.04	CGGCGACGCGATGGGCGGCGCGGCGGCACGGGATGGGCGCGCGGCGCGGGGCGGGGCTCGAGGCGGTGGCGGCACGCGCGGCGCGGCAGTGGGATGGCGACGGCGACGGCGTAGCAGCGGCGATTGGACGGCGACGCAGCGACGGGATGGCGCGGCGCTGCGCGGGGCTCGGCGCGCGGCGATGGGACGGGCGCGCAGCGGGGCAGGGGCGTGGGGCGCGAGGTGACGCGACAGCGCGCGGCGCGGCAGCGGCAATGGCGACGGCGCACGGCGGCAGGCGGCGATGGCGACGCGACGGGCGGCGGCGGCGCGGGGCGCACGGCCGGCTAGGGCGCCGTGGTGGGAGAGGAGGGGGAGGGCTAGGGTACCACATCGAACACCTATGCCGTAATGTACAGT…	+			8	-992
chrChr11_mRNA_1668_11354231	m1	chrChr11_mRNA_1668_11354231:56-542	55	77	22	15	3	1	68.18	GGGATGGGCGCGCGGCGCGGGG	0	77	542	465	186	16	7	40	CGGGGCTCGAGGCGGTGGCGGCACGCGCGGCGCGGCAGTGGGATGGCGACGGCGACGGCGTAGCAGCGGCGATTGGACGGCGACGCAGCGACGGGATGGCGCGGCGCTGCGCGGGGCTCGGCGCGCGGCGATGGGACGGGCGCGCAGCGGGGCAGGGGCGTGGGGCGCGAGGTGACGCGACAGCGCGCGGCGCGGCAGCGGCAATGGCGACGGCGCACGGCGGCAGGCGGCGATGGCGACGCGACGGGCGGCGGCGGCGCGGGGCGCACGGCCGGCTAGGGCGCCGTGGTGGGAGAGGAGGGGGAGGGCTAGGGTACCACATCGAACACCTATGCCGTAATGTACAGTGACTTTTCCTATTTATCCCGATTTTAGCCCATTTTCTATTTAAATATAGCC…	+			55	-945
chrChr11_mRNA_1668_11354231	m1	chrChr11_mRNA_1668_11354231:210-476	209	229	20	13	3	1	65	GGGACGGGCGCGCAGCGGGG	0	229	476	247	99	9	4	40.08	CAGGGGCGTGGGGCGCGAGGTGACGCGACAGCGCGCGGCGCGGCAGCGGCAATGGCGACGGCGCACGGCGGCAGGCGGCGATGGCGACGCGACGGGCGGCGGCGGCGCGGGGCGCACGGCCGGCTAGGGCGCCGTGGTGGGAGAGGAGGGGGAGGGCTAGGGTACCACATCGAACACCTATGCCGTAATGTACAGTGACTTTTCCTATTTATCCCGATTTTAGCCCATTTTCTATTTAAATATAGCC	+			209	-791
chrChr11_mRNA_1668_11354231	m2	chrChr11_mRNA_1668_11354231:74-537	73	82	9	8	2	2	88.89	GGGGCGGGG	0	82	537	455	182	15	6	40	CTCGAGGCGGTGGCGGCACGCGCGGCGCGGCAGTGGGATGGCGACGGCGACGGCGTAGCAGCGGCGATTGGACGGCGACGCAGCGACGGGATGGCGCGGCGCTGCGCGGGGCTCGGCGCGCGGCGATGGGACGGGCGCGCAGCGGGGCAGGGGCGTGGGGCGCGAGGTGACGCGACAGCGCGCGGCGCGGCAGCGGCAATGGCGACGGCGCACGGCGGCAGGCGGCGATGGCGACGCGACGGGCGGCGGCGGCGCGGGGCGCACGGCCGGCTAGGGCGCCGTGGTGGGAGAGGAGGGGGAGGGCTAGGGTACCACATCGAACACCTATGCCGTAATGTACAGTGACTTTTCCTATTTATCCCGATTTTAGCCCATTTTCTATTTAAATATAGCCCTATA…	+			73	-927
chrChr11_mRNA_1668_11354231	m2	chrChr11_mRNA_1668_11354231:226-470	225	235	10	8	2	2	80	GGGGCAGGGG	0	235	470	235	94	8	3	40	CGTGGGGCGCGAGGTGACGCGACAGCGCGCGGCGCGGCAGCGGCAATGGCGACGGCGCACGGCGGCAGGCGGCGATGGCGACGCGACGGGCGGCGGCGGCGCGGGGCGCACGGCCGGCTAGGGCGCCGTGGTGGGAGAGGAGGGGGAGGGCTAGGGTACCACATCGAACACCTATGCCGTAATGTACAGTGACTTTTCCTATTTATCCCGATTTTAGCCCATTTTCTATTTAAAT	+			225	-775
chrChr11_mRNA_1678_11407343	m1	chrChr11_mRNA_1678_11407343:1206-1399	1205	1219	14	12	4	1	85.71	GGGAGGGGGGAGGG	0	1219	1399	180	72	0	0	40	CGGTGGCGGTGGCGGCCCTCCCCTCTGGATCTGGCGAGGCGGCTACGCCCTCGGCTGTATCCGCCGCCGCCGCTGTCGGATCTGGCGACCGGAGAAGACGGCGCGGCGGAGGAAGATGACCGCGATAGGCGCTGGCGACGGAGCGGCGGAGGCCGACAGGTGCGGCACCATCTTCGCCTT	+			1205	205
chrChr11_mRNA_1717_11661330	m2	chrChr11_mRNA_1717_11661330:426-758	425	439	14	11	2	2	78.57	GGGGAGAGGAGGGG	4	443	758	315	126	9	6	40	GCGGCACCGTCGCCGGCGGATGGACCGAGAGAGAGAGTCACCTGTCACAGGAGACCGCGGGCACAGCGCACCCTCGCGCCGTCACGCCTCTGCCTCCGCTTCCTCAACAGCCGGCGACCCGGGGAGGGGGCGCCCCTTTCTCGACGGATGGGGACGCGGCGGCGCCGGCGATGGACGGGGAGCGAGCAACGACGCCGGCGCCGGCGGATGGACGGGGAGTTGGGGACGCGGGCGATGGCAGACGGACGGGCGACGAGGAGGACCGACATCCGTGGACGGAGTGTCACAAAATTAAGAAAATTCGCGTGCTAGTGG	+			425	-575
chrChr11_mRNA_1717_11661330	m2	chrChr11_mRNA_1717_11661330:564-838	563	573	10	9	2	2	90	GGGGAGGGGG	10	583	838	255	102	6	4	40	TCGACGGATGGGGACGCGGCGGCGCCGGCGATGGACGGGGAGCGAGCAACGACGCCGGCGCCGGCGGATGGACGGGGAGTTGGGGACGCGGGCGATGGCAGACGGACGGGCGACGAGGAGGACCGACATCCGTGGACGGAGTGTCACAAAATTAAGAAAATTCGCGTGCTAGTGGCCTATTCTAAAAGTAGTGCGAATTGGATGGAAAGTAGTGCGAATTGGATGGCTTATCCTGAAGAACGTGCGTATTGAATG	+			563	-437
chrChr11_mRNA_1723_11705780	m1	chrChr11_mRNA_1723_11705780:1470-1779	1469	1495	26	17	3	2	65.38	GGGGAGGCTCGAGGGCGACGGTGGGG	2	1497	1779	282	113	10	1	40.07	GGTGGGCAGTGGATTCGGTGTTGGGAGGCGCGCAGGCTGTGGCGAGGATGGTGGGCGGCGGGGGAGGTGGGCGGGCGGTGGCGAGGCTGGTGGGCGGCGGATCTGGTGGTGAGGGAGGCTCAAGGGCGTGTATCCGGCGTCTTAGTTCTAGCCGACTTCCAAGCATACTTCATCCCGCCTCCCGAAGTTACCGCCGTCGCCTACTTCCTCGACATCGCCGCTCGTGGGAGCCGCCGCTGCGAGGAATTGCCTCATGGTTTGTCGCCTTCGTCGATTTCCTGG	+			1469	469
chrChr11_mRNA_1723_11705780	m1	chrChr11_mRNA_1723_11705780:1550-1674	1549	1568	19	15	3	1	78.95	GGGCGGCGGGGGAGGTGGG	1	1569	1674	105	42	4	0	40	GGGCGGTGGCGAGGCTGGTGGGCGGCGGATCTGGTGGTGAGGGAGGCTCAAGGGCGTGTATCCGGCGTCTTAGTTCTAGCCGACTTCCAAGCATACTTCATCCCG	+			1549	549
chrChr11_mRNA_183_1033365	m2	chrChr11_mRNA_183_1033365:1090-1227	1089	1102	13	9	2	2	69.23	GGGGAGAAAGGGG	10	1112	1227	115	46	2	1	40	GGTGGAGCGACATCGATCTCGTCAGGTGAACCGTGAGCGATGTCGAGGGACTATAGACGCCGGCGGCAACGGAGGAAGGGGGAGAAGGAGTAAAGTGCTCAGCCGCACACGCTGG	+			1089	89
chrChr11_mRNA_1873_12855016	m1	chrChr11_mRNA_1873_12855016:1263-1563	1262	1278	16	13	3	1	81.25	GGGTGGGGGAGGCGGG	0	1278	1563	285	114	10	4	40	TGCCTGGATTGTCTGCAGGATGTGGTTCGGGCGCTGTCGATGGGGACATGCCTTACGACGGCGGAGCAGCGGGCCATGGAGGTGCCGGCTGCGTCGGTGAAGGGAGGAGGGGGCAGGAGGAGTGACGAGGAGGCGCCCGGCAGGATCGCGGGTAACGGCGCGGGGAATGTGGCCTGCCTGTTCACTCGGCAGGGGAAGAAGGGCACCAACCAGGATGCCATGGTCGCGTGGGAGGTATCTGGACCCCAAGATCTCGAATCCCTTTCTTCTTTTGTTCACTGCTCG	+			1262	262
chrChr11_mRNA_1968_13521343	m1	chrChr11_mRNA_1968_13521343:1148-1301	1147	1169	22	11	3	0	50	GGGACTCGGGAGCCCTGCCGGG	0	1169	1301	132	53	5	0	40.15	AGCCGCCGGGAGGTGTCGTCACGCGGCCGGGAGTCGGGAGCGCCGCCTGTAGCCATTCTCGCGCCGCCGGGAGGTGTCGTCGCGCGGCTGTGGGAGTCTGCAGCCGTCGCCGCGCCGCCGCCTAGTCCTAGC	+			1147	147
chrChr11_mRNA_1995_13709975	m1	chrChr11_mRNA_1995_13709975:1156-2000	1155	1174	19	13	3	2	68.42	GGGGAAAGGGAGGCTGGGG	0	1174	2000	826	379	20	5	45.88	CGCTGGCTGCTCGGGCTGGGCGGCGTGGCAAGAGGCGGCACGACGGCGCTCGGCGCTTGGCGCGGCGGCACGGCCGGCGTCCGGGAGCCAGGGACGACGGCGACGGCGGAGAAGAGGAGGTGGCGGCACGAGGAGGAGACTGCCTCGGCGCTGTCGGCGGGGCTGTGCCCGGCTGAGCTCCGGCCGGCCAGCGTGGTGGAGGGAGGGCGGTGGAGATCAGGGAGACGGCAAGAGGAGGCCGTGTCCGTGGTCGGCGACCTGGTGACGGCGTTCGTCCCGGCACGGTGACGCCGCCACGCGCAAGGGCGGAGGCGTGCGGGATGACTTGGCCGCGCGCGGGGCGGCGCTTGCGGCAGGCGGTACTCCACTCGGAGCGGCGGTGACCCAGATCAAGGTGAC…	+			1155	155
chrChr11_mRNA_1_4165	m1	chrChr11_mRNA_1_4165:402-915	401	413	12	12	4	3	100	GGGGGGGGGGGG	0	413	915	502	201	20	1	40.04	AAAGAAAAAGAAAAAGGAGGAGCGGGTGGTGGTACCTTGATGTCCTCATTGGAGACGGCGTAGTCGAGGTTGGAGATGTGGAGCTTGGTGCCGGTCTCGACGGGCGTCGGGTGGGTGTAGGCCGTGGGCGGCGCCTAGGCAGAAACCCTAGTGAGTAGATCGTGGTCGTCGGGTCGGGCGACAAATCAAGAAAAAGAAAGAGAAACTATACCTGAAAGGTGATGGCGTGATAGGGAGCGGCAGCAGCGCGGGTGGCGGCGCGGGAGTGGAAGCGGCGGGCAGAGGGCGCTGGATCTGGACGGGAGCGGCGCTTGTACTTGTTGGTGATGAGGTCGTCGAGGGACATGTCCAGCGAGTCCGCCGCCATCTTCTTGGTGTTGCGGCGGCGGCGGCGGAAGG…	+			401	-599
chrChr11_mRNA_1_4165	m1	chrChr11_mRNA_1_4165:515-905	514	528	14	10	3	0	71.43	GGGCGTCGGGTGGG	0	528	905	377	151	16	1	40.05	TGTAGGCCGTGGGCGGCGCCTAGGCAGAAACCCTAGTGAGTAGATCGTGGTCGTCGGGTCGGGCGACAAATCAAGAAAAAGAAAGAGAAACTATACCTGAAAGGTGATGGCGTGATAGGGAGCGGCAGCAGCGCGGGTGGCGGCGCGGGAGTGGAAGCGGCGGGCAGAGGGCGCTGGATCTGGACGGGAGCGGCGCTTGTACTTGTTGGTGATGAGGTCGTCGAGGGACATGTCCAGCGAGTCCGCCGCCATCTTCTTGGTGTTGCGGCGGCGGCGGCGGAAGGCGGAGTTGCTTTCTCTTCCTTGTTTGGGTTGGGTGCGGACCGGGGAAGACGACACGACATGGGCTGGGCTCTTCTTCCTTTTTGTTTTGGGCT	+			514	-486
chrChr11_mRNA_1_4165	m2	chrChr11_mRNA_1_4165:402-915	401	413	12	12	4	3	100	GGGGGGGGGGGG	0	413	915	502	201	20	1	40.04	AAAGAAAAAGAAAAAGGAGGAGCGGGTGGTGGTACCTTGATGTCCTCATTGGAGACGGCGTAGTCGAGGTTGGAGATGTGGAGCTTGGTGCCGGTCTCGACGGGCGTCGGGTGGGTGTAGGCCGTGGGCGGCGCCTAGGCAGAAACCCTAGTGAGTAGATCGTGGTCGTCGGGTCGGGCGACAAATCAAGAAAAAGAAAGAGAAACTATACCTGAAAGGTGATGGCGTGATAGGGAGCGGCAGCAGCGCGGGTGGCGGCGCGGGAGTGGAAGCGGCGGGCAGAGGGCGCTGGATCTGGACGGGAGCGGCGCTTGTACTTGTTGGTGATGAGGTCGTCGAGGGACATGTCCAGCGAGTCCGCCGCCATCTTCTTGGTGTTGCGGCGGCGGCGGCGGAAGG…	+			401	-599
chrChr11_mRNA_2023_13956435	m1	chrChr11_mRNA_2023_13956435:1308-1755	1307	1334	27	14	3	1	51.85	GGGGCGGAACCCCGGGAAGCTGTCGGG	1	1335	1755	420	168	9	6	40	GTCTGCAAGGAGGTCCGCGCAGCGGCGCCGGCGTGCAAGGTGAGGACCGTGGTGTTCGACCTCGCCGCCCCAGGGGACGACGACGTCGGGGGCGGCGAGCTGTCCCGCGGCGTGGCGAGGGTGGCGGCGGCCGTGGAGGGGCTCGACGTGGGGCTGCTCGTGAACAACGCCGGCGCGACGTACCCGTGCGCGGCGTACTTCCACGAGGTGCCCGACGCGGTCTGGGAGGCGGTGCTGCGGGTGAACGTGGTGGCGGCGACGAGGATCGCGCGCGCCCTCGTGCCGGCCATGGCGGCGAAGGGGAGGGGTGCCGTCGTCAACGTCGGCTCCGGCTCCTCCGTCGTCGTGCCGGCGTTCCCGCTCTACGCCGTGTACGCAGCGACCAAAGCGTAAGTCAAT…	+			1307	307
chrChr11_mRNA_2023_13956435	m2	chrChr11_mRNA_2023_13956435:1473-1716	1472	1488	16	10	2	2	62.5	GGGGCTCGACGTGGGG	6	1494	1716	222	89	4	2	40.09	GTGAACAACGCCGGCGCGACGTACCCGTGCGCGGCGTACTTCCACGAGGTGCCCGACGCGGTCTGGGAGGCGGTGCTGCGGGTGAACGTGGTGGCGGCGACGAGGATCGCGCGCGCCCTCGTGCCGGCCATGGCGGCGAAGGGGAGGGGTGCCGTCGTCAACGTCGGCTCCGGCTCCTCCGTCGTCGTGCCGGCGTTCCCGCTCTACGCCGTGTACGCAGCG	+			1472	472
chrChr11_mRNA_2035_14052484	m1	chrChr11_mRNA_2035_14052484:1035-1283	1034	1047	13	9	3	0	69.23	GGGAAGGGAAGGG	49	1096	1283	187	75	2	1	40.11	CCGCCGATGGCCGCTAGGCCCGCCACCGACGGGGAGGGCGTCGACGCCTCCGTACCCTGGTGGCGGCGGAAGCGCCCGCGGCTGCCGCCGCCGCCGCCGGAGGCCGACGCGGAGGAGGTGAAGGCGGAGGCGCTGGCGCTGATGGCGGCCCACCCCGTGCTCCCGCGGCTCGTCGTCTTCGACCTCG	+			1034	34
chrChr11_mRNA_2108_14525685	m2	chrChr11_mRNA_2108_14525685:1454-1593	1453	1466	13	9	2	2	69.23	GGGGGTTTCGGGG	0	1466	1593	127	51	2	1	40.16	TGGTGTACAAAGGGCAGATCCCCGGCGGTCTGGCAGTGGCCGTGAAGGTCCTTGGTAGCGACATGGGGAGGCGCGCAGAGGAGCAGTTCATGGCGGAGATCGGCACCATCGGTAGGACGTCGCATGT	+			1453	453
chrChr11_mRNA_2114_14571154	m1	chrChr11_mRNA_2114_14571154:1158-1854	1157	1170	13	11	3	1	84.62	GGGGGAGGGTGGG	34	1204	1854	650	260	13	7	40	GCCGGTGGGGGTGGGGGTCGGGGGCGGGGTGCACAAGGCCGCGCTGATGGACGAGCTGGCGAGCAGGCTCGGCGGCGTGTGCGGCGGCGGGCTCGGGGGCGGCGGGGTGCCGTCGCCGCCGTCGTCGTCGCGGTACGCGTCGTGCTACAGCACGCCGGTGGGCTCGCCGTGCAAGCCCGCGCCGGCGCCGCCTGTGCCTTCCCTGCTCGCCGCGGCGGACGCCATGATCGCCGAGCGCGCCGCGCGGATGTCGTGCCTGGCGGCTGCCGGACACGGCGGCGGGAAGCTCTCACGCGCGGCGAGCAGCCAGTCCCTCCTCGCGGAGACGGCGGCGGCCGGTGGCGTCCACCAGCTACCGGCGAGCGACGGGTCGAGCAGCGACGCTCCTTGTCGGAAGCG…	+			1157	157
chrChr11_mRNA_2114_14571154	m1	chrChr11_mRNA_2114_14571154:1211-1678	1210	1228	18	15	3	3	83.33	GGGGGTGGGGGTCGGGGG	0	1228	1678	450	180	7	3	40	CGGGGTGCACAAGGCCGCGCTGATGGACGAGCTGGCGAGCAGGCTCGGCGGCGTGTGCGGCGGCGGGCTCGGGGGCGGCGGGGTGCCGTCGCCGCCGTCGTCGTCGCGGTACGCGTCGTGCTACAGCACGCCGGTGGGCTCGCCGTGCAAGCCCGCGCCGGCGCCGCCTGTGCCTTCCCTGCTCGCCGCGGCGGACGCCATGATCGCCGAGCGCGCCGCGCGGATGTCGTGCCTGGCGGCTGCCGGACACGGCGGCGGGAAGCTCTCACGCGCGGCGAGCAGCCAGTCCCTCCTCGCGGAGACGGCGGCGGCCGGTGGCGTCCACCAGCTACCGGCGAGCGACGGGTCGAGCAGCGACGCTCCTTGTCGGAAGCGGAAGGCGCCGTGCGCCAAGGCTAG…	+			1210	210
chrChr11_mRNA_2114_14571154	m1	chrChr11_mRNA_2114_14571154:1293-1548	1292	1311	19	14	3	2	73.68	GGGCTCGGGGGCGGCGGGG	42	1353	1548	195	78	2	0	40	GCACGCCGGTGGGCTCGCCGTGCAAGCCCGCGCCGGCGCCGCCTGTGCCTTCCCTGCTCGCCGCGGCGGACGCCATGATCGCCGAGCGCGCCGCGCGGATGTCGTGCCTGGCGGCTGCCGGACACGGCGGCGGGAAGCTCTCACGCGCGGCGAGCAGCCAGTCCCTCCTCGCGGAGACGGCGGCGGCCGGTGGCG	+			1292	292
chrChr11_mRNA_2114_14571154	m2	chrChr11_mRNA_2114_14571154:1211-1688	1210	1221	11	10	2	2	90.91	GGGGGTGGGGG	0	1221	1688	467	187	8	4	40.04	TCGGGGGCGGGGTGCACAAGGCCGCGCTGATGGACGAGCTGGCGAGCAGGCTCGGCGGCGTGTGCGGCGGCGGGCTCGGGGGCGGCGGGGTGCCGTCGCCGCCGTCGTCGTCGCGGTACGCGTCGTGCTACAGCACGCCGGTGGGCTCGCCGTGCAAGCCCGCGCCGGCGCCGCCTGTGCCTTCCCTGCTCGCCGCGGCGGACGCCATGATCGCCGAGCGCGCCGCGCGGATGTCGTGCCTGGCGGCTGCCGGACACGGCGGCGGGAAGCTCTCACGCGCGGCGAGCAGCCAGTCCCTCCTCGCGGAGACGGCGGCGGCCGGTGGCGTCCACCAGCTACCGGCGAGCGACGGGTCGAGCAGCGACGCTCCTTGTCGGAAGCGGAAGGCGCCGTGCGCCA…	+			1210	210
chrChr11_mRNA_2114_14571154	m2	chrChr11_mRNA_2114_14571154:1224-1670	1223	1233	10	9	2	2	90	GGGGGCGGGG	0	1233	1670	437	175	6	2	40.05	TGCACAAGGCCGCGCTGATGGACGAGCTGGCGAGCAGGCTCGGCGGCGTGTGCGGCGGCGGGCTCGGGGGCGGCGGGGTGCCGTCGCCGCCGTCGTCGTCGCGGTACGCGTCGTGCTACAGCACGCCGGTGGGCTCGCCGTGCAAGCCCGCGCCGGCGCCGCCTGTGCCTTCCCTGCTCGCCGCGGCGGACGCCATGATCGCCGAGCGCGCCGCGCGGATGTCGTGCCTGGCGGCTGCCGGACACGGCGGCGGGAAGCTCTCACGCGCGGCGAGCAGCCAGTCCCTCCTCGCGGAGACGGCGGCGGCCGGTGGCGTCCACCAGCTACCGGCGAGCGACGGGTCGAGCAGCGACGCTCCTTGTCGGAAGCGGAAGGCGCCGTGCGCCAAGGCTAGAGGCA…	+			1223	223
chrChr11_mRNA_2114_14571154	m2	chrChr11_mRNA_2114_14571154:1299-1548	1298	1311	13	11	2	2	84.62	GGGGGCGGCGGGG	42	1353	1548	195	78	2	0	40	GCACGCCGGTGGGCTCGCCGTGCAAGCCCGCGCCGGCGCCGCCTGTGCCTTCCCTGCTCGCCGCGGCGGACGCCATGATCGCCGAGCGCGCCGCGCGGATGTCGTGCCTGGCGGCTGCCGGACACGGCGGCGGGAAGCTCTCACGCGCGGCGAGCAGCCAGTCCCTCCTCGCGGAGACGGCGGCGGCCGGTGGCG	+			1298	298
chrChr11_mRNA_2137_14737667	m1	chrChr11_mRNA_2137_14737667:1488-1716	1487	1506	19	12	3	0	63.16	GGGCAGCGGAGGGTTCGGG	0	1506	1716	210	84	2	0	40	CGGGTGTACCGCGCCGTGCTGCCGAGCGACGGCACGACGGTGGCCGTCAAGTGCGTCGCCGGCCGCGGCGACCGGTTCGAGAAGTCCTTCCTGGCGGAGCTGGCGGCGGTGGCGCGGCTGCGGCACCGCAACCTCGTCCGCCTCCGCGGGTGGTGCGTGCAGGACGAGGAGGAGCTGCTGCTGGTGTACGACTACATGCCGAACCGCAGC	+			1487	487
chrChr11_mRNA_2139_14785152	m1	chrChr11_mRNA_2139_14785152:1310-1436	1309	1330	21	14	3	2	66.67	GGGCTCCGGGGCGGCAGGGGG	1	1331	1436	105	42	3	2	40	GGGGGAGGTGGAGGAGGAGGAGGGGATCACGCGCGCAGCAAAGAGGCCGCCGGGATGATGGCTCTCCACGAGGCCCTCCGCAACGTCTGCCTCAACTCCGACTGG	+			1309	309
chrChr11_mRNA_2139_14785152	m2	chrChr11_mRNA_2139_14785152:1317-1436	1316	1330	14	11	2	2	78.57	GGGGCGGCAGGGGG	1	1331	1436	105	42	3	2	40	GGGGGAGGTGGAGGAGGAGGAGGGGATCACGCGCGCAGCAAAGAGGCCGCCGGGATGATGGCTCTCCACGAGGCCCTCCGCAACGTCTGCCTCAACTCCGACTGG	+			1316	316
chrChr11_mRNA_2147_14883702	m1	chrChr11_mRNA_2147_14883702:1125-1252	1124	1146	22	15	3	2	68.18	GGGGGTGGGCACGATGCGGGGG	1	1147	1252	105	42	3	2	40	TGGCGCGGGCGGGGAAGCGCGCCAGCGAGATGGCGTTCAACGCCGGGGGAGGCGCCGTCAACTGGTTCCCCGGCCACATGGCCGCCGCCTCGCGCGCCATCCGCG	+			1124	124
chrChr11_mRNA_2175_15078650	m1	chrChr11_mRNA_2175_15078650:1237-1541	1236	1260	24	14	3	2	58.33	GGGGAAGACGAGGGTTCGCTGGGG	24	1284	1541	257	103	6	1	40.08	GAGAGAGCCACTACAATGGAAGGATGCGAGGGTACACAGGGTCGGCTTCGGCCCCGGCGTCGACGAGGAAGCGGAGCCGGAGGATGTCGCTTGCTGCAGATGGGGGGTCGGCCGCGGCGCCATCGATGGAAGTTGCACGCAGCGCCGCCGCCGTCGATGGAAGCCGAGCGCAGCGCTGCCGTTGACGGAAGCCGGGTGTATCGTCGGATGCCGAATATGCCGCGTCGCGCCGCTGCCGCCGCCGCCGCTGGGCGTAG	+			1236	236
chrChr11_mRNA_2214_15328657	m1	chrChr11_mRNA_2214_15328657:1416-1624	1415	1427	12	9	3	0	75	GGGATGGGAGGG	0	1427	1624	197	79	7	2	40.1	AGGAGGAAGAAGGGAATCAAGGAGAAGATCAAGGAGAAGCTCCCCGGCGGCAACAAGGGCAACAACCAGCAGCAGCAGCAGATGATGGGGAACACCGGCGGCGCGTACGGGCAGCAGGGGCACGCCGGGATGACCGGCGCCGGCACCGGCACCGGCGTGCACGGTGCGGAGTACGGCAACACCGGCGAGAAGAAGGG	+			1415	415
chrChr11_mRNA_2216_15337158	m1	chrChr11_mRNA_2216_15337158:1480-1683	1479	1491	12	9	3	0	75	GGGATGGGAGGG	0	1491	1683	192	77	7	1	40.1	AGGAGGAAGAAGGGAATCAAGGAGAAGATCAAGGAGAAGCTGCCCGGCGGCAACAAGGGCAACAACCACCAGCAGCAGCAGATGATGGGGAACACTGGCGGCGCGTACGGGCAGCAGGGCCACGCCGGGATGACCGGCGCCGGCACCGGCGTGCACGGTGCGGAGTACGGCAACGCCGGCGAGAAGAAGGGA	+			1479	479
chrChr11_mRNA_2267_15747042	m1	chrChr11_mRNA_2267_15747042:1550-1951	1549	1574	25	16	3	2	64	GGGGTTCGAGGAGAGGGTGAAGGGG	0	1574	1951	377	151	8	4	40.05	AGGGGTGTCGTCCACTCGGGGTGGGTGCAGCAGCAGCACATCCTGCGGCACCGCAGCGTCGGCTGCTACGTCAACCACGCCGGTTTCAGCTCCGTCGTGGAGGGGCTCGTCGCCGGCTGCCGGCTGGTTCTGCTGCCGATGAAGAGCGACCAGTTCTTCAACGCCGCGCTGCTCGCGCGCGAGCTCCGCGTGGGTACCGAGGTTGCGCGGCGAGATGGCGACGGATGGTTTGGCCATGACGCGGTGCGTGACGCGGTGAACGCGGCGGTCGCCGACGCCGGTGGAGGGGACGACGACGAGAGGAAGTGGCGGGAGTTCTTGACGGATGACGCCGTGCAAAGGAGATTCGTGGAGGAGTTCGTCAGGGAGCTGAGAAA	+			1549	549
chrChr11_mRNA_2267_15747042	m2	chrChr11_mRNA_2267_15747042:1571-1948	1570	1579	9	8	2	2	88.89	GGGGAGGGG	4	1583	1948	365	146	7	3	40	GTCCACTCGGGGTGGGTGCAGCAGCAGCACATCCTGCGGCACCGCAGCGTCGGCTGCTACGTCAACCACGCCGGTTTCAGCTCCGTCGTGGAGGGGCTCGTCGCCGGCTGCCGGCTGGTTCTGCTGCCGATGAAGAGCGACCAGTTCTTCAACGCCGCGCTGCTCGCGCGCGAGCTCCGCGTGGGTACCGAGGTTGCGCGGCGAGATGGCGACGGATGGTTTGGCCATGACGCGGTGCGTGACGCGGTGAACGCGGCGGTCGCCGACGCCGGTGGAGGGGACGACGACGAGAGGAAGTGGCGGGAGTTCTTGACGGATGACGCCGTGCAAAGGAGATTCGTGGAGGAGTTCGTCAGGGAGCTGAG	+			1570	570
chrChr11_mRNA_227_1306316	m1	chrChr11_mRNA_227_1306316:576-763	575	596	21	15	3	2	71.43	GGGGATGCGGGGTGGCGCGGG	0	596	763	167	67	5	1	40.12	AGGAGGGAGAGGACGGAGCGGCGACGTTTGGGGGGAAGAAGTGCAGGCCTACGACGCAGGTGACGATCCGCCGGACCAAGGCAGGCAGAACTGGGCCGGAACGCCACCGCGGCTTACGTGAAGCCCATATTACTTGGGCCGGAACGGAGTTGCGGTTTACGTGCGGC	+			575	-425
chrChr11_mRNA_227_1306316	m2	chrChr11_mRNA_227_1306316:576-774	575	587	12	9	2	2	75	GGGGATGCGGGG	0	587	774	187	75	6	1	40.11	TGGCGCGGGAGGAGGGAGAGGACGGAGCGGCGACGTTTGGGGGGAAGAAGTGCAGGCCTACGACGCAGGTGACGATCCGCCGGACCAAGGCAGGCAGAACTGGGCCGGAACGCCACCGCGGCTTACGTGAAGCCCATATTACTTGGGCCGGAACGGAGTTGCGGTTTACGTGCGGCCCAAGAGCAAT	+			575	-425
chrChr11_mRNA_2282_15852070	m2	chrChr11_mRNA_2282_15852070:1307-1513	1306	1316	10	9	2	2	90	GGGGGAGGGG	0	1316	1513	197	79	5	3	40.1	TGGAGGCCGAGGCTGAGGAAGACGTACGTGGAGGGCGGCGCCGCCGGGATGGTGCCGCGGCGGCGGAGGCTGGTGGGGAGGTTCCAGATATGCGCGGTGTGCACCTGCTGCGGGGGCCCGCACGGGGTGTGCATCCCGGCGCCCTGCTGCTACGCCATCAACTGCAACATCCCGAACCGCCCCTTCGGCGTCTGCTC	+			1306	306
chrChr11_mRNA_2307_16004379	m1	chrChr11_mRNA_2307_16004379:1167-1399	1166	1186	20	14	4	2	70	GGGGAGGGAGCTTCGGGGGG	6	1192	1399	207	83	8	1	40.1	CACGGTGTGGGCTCGGCGGGAGGCCTCCACGGCGGCGTGACGGACGGTGCAGTGGGTGGCCTCTCCCGGCGGCGTGACCATGGAGGGGCGCAGCGGGTGGCCTCTGCTCTGCGGCGGGCGGCCAGATCGGGCTGGTGTGCTCGATGGCGGGAGGATTCACCACGGTGTGCTCTCTCTAGCTTCCTTCCTTGTTGATTTTTGATTTTG	+			1166	166
chrChr11_mRNA_2307_16004379	m2	chrChr11_mRNA_2307_16004379:1167-1399	1166	1186	20	14	4	2	70	GGGGAGGGAGCTTCGGGGGG	6	1192	1399	207	83	8	1	40.1	CACGGTGTGGGCTCGGCGGGAGGCCTCCACGGCGGCGTGACGGACGGTGCAGTGGGTGGCCTCTCCCGGCGGCGTGACCATGGAGGGGCGCAGCGGGTGGCCTCTGCTCTGCGGCGGGCGGCCAGATCGGGCTGGTGTGCTCGATGGCGGGAGGATTCACCACGGTGTGCTCTCTCTAGCTTCCTTCCTTGTTGATTTTTGATTTTG	+			1166	166
chrChr11_mRNA_2349_16316873	m1	chrChr11_mRNA_2349_16316873:355-528	354	371	17	15	4	3	88.24	GGGGGGTGGGGTGGGGG	0	371	528	157	63	8	5	40.13	TGGGGAAGGCGCCGGGGGGGGGGGGGGGCTATGGAAGGGATTACTAGAAGAATGCTAGCATGGAGGATAGAAACTTTGCCTAGGATTTTGGTTGGTCATCCAAGAGGTCAACTAGGGGTGAAGCCAGGATTCTAGGACGGAGGACAAGCGGACAATA	+			354	-646
chrChr11_mRNA_2349_16316873	m2	chrChr11_mRNA_2349_16316873:290-545	289	304	15	11	2	2	73.33	GGGGAGCAGGTGGGG	6	310	545	235	94	12	8	40	GAGAGAAAAATCTCATTGTGGAGATAAATAAATGATGAGGTGTTGGGGGGTGGGGTGGGGGTGGGGAAGGCGCCGGGGGGGGGGGGGGGCTATGGAAGGGATTACTAGAAGAATGCTAGCATGGAGGATAGAAACTTTGCCTAGGATTTTGGTTGGTCATCCAAGAGGTCAACTAGGGGTGAAGCCAGGATTCTAGGACGGAGGACAAGCGGACAATACACAATAAGACATGGTG	+			289	-711
chrChr11_mRNA_2349_16316873	m2	chrChr11_mRNA_2349_16316873:355-545	354	365	11	10	3	2	90.91	GGGGGGTGGGG	0	365	545	180	72	9	6	40	TGGGGGTGGGGAAGGCGCCGGGGGGGGGGGGGGGCTATGGAAGGGATTACTAGAAGAATGCTAGCATGGAGGATAGAAACTTTGCCTAGGATTTTGGTTGGTCATCCAAGAGGTCAACTAGGGGTGAAGCCAGGATTCTAGGACGGAGGACAAGCGGACAATACACAATAAGACATGGTG	+			354	-646
chrChr11_mRNA_2349_16316873	m2	chrChr11_mRNA_2349_16316873:367-523	366	376	10	9	2	2	90	GGGGGTGGGG	0	376	523	147	59	7	4	40.14	AAGGCGCCGGGGGGGGGGGGGGGCTATGGAAGGGATTACTAGAAGAATGCTAGCATGGAGGATAGAAACTTTGCCTAGGATTTTGGTTGGTCATCCAAGAGGTCAACTAGGGGTGAAGCCAGGATTCTAGGACGGAGGACAAGCGGA	+			366	-634
chrChr11_mRNA_2369_16507900	m1	chrChr11_mRNA_2369_16507900:1310-1577	1309	1334	25	16	3	2	64	GGGGGAAGAGGGCAGTGGCACGGGG	1	1335	1577	242	97	3	0	40.08	AGGAGGTGTGGCAGCGGCGTGGCGTATGGCGCGGCGGAGGTTCTTGACAGCAAGCGGGCGGCGCCGGAGCTGAGGACAGGCAACTACGACGACGACAACCACGAACGCGGCGGCGACGACGACGACAACGACGCTACCGGCCGGGAGCGTGGATCCGCCATCGACTATCCTCAGGAGCATGGCTCTGGCGGCGGAGAGGCTCCCAGGCGGTGGATCTAAGGTGGCCGGGCTCGGCGACCTTG	+			1309	309
chrChr11_mRNA_2370_16510126	m1	chrChr11_mRNA_2370_16510126:1825-2000	1824	1849	25	14	3	1	56	GGGCCGGAGCAGGGGCTTTCGTGGG	0	1849	2000	151	65	3	2	43.05	TGGCGCAGCCGGTCGCCGGCGGCCGCGGCAGCATGCTGGGGAGCTCGCTGGGGCTGCAGGCGTCGCGCCATGGCAGCATGTACGAGCAGATGAAGGACCCCGTGGTGGCGCTTCTCGGGAGCGTCCACGAGCGGCTGCCGGAGTCCGGCGG	+			1824	824
chrChr11_mRNA_237_1360558	m1	chrChr11_mRNA_237_1360558:1706-1932	1705	1737	32	20	3	2	62.5	GGGGGTGGCGCCGCTGGGGTGCGCGCCGCGGG	0	1737	1932	195	78	5	3	40	TGATGTGGGAGGGGCTGCACGTCGTGGACGGCCGGAGCTGCGTGGAGGAGGCGAACGAGCTCGTCCAGGGGTACAACGCGAGGGTGGCGGCGCGGCTGGCGGCGCTGCGGCCGCGGCTGGCCGGCGCCGACGTCGTCTTCTGCGACATCTACAAGGGGATCATGGACATCATCACCCATCCCGCCAGATACGGTA	+			1705	705
chrChr11_mRNA_237_1360558	m2	chrChr11_mRNA_237_1360558:1706-1936	1705	1724	19	13	2	2	68.42	GGGGGTGGCGCCGCTGGGG	0	1724	1936	212	85	6	3	40.09	TGCGCGCCGCGGGTGATGTGGGAGGGGCTGCACGTCGTGGACGGCCGGAGCTGCGTGGAGGAGGCGAACGAGCTCGTCCAGGGGTACAACGCGAGGGTGGCGGCGCGGCTGGCGGCGCTGCGGCCGCGGCTGGCCGGCGCCGACGTCGTCTTCTGCGACATCTACAAGGGGATCATGGACATCATCACCCATCCCGCCAGATACGGTAATTA	+			1705	705
chrChr11_mRNA_2410_16889182	m1	chrChr11_mRNA_2410_16889182:1099-1414	1098	1119	21	15	3	1	71.43	GGGGAGGCGGCGGGCGACGGG	0	1119	1414	295	118	8	3	40	TGGCGGCGGCAGGTGGAGATGGTGCAGCGGCGGCAGCAACGGGAGGCAGCATCGGCGGCGATGGCCGCGCCCTCCCCTCCGCCAGATTTGGTGGGAGGGGAGGCAGCAGCGGCGAGCGGCGCCTCCCCTCCGCTAGATCTAGCAGGAGGGGAGACGGTGGGCTCCCGTGGCCCCTGCGGCGAGCTCTCCATGGGCGGGGAGGCAGTAGGCTCCCGCACCCAGCGGCGAGCTTCCCCACGACAGCGACAGCGGGATCTCCACAACAGCAGCGGCAGGCTCCCCACGGCGGCGGTGC	+			1098	98
chrChr11_mRNA_2428_17044163	m2	chrChr11_mRNA_2428_17044163:1109-1302	1108	1120	12	11	3	2	91.67	GGGGGGAGGGGG	0	1120	1302	182	73	7	1	40.11	CGGCGGCGACGGAGTCGGAGGCGTACCTGGAGGGAGAGGCGGTGAGGGAGGCGCGGGAGCTGGTGGCGGAGCTGTGCCGCCACTTCTACGGCCAAGGGTGGGTCACCGGAACGGGGGGCAGCATCACCGTCAAGGCCAACGACCCGGCGCTCCCCCTCGCCGATCAGCTCATCGTCATGTCC	+			1108	108
chrChr11_mRNA_2429_17046950	m1	chrChr11_mRNA_2429_17046950:273-861	272	294	22	12	3	1	54.55	GGGGAGAATGGGCAAAAGTGGG	0	294	861	567	227	23	7	40.04	AGCGGCAGCGATGGCATCGGCATGCGGTGGGAGCAGCGGCGGTCGTGGCGGCGCGTGGTGGGAGCGGCGGCCCTGGGGGGGGGAGGGGAACGGCGGCCGTGGCAACGTGCGGTCGGAGCAGCAGTGGCCTCGGCGACGACGGGGAACATGGGTGACGGTAGGAGCGGGGAGGAGTCGGCCCGCGGCGGGAGCAGCGGTGGCCGTGGCAGCGCGTGGCGGGCCGCGACGGCGGGAGCGGCAGAGGCGTCGACTCGAGGTGGGAGCGGCGGTGACGGCATCAGCGCGCGGTGGGAGCAGGGGAGGCCGCGGCGGCGTGCGGCAACGTAACTGACATGTGGGCCCCACCTACCAGTCATCAATACTGCCTTGGGACCTAAATTAGACAGTTTTGTATAGTTT…	+			272	-728
chrChr11_mRNA_2429_17046950	m1	chrChr11_mRNA_2429_17046950:369-762	368	382	14	13	4	3	92.86	GGGGGGGGGAGGGG	0	382	762	380	152	13	4	40	AACGGCGGCCGTGGCAACGTGCGGTCGGAGCAGCAGTGGCCTCGGCGACGACGGGGAACATGGGTGACGGTAGGAGCGGGGAGGAGTCGGCCCGCGGCGGGAGCAGCGGTGGCCGTGGCAGCGCGTGGCGGGCCGCGACGGCGGGAGCGGCAGAGGCGTCGACTCGAGGTGGGAGCGGCGGTGACGGCATCAGCGCGCGGTGGGAGCAGGGGAGGCCGCGGCGGCGTGCGGCAACGTAACTGACATGTGGGCCCCACCTACCAGTCATCAATACTGCCTTGGGACCTAAATTAGACAGTTTTGTATAGTTTAGGGGTAAAGATTTCTGGTTTTATGGTTAAGTTGAGGGATCTCCGGTGAACTTATTCCAAACCACTCCC	+			368	-632
chrChr11_mRNA_2429_17046950	m2	chrChr11_mRNA_2429_17046950:369-762	368	382	14	13	4	3	92.86	GGGGGGGGGAGGGG	0	382	762	380	152	13	4	40	AACGGCGGCCGTGGCAACGTGCGGTCGGAGCAGCAGTGGCCTCGGCGACGACGGGGAACATGGGTGACGGTAGGAGCGGGGAGGAGTCGGCCCGCGGCGGGAGCAGCGGTGGCCGTGGCAGCGCGTGGCGGGCCGCGACGGCGGGAGCGGCAGAGGCGTCGACTCGAGGTGGGAGCGGCGGTGACGGCATCAGCGCGCGGTGGGAGCAGGGGAGGCCGCGGCGGCGTGCGGCAACGTAACTGACATGTGGGCCCCACCTACCAGTCATCAATACTGCCTTGGGACCTAAATTAGACAGTTTTGTATAGTTTAGGGGTAAAGATTTCTGGTTTTATGGTTAAGTTGAGGGATCTCCGGTGAACTTATTCCAAACCACTCCC	+			368	-632
chrChr11_mRNA_2429_17046950	m2	chrChr11_mRNA_2429_17046950:1202-1392	1201	1214	13	9	2	2	69.23	GGGGTCGCCGGGG	33	1247	1392	145	58	1	1	40	ACCAGCCGCGGCGCCACCGACCCGTCCTCCTACTCGGACGACGACGACGACGACGTGGTTGGCGCGGAGGAGGCGGAGGTCGACCCCAACGTGCTCCCCGAGGACGACGGCGTCGTCGCCGCCGAGGAGGAGGAGGACGGGGAGG	+			1201	201
chrChr11_mRNA_2454_17203544	m1	chrChr11_mRNA_2454_17203544:1227-1986	1226	1250	24	16	3	2	66.67	GGGGGAACGGGACGGACGTGGGGG	1	1251	1986	735	294	15	4	40	CGGCGGCCTCGCGCCCAAGGAGGCCGCACTGCTCCGGTCCGTGGTCGCCGCGCGCGCGCCGTGCCGGCTGCTCGTGTTCGGCCTCTCCCCGCAGCTCGCCGCGCTCGCCGCGGTCAACGCCGGGGAGGGCGCCGCCACCGCGTTCGTCACCGACAGCGCCGAGGACGCCGACAGCGCGCGCCGCTCGCTCCGCGGCGGCTCGGCGGCCGTCGGCGGCGGCGGCGGCCAAGATCCACCAGGTGAGGTACCGCGACGCGGCTGGGGAGGCGTGGCCGCTGCTGCGGCGCGCGCGGGACAGCCCGGCGTGCCGGCGTCCGACGGGGGCGGTGCGCAGGTCCGGCTGCCACCTGGCGCTGATCACCACGCTGCCGCGGGAGGTGCTCGACGCGAGGTGGGACG…	+			1226	226
chrChr11_mRNA_2480_17417528	m2	chrChr11_mRNA_2480_17417528:8-172	7	20	13	10	2	2	76.92	GGGGAAGGTGGGG	0	20	172	152	61	7	1	40.13	AGGAGTGGCTGAGAATAGAGATAAGGTAGAGAGGGAGGGGAGTGGTTGAGGGAAAAAGGATGTGAAAAAGGGAAAAAGAAAGAGAGAGGATGTGAAAAATTTAAAGTGGGTAGGAGGGAAAGGAGGGTGGTATTTTCCTGTGTGATCCACTT	+			7	-993
chrChr11_mRNA_2523_17722080	m1	chrChr11_mRNA_2523_17722080:1144-1355	1143	1158	15	13	3	3	86.67	GGGGGAGGGGAGGGG	0	1158	1355	197	79	6	4	40.1	AGGGGAGGATGCAGCAGAAGCCCGCGGCGGAGGCCATGGAGGAGGAGTTGAAGGGGGAGGCCGTGGGGCCCCGCCGCCCCGGGCTAGGGTTATGGTTGGCGGCGCGGCGGCGGCTGGCCCCCGACGACCCCTTCTTCGCCGCCGGGGACATGGAGCGCGAGCTCCTCGCCAAGCAAGTGCGTTCTCTTCCCCTTTCA	+			1143	143
chrChr11_mRNA_2523_17722080	m2	chrChr11_mRNA_2523_17722080:1144-1360	1143	1153	10	9	2	2	90	GGGGGAGGGG	0	1153	1360	207	83	7	5	40.1	AGGGGAGGGGAGGATGCAGCAGAAGCCCGCGGCGGAGGCCATGGAGGAGGAGTTGAAGGGGGAGGCCGTGGGGCCCCGCCGCCCCGGGCTAGGGTTATGGTTGGCGGCGCGGCGGCGGCTGGCCCCCGACGACCCCTTCTTCGCCGCCGGGGACATGGAGCGCGAGCTCCTCGCCAAGCAAGTGCGTTCTCTTCCCCTTTCACCTCC	+			1143	143
chrChr11_mRNA_2523_17722080	m2	chrChr11_mRNA_2523_17722080:1155-1350	1154	1163	9	8	2	2	88.89	GGGGAGGGG	0	1163	1350	187	75	5	3	40.11	AGGATGCAGCAGAAGCCCGCGGCGGAGGCCATGGAGGAGGAGTTGAAGGGGGAGGCCGTGGGGCCCCGCCGCCCCGGGCTAGGGTTATGGTTGGCGGCGCGGCGGCGGCTGGCCCCCGACGACCCCTTCTTCGCCGCCGGGGACATGGAGCGCGAGCTCCTCGCCAAGCAAGTGCGTTCTCTTCCCC	+			1154	154
chrChr11_mRNA_2571_18071815	m1	chrChr11_mRNA_2571_18071815:1554-2000	1553	1571	18	13	3	1	72.22	GGGACGCGAGGGGGAGGG	0	1571	2000	429	175	6	2	40.79	TCGCCCTCGGGGAGGCGCTCATGCGGCTGCTGCTCCGGCTCGACGCGGTCCACGGCGCCAGGGAGTACCGGAGGAGGGTAACCAAGCGGGTCCTCGCGCTGCAGGACGCCGTCGACGCCCTCGAGCACGTGCCGGCGGCGCCGCCCGTGGAGGAGGAGGAGGAGGAGGCCCGCGTGGTCGCCGACGACGCCGCCCCGGCCCTCGACATGGAGGAGGCTCACGACGCGCAGGAGGACATGATGACGCCGTCGCCTGCGCAGGACGCGTCCCAGCTCGCGGACGACGCCCCGGCGGCCGTCGATGCCGTCGACATGGAAGAGAACGAGATGGCGCCGGGGTCGCCGCGCGCCGAGGAGGAGCACGGCGTCGAGGCGGAACCGAAGCCCGAGGTGGAGATCC…	+			1553	553
chrChr11_mRNA_2617_18490843	m2	chrChr11_mRNA_2617_18490843:1662-1781	1661	1670	9	8	2	2	88.89	GGGGTGGGG	1	1671	1781	110	44	2	0	40	GCCGCGGCGCGGCCATGGGTGGCCGCGTGCGTCGCCGCGTGCCCTGGCCTCGAGGAGCTCCGGCTGAAGCGGATGGTTGTCACTGATGGGTGCCTCAAGCTGCTCGCTTG	+			1661	661
chrChr11_mRNA_2635_18636476	m2	chrChr11_mRNA_2635_18636476:171-538	170	181	11	8	2	2	72.73	GGGGACTGGGG	0	181	538	357	143	12	1	40.06	AAAAGGTCGAGCACCGGCGACGAGAGGGCGCCCCCTGTCGAACCACTGGTACGAGAAGAAGAGACGACGCTGGTCGAGGTGGGCGAGCGGGCGGCGCGGCTGGTGCGGGCCGGCCGAGAGGTCCGCGCGTCGGGCGGGCCCTCGAAGTGGAAGCCGTACGGCGACGGAGGGAGCGAAATGGAGGGCCTCGGTGGTGGCCGCCGTCGGCGACGGCGGCGGCGGCTAGGGCTGGGCGGTTGGCGGAGTTTGTGAATTTGCGATTCGGGGCTTCGGCCGCTTAGCGAACGCAAACGGGCACGCGGATTCCTCCGAGAACCGGACTTTTTTTACAATCTGGTCCTTTATGAACATTCTTTT	+			170	-830
chrChr11_mRNA_2666_18922046	m1	chrChr11_mRNA_2666_18922046:1328-1991	1327	1342	15	11	3	2	73.33	GGGATTGGGGCGGGG	44	1386	1991	605	242	18	3	40	GGGCGCCGCGGCCGCGCCGTTCGACGTCTCCGGGTTCGACCTCGGGATCGCCTGCGGCGGCGTTGGCGGCGGCGGCGACGTGGTGTCGTTTCTTGGCGGCGGGAACGCGTCGAACACCGCGCTGCTCCCCGTCGGGAACGCGGGGTTCCTCGGCACGTTCGGCGGGTTCGGCACCGCGGCGTCCCAAATGCCGGAGTTCGGCGGGCTCGCCGGGTTCGACATGTTCGACGCGGGCGCCGTGAACACCGGGGGCAGCTCCTCCTCCTCGTCGGCGGCGGCGGCGGCGGCGTCCGCCTCGGCGCACGTGAGCAACACCGCGCCGTTCTCCGGGCGCGGCAAGGCGGCGGTGCTGCGGCCGCTGGATATCGTCCCGCCCGTGGGCGCGCAGCCGACGCTGTT…	+			1327	327
chrChr11_mRNA_2666_18922046	m2	chrChr11_mRNA_2666_18922046:1334-1991	1333	1342	9	8	2	2	88.89	GGGGCGGGG	44	1386	1991	605	242	18	3	40	GGGCGCCGCGGCCGCGCCGTTCGACGTCTCCGGGTTCGACCTCGGGATCGCCTGCGGCGGCGTTGGCGGCGGCGGCGACGTGGTGTCGTTTCTTGGCGGCGGGAACGCGTCGAACACCGCGCTGCTCCCCGTCGGGAACGCGGGGTTCCTCGGCACGTTCGGCGGGTTCGGCACCGCGGCGTCCCAAATGCCGGAGTTCGGCGGGCTCGCCGGGTTCGACATGTTCGACGCGGGCGCCGTGAACACCGGGGGCAGCTCCTCCTCCTCGTCGGCGGCGGCGGCGGCGGCGTCCGCCTCGGCGCACGTGAGCAACACCGCGCCGTTCTCCGGGCGCGGCAAGGCGGCGGTGCTGCGGCCGCTGGATATCGTCCCGCCCGTGGGCGCGCAGCCGACGCTGTT…	+			1333	333
chrChr11_mRNA_2667_18941686	m1	chrChr11_mRNA_2667_18941686:1142-1821	1141	1164	23	16	4	3	69.57	GGGGAATTCGAGGGGGCGGGGGG	0	1164	1821	657	263	20	9	40.03	CGCGAATCCGGCGGGGGAATTCGCGCGATTCGGGCGTGGCCGCGGGGGATGTGAAGATCTGGTGGGGTGATGGCGACGGCGGAGGTCGGCGGCGGCGGCGGTGAGGGGGATGCTGCTGCCGCGGCGGTGGCGCGAGGTGAGCTCCTCTCGGTGGTGGGTGGGCGTGTGTGGGTTTGCGCGTGGGTTTTTTGTGGGCTGGCTTGTGATGCCGGCTTTTGGGCTTTGGGCTTGCAGCAGGCGGCGGCGGCGGAGGAGGAGGAGGAGGAGGGGAGGACGCGCTGTTCACGGAGCTGTGGAGCGCGTGCGCGGGGCCGCTGGTGACGGTGCCGAGGGTTGGGGAGAAGGTGTTCTACTTCCCGCAGGGGCACATCGAGCAGGTGAGTCCGAGTCCGAGCTCGA…	+			1141	141
chrChr11_mRNA_2667_18941686	m1	chrChr11_mRNA_2667_18941686:1320-1701	1319	1336	17	12	3	0	70.59	GGGTGGGCGTGTGTGGG	0	1336	1701	365	146	11	5	40	TTTGCGCGTGGGTTTTTTGTGGGCTGGCTTGTGATGCCGGCTTTTGGGCTTTGGGCTTGCAGCAGGCGGCGGCGGCGGAGGAGGAGGAGGAGGAGGGGAGGACGCGCTGTTCACGGAGCTGTGGAGCGCGTGCGCGGGGCCGCTGGTGACGGTGCCGAGGGTTGGGGAGAAGGTGTTCTACTTCCCGCAGGGGCACATCGAGCAGGTGAGTCCGAGTCCGAGCTCGAGGTCGAGCAGAGCGCGCGCCGCCCAATTCGGGCGCGGGGTGGTGGCGGTGGCGGCGGCCGCCTTTCTCGCCTCTCCGCGATTCCCCGCTTTTTATTAGAGAGTTTATTAGTTCCATTTCGATTTCTCTTCCTGGTCCT	+			1319	319
chrChr11_mRNA_2667_18941686	m2	chrChr11_mRNA_2667_18941686:1142-1835	1141	1157	16	10	2	2	62.5	GGGGAATTCGAGGGGG	1	1158	1835	677	271	22	10	40.03	GGGGGGCGCGAATCCGGCGGGGGAATTCGCGCGATTCGGGCGTGGCCGCGGGGGATGTGAAGATCTGGTGGGGTGATGGCGACGGCGGAGGTCGGCGGCGGCGGCGGTGAGGGGGATGCTGCTGCCGCGGCGGTGGCGCGAGGTGAGCTCCTCTCGGTGGTGGGTGGGCGTGTGTGGGTTTGCGCGTGGGTTTTTTGTGGGCTGGCTTGTGATGCCGGCTTTTGGGCTTTGGGCTTGCAGCAGGCGGCGGCGGCGGAGGAGGAGGAGGAGGAGGGGAGGACGCGCTGTTCACGGAGCTGTGGAGCGCGTGCGCGGGGCCGCTGGTGACGGTGCCGAGGGTTGGGGAGAAGGTGTTCTACTTCCCGCAGGGGCACATCGAGCAGGTGAGTCCGAGTCCGA…	+			1141	141
chrChr11_mRNA_2671_18981895	m1	chrChr11_mRNA_2671_18981895:1119-1406	1118	1139	21	15	3	1	71.43	GGGCGTCGCGGGAGGAGGGGG	0	1139	1406	267	107	8	5	40.07	AGGCGGAGGCGCCGGTGGGGTGGTGCGGGGCGCGGTGCTGAAGGCGCTCGTGGTCGTCGGCGGCGTGCTGCTGCTCCGGCGGCTGCGCCGCTCCACCACCCGGTGGGACCACGCCCGCGCCGTCGTGGACGCGCTCTCCGGTGAGAAGGTGTGGCTCACTCCCCTCGTCCCGCCCCCCCCACCGGAGGAATTAGTTCGGATTTGGGAGCATTTAGATGGGGGTGTAGGGCGGGGCAGCGCTGGGGAATTTCGTCGTGAAATTTGTTT	+			1118	118
chrChr11_mRNA_2671_18981895	m2	chrChr11_mRNA_2671_18981895:1156-1294	1155	1169	14	11	2	2	78.57	GGGGTGGTGCGGGG	0	1169	1294	125	50	1	0	40	CGCGGTGCTGAAGGCGCTCGTGGTCGTCGGCGGCGTGCTGCTGCTCCGGCGGCTGCGCCGCTCCACCACCCGGTGGGACCACGCCCGCGCCGTCGTGGACGCGCTCTCCGGTGAGAAGGTGTGGC	+			1155	155
chrChr11_mRNA_2680_19056868	m1	chrChr11_mRNA_2680_19056868:1254-1552	1253	1274	21	13	3	0	61.9	GGGCAGGCGGGCGACGACGGG	43	1317	1552	235	94	8	0	40	TGGCGGCAACGGGAGCACGCAGGCGGCGGAACCAACGGGCGAGTGAGCGACGACGGGCGGCCCGCGGCCGTCCCTGCACGGATCCGGCGCCCGGTCGCCCTCCCCCCGCCACGGATCCGGCACGGGAGGCTGGCGGGAGGCGCCAATGACGAGGCGGGAGCGGCGACGCTGCCGCCGCCGCCGACGAGGCGGGAGCGACGGCGACGACCCGATCTAGGGTTTTCTTTTTTTTTTG	+			1253	253
chrChr11_mRNA_2691_19126925	m1	chrChr11_mRNA_2691_19126925:1694-1865	1693	1710	17	10	3	1	58.82	GGGATTGGGCTTCGGGG	40	1750	1865	115	46	2	0	40	GTCATGGTATCTGGAAGAGGATGCAGTTGCGGTAAGAAAGAGGAGAGCAAGTTTGAGTTCGGGTGATGCCGCCACGAGTGATGTTGCTGCGGGAGCGAGTGATCCTGTGGAGTTG	+			1693	693
chrChr11_mRNA_2733_19442770	m1	chrChr11_mRNA_2733_19442770:1255-1405	1254	1265	11	9	3	0	81.82	GGGTGGGCGGG	0	1265	1405	140	56	4	4	40	CAGCACGCGGTGAGGATAGATAGCTTCAGATTTGTGGATGGCTCATCCGCTCATGGCTAGCTGGCGACGCCGCGTCGGTGGGGACGCCACCGGCCAGGGGCCAGGGGATCAGGGGATGGTGGCGCAAGCACGGCCATGAG	+			1254	254
chrChr11_mRNA_2737_19484228	m1	chrChr11_mRNA_2737_19484228:1673-1831	1672	1688	16	11	3	2	68.75	GGGGCGGGACCCGGGG	6	1694	1831	137	55	1	0	40.15	CCGCGGAACGTGCGGCCGCCGGAGCCCGAGGACATCGGCGTGTCGTCGCCGGCGTTCGGCGGCGGCGGGTCGCTCCCGCCGACGCGCGACGTGTACGTGAACGGCGTGGTGGTGAAGGTGAAATACTGCCACACCTG	+			1672	672
chrChr11_mRNA_2737_19484228	m2	chrChr11_mRNA_2737_19484228:1673-1831	1672	1688	16	11	3	2	68.75	GGGGCGGGACCCGGGG	6	1694	1831	137	55	1	0	40.15	CCGCGGAACGTGCGGCCGCCGGAGCCCGAGGACATCGGCGTGTCGTCGCCGGCGTTCGGCGGCGGCGGGTCGCTCCCGCCGACGCGCGACGTGTACGTGAACGGCGTGGTGGTGAAGGTGAAATACTGCCACACCTG	+			1672	672
chrChr11_mRNA_2751_19580308	m1	chrChr11_mRNA_2751_19580308:1079-1475	1078	1095	17	13	3	2	76.47	GGGGTGGGCGCGCGGGG	0	1095	1475	380	152	13	3	40	CGGTGGCGTTCGCGGCGGTGGCGGCGGCGGTGGCGGTGGGGAGGCGGTACGGGTGGGACGGGGAGGCGGCGGTGGCGGCGTTCCGGGGGCGGAGGGACGCGCTGGGCCCCTGGGCGGCGCCCGCGTACGTCGCGGCGCACGCGCTCACGCTGGCGCTGTGCCCGCCCTACGCCATCCTGTTCGAGGGCGCCGCGGCGCTCCTCTTCGGCTTCCTCCCGGGTGTCGCCTGCGTCTTCTCCGCCAAGGTGCTCGGCGCCTCGCTCTCCTTCTGGATCGGGAGGTACGGGACGAGTTCCTCCTCCTCCTCTTTCTTCGCTTCCGTTTCGGTTGCTCGTAGCGCTCGTGGTGGATGTTGAGCAGGGATTTGTAGACGTCGAGAT	+			1078	78
chrChr11_mRNA_2751_19580308	m1	chrChr11_mRNA_2751_19580308:1133-1350	1132	1152	20	14	3	1	70	GGGGAGGCGGTACGGGTGGG	1	1153	1350	197	79	7	2	40.1	CGGGGAGGCGGCGGTGGCGGCGTTCCGGGGGCGGAGGGACGCGCTGGGCCCCTGGGCGGCGCCCGCGTACGTCGCGGCGCACGCGCTCACGCTGGCGCTGTGCCCGCCCTACGCCATCCTGTTCGAGGGCGCCGCGGCGCTCCTCTTCGGCTTCCTCCCGGGTGTCGCCTGCGTCTTCTCCGCCAAGGTGCTCGGCG	+			1132	132
chrChr11_mRNA_2751_19580308	m2	chrChr11_mRNA_2751_19580308:1079-1475	1078	1095	17	13	3	2	76.47	GGGGTGGGCGCGCGGGG	0	1095	1475	380	152	13	3	40	CGGTGGCGTTCGCGGCGGTGGCGGCGGCGGTGGCGGTGGGGAGGCGGTACGGGTGGGACGGGGAGGCGGCGGTGGCGGCGTTCCGGGGGCGGAGGGACGCGCTGGGCCCCTGGGCGGCGCCCGCGTACGTCGCGGCGCACGCGCTCACGCTGGCGCTGTGCCCGCCCTACGCCATCCTGTTCGAGGGCGCCGCGGCGCTCCTCTTCGGCTTCCTCCCGGGTGTCGCCTGCGTCTTCTCCGCCAAGGTGCTCGGCGCCTCGCTCTCCTTCTGGATCGGGAGGTACGGGACGAGTTCCTCCTCCTCCTCTTTCTTCGCTTCCGTTTCGGTTGCTCGTAGCGCTCGTGGTGGATGTTGAGCAGGGATTTGTAGACGTCGAGAT	+			1078	78
chrChr11_mRNA_2754_19615672	m1	chrChr11_mRNA_2754_19615672:1308-1498	1307	1336	29	16	3	1	55.17	GGGGACGATGGCGCGGGCCTCAGGCAGGG	0	1336	1498	162	65	6	1	40.12	CGGCGATGACGACGGCGGTGGCAGCAGTGGTCTCCCAGCCTCGGGCGTTTGGATCCGTCGTGGGCGACTGCGGGGATGACGGCGGCGGGCCTCGTGCTGGCTGGCAACGGCGGCGGTAGTTGGATTAGGGTTCCAGCCTTCCAGGGCGTCTTTTGATTTTCT	+			1307	307
chrChr11_mRNA_2758_19635307	m1	chrChr11_mRNA_2758_19635307:720-836	719	734	15	12	3	1	80	GGGCGGGGCGGCGGG	0	734	836	102	41	2	1	40.2	CGAAGCAGGCAAGGGGCAGCGCGCGCGGAGCAGCGGCGGCGGCGGGCAAGCACGCAGTGGATAAGTAGAGTAGAATAGTAGAAGATGAATGCATGCCAGCTC	+			719	-281
chrChr11_mRNA_2764_19663787	m1	chrChr11_mRNA_2764_19663787:205-346	204	225	21	12	3	0	57.14	GGGCGGCAGCCTTGGGAAGGG	9	234	346	112	45	2	0	40.18	GGACACGGTGGCAGCATGCGGGCTCGAGAACAGCGGATCCACCGTCGGCAGGATCGGGAGCACCAAATCCGTCCTCGTGCGTGGTAGAGAGGAGGCGGAAGGAGCCACGGCG	+			204	-796
chrChr11_mRNA_2796_19939545	m1	chrChr11_mRNA_2796_19939545:1075-2000	1074	1095	21	16	3	2	76.19	GGGGGTGGGATGGCGGCGGGG	0	1095	2000	905	386	17	6	42.65	ATGTGCTTGCCAGACCATGAGGTGGAGGCGCAGATGCGGGAGCTCGGCGCGATGTTCTCGGCGGCAGGTGGTGGTTGCTACAACGGCGGCGGTGGCGGCGGAGGGTATGACTGCGCCGCCGTGGTGAGCGGCGCGGCGCAGAGCGAGCTGACGTGCAACAACGGTGGTGTTTGTGGTGGTGCGGTGGGGATGGGGGTGGGGGCGGGGAGGAAGCGGGAGAGGGAGGTGGTGGAGCAGTATGCGGCGGTGGCGTCGTCCGCGGCGCTGCTGCCGATCCCCGGGATGATGAAGGTGGCGGCGCCGGTGAGCCGGTTGGTGGAGTCGGGGATGACGTCGACGAGTGGGAGGTCAGCGGCGGCGGTGGGGGATGCGCTGGTGTCGGAGCTGTGCGCGCAGAGC…	+			1074	74
chrChr11_mRNA_2796_19939545	m1	chrChr11_mRNA_2796_19939545:1281-2000	1280	1297	17	14	3	3	82.35	GGGGATGGGGGTGGGGG	0	1297	2000	703	288	12	3	40.97	CGGGGAGGAAGCGGGAGAGGGAGGTGGTGGAGCAGTATGCGGCGGTGGCGTCGTCCGCGGCGCTGCTGCCGATCCCCGGGATGATGAAGGTGGCGGCGCCGGTGAGCCGGTTGGTGGAGTCGGGGATGACGTCGACGAGTGGGAGGTCAGCGGCGGCGGTGGGGGATGCGCTGGTGTCGGAGCTGTGCGCGCAGAGCGCGGAGATCGACGCGGTGGTGCGGATGGAGTGCGAGCGGATGCGCGCCGGGCTGGAGCAGGCGCGGAAGCGGCAGTGCCAGGCGGTGGTGCGCGCGGCGTCGGCCGCCGCGGCGCGGCGGCTGCGGGAGAAGGAGGCCGAGCTCGACGCCGCACGGCGCCGCGCGGCCGAGCTGGAGGAGCGGCTCCGCCAGGTCGCCGCCG…	+			1280	280
chrChr11_mRNA_2796_19939545	m1	chrChr11_mRNA_2796_19939545:1299-2000	1298	1318	20	14	3	1	70	GGGGAGGAAGCGGGAGAGGG	0	1318	2000	682	274	9	2	40.18	AGGTGGTGGAGCAGTATGCGGCGGTGGCGTCGTCCGCGGCGCTGCTGCCGATCCCCGGGATGATGAAGGTGGCGGCGCCGGTGAGCCGGTTGGTGGAGTCGGGGATGACGTCGACGAGTGGGAGGTCAGCGGCGGCGGTGGGGGATGCGCTGGTGTCGGAGCTGTGCGCGCAGAGCGCGGAGATCGACGCGGTGGTGCGGATGGAGTGCGAGCGGATGCGCGCCGGGCTGGAGCAGGCGCGGAAGCGGCAGTGCCAGGCGGTGGTGCGCGCGGCGTCGGCCGCCGCGGCGCGGCGGCTGCGGGAGAAGGAGGCCGAGCTCGACGCCGCACGGCGCCGCGCGGCCGAGCTGGAGGAGCGGCTCCGCCAGGTCGCCGCCGAGAGCCAGGCGTGGTGCGGCC…	+			1298	298
chrChr11_mRNA_2796_19939545	m2	chrChr11_mRNA_2796_19939545:1281-2000	1280	1291	11	9	2	2	81.82	GGGGATGGGGG	0	1291	2000	709	293	13	4	41.33	TGGGGGCGGGGAGGAAGCGGGAGAGGGAGGTGGTGGAGCAGTATGCGGCGGTGGCGTCGTCCGCGGCGCTGCTGCCGATCCCCGGGATGATGAAGGTGGCGGCGCCGGTGAGCCGGTTGGTGGAGTCGGGGATGACGTCGACGAGTGGGAGGTCAGCGGCGGCGGTGGGGGATGCGCTGGTGTCGGAGCTGTGCGCGCAGAGCGCGGAGATCGACGCGGTGGTGCGGATGGAGTGCGAGCGGATGCGCGCCGGGCTGGAGCAGGCGCGGAAGCGGCAGTGCCAGGCGGTGGTGCGCGCGGCGTCGGCCGCCGCGGCGCGGCGGCTGCGGGAGAAGGAGGCCGAGCTCGACGCCGCACGGCGCCGCGCGGCCGAGCTGGAGGAGCGGCTCCGCCAGGTCG…	+			1280	280
chrChr11_mRNA_2796_19939545	m2	chrChr11_mRNA_2796_19939545:1293-2000	1292	1302	10	9	2	2	90	GGGGGCGGGG	0	1302	2000	698	284	11	2	40.69	AGGAAGCGGGAGAGGGAGGTGGTGGAGCAGTATGCGGCGGTGGCGTCGTCCGCGGCGCTGCTGCCGATCCCCGGGATGATGAAGGTGGCGGCGCCGGTGAGCCGGTTGGTGGAGTCGGGGATGACGTCGACGAGTGGGAGGTCAGCGGCGGCGGTGGGGGATGCGCTGGTGTCGGAGCTGTGCGCGCAGAGCGCGGAGATCGACGCGGTGGTGCGGATGGAGTGCGAGCGGATGCGCGCCGGGCTGGAGCAGGCGCGGAAGCGGCAGTGCCAGGCGGTGGTGCGCGCGGCGTCGGCCGCCGCGGCGCGGCGGCTGCGGGAGAAGGAGGCCGAGCTCGACGCCGCACGGCGCCGCGCGGCCGAGCTGGAGGAGCGGCTCCGCCAGGTCGCCGCCGAGAGC…	+			1292	292
chrChr11_mRNA_2808_20018260	m1	chrChr11_mRNA_2808_20018260:1469-1624	1468	1489	21	12	3	2	57.14	GGGTTTCGAACCGGGGAGGGG	0	1489	1624	135	54	8	2	40	TTTATGGCCTGGTTGGTTGTTTCCAATCTTCGATTTTAGTTCGGGATTCTTCTGCTGCTGCGGGTGGTCGGCAGGGTTGTGAAGGAGAAGCAAGGGGGAGTGATGCCGATTCCTAGGGTTTAGTGGGGGGGAGGG	+			1468	468
chrChr11_mRNA_2808_20018260	m2	chrChr11_mRNA_2808_20018260:1481-1624	1480	1489	9	8	2	2	88.89	GGGGAGGGG	0	1489	1624	135	54	8	2	40	TTTATGGCCTGGTTGGTTGTTTCCAATCTTCGATTTTAGTTCGGGATTCTTCTGCTGCTGCGGGTGGTCGGCAGGGTTGTGAAGGAGAAGCAAGGGGGAGTGATGCCGATTCCTAGGGTTTAGTGGGGGGGAGGG	+			1480	480
chrChr11_mRNA_2827_20147897	m1	chrChr11_mRNA_2827_20147897:1279-1500	1278	1295	17	15	4	3	88.24	GGGGAGGGGCGGGGGGG	0	1295	1500	205	82	6	2	40	CGGCGGTGGAGGAGGTGGAGGCGAAGGACGGGGTGGTGTGGGAGCAGCGGCCCGAGGACGTGGAGGCGGAGCGGCGGCGGCGGGAGCTGACCGGCCCCGGGTTCAGCTTCTCCGCCGCCGGGCTGCTCTTCCCCTACCACATCGGCGTCGCGCAGTGCCTCATCGACAGGGGCTACCTCACGGTGCGCGTCCACCCCCCATCTCT	+			1278	278
chrChr11_mRNA_2827_20147897	m2	chrChr11_mRNA_2827_20147897:1237-1566	1236	1255	19	12	2	2	63.16	GGGGGAGGTGTTCCTGGGG	1	1256	1566	310	124	10	5	40	TGGCGGCGCTGCTGGTGCGCGCGGGGAGGGGCGGGGGGGCGGCGGTGGAGGAGGTGGAGGCGAAGGACGGGGTGGTGTGGGAGCAGCGGCCCGAGGACGTGGAGGCGGAGCGGCGGCGGCGGGAGCTGACCGGCCCCGGGTTCAGCTTCTCCGCCGCCGGGCTGCTCTTCCCCTACCACATCGGCGTCGCGCAGTGCCTCATCGACAGGGGCTACCTCACGGTGCGCGTCCACCCCCCATCTCTCTTACCTCTTCTACGCGAACGCGTACTTGATTTTTGCAGTAGGAGACAGGAGCTTCTGCTCAGATG	+			1236	236
chrChr11_mRNA_2827_20147897	m2	chrChr11_mRNA_2827_20147897:1279-1509	1278	1287	9	8	2	2	88.89	GGGGAGGGG	0	1287	1509	222	89	8	3	40.09	CGGGGGGGCGGCGGTGGAGGAGGTGGAGGCGAAGGACGGGGTGGTGTGGGAGCAGCGGCCCGAGGACGTGGAGGCGGAGCGGCGGCGGCGGGAGCTGACCGGCCCCGGGTTCAGCTTCTCCGCCGCCGGGCTGCTCTTCCCCTACCACATCGGCGTCGCGCAGTGCCTCATCGACAGGGGCTACCTCACGGTGCGCGTCCACCCCCCATCTCTCTTACCTCT	+			1278	278
chrChr11_mRNA_2833_20178473	m2	chrChr11_mRNA_2833_20178473:1216-1361	1215	1235	20	13	3	2	65	GGGGGGCGCCTCCGGCGGGG	1	1236	1361	125	50	2	0	40	GGAGCTCACGGTGGAGGAGCGGAACCTGCTGTCCGTGGCGTACAAGAACGTCATCGGCGCCCGCCGCGCGTCGTGGCGGATCATCTCGTCGATCGAGCAGAAGGAGGAGGGCCGCGGGAACGACG	+			1215	215
chrChr11_mRNA_2834_20187327	m1	chrChr11_mRNA_2834_20187327:1237-1489	1236	1253	17	13	3	2	76.47	GGGGGGGCTAGCGGGGG	1	1254	1489	235	94	5	3	40	GGATGAGGCGGCGGCGTGGGAGGGGAGGGCGGCGGCGATCGTGGTGTCGGACGCGGTGGAGGTGGATTTCCCGGTCATCTACGTCAACGCCGCCTTCGAGGCCGCCACGGGGTACCGCGCCGACGAGGTCCTCGGCCGCAACTGGTGAGCCCTCGTGCGCGCCCTGCTCTTAGCTGTTCCCCGATCGATGCCGCTCTGCTCTGATCTGGTGTGGTTGGATGGGGATGGCGAAATG	+			1236	236
chrChr11_mRNA_2834_20187327	m2	chrChr11_mRNA_2834_20187327:1237-1489	1236	1253	17	13	3	2	76.47	GGGGGGGCTAGCGGGGG	1	1254	1489	235	94	5	3	40	GGATGAGGCGGCGGCGTGGGAGGGGAGGGCGGCGGCGATCGTGGTGTCGGACGCGGTGGAGGTGGATTTCCCGGTCATCTACGTCAACGCCGCCTTCGAGGCCGCCACGGGGTACCGCGCCGACGAGGTCCTCGGCCGCAACTGGTGAGCCCTCGTGCGCGCCCTGCTCTTAGCTGTTCCCCGATCGATGCCGCTCTGCTCTGATCTGGTGTGGTTGGATGGGGATGGCGAAATG	+			1236	236
chrChr11_mRNA_2870_20392225	m1	chrChr11_mRNA_2870_20392225:1772-1909	1771	1784	13	10	3	1	76.92	GGGAAGGGAGGGG	0	1784	1909	125	50	3	0	40	CCATATGGCTGGGCTGCAGTCGATTCGTGGGAACGACGGCGAGGCCGGAGGTAGTGCTATCGAGCGGGTGGACGGTCGCCGCGGCTACCGCAGCTCGCGTCATCGGCGGATCCGGTGCCGTTGAC	+			1771	771
chrChr11_mRNA_2883_20478867	m2	chrChr11_mRNA_2883_20478867:66-219	65	81	16	9	2	2	56.25	GGGGAAACACAGGGGG	28	109	219	110	44	3	0	40	GGGAGGTGGAGGAGGGAATAGGTACTCGACGAGGATCCAGCCCAGATCCAAGCCGCTGCACGCGCGTGTGATGTGGGCATGCGTGTGCGCACGTGTTCTATTGGTGCGCG	+			65	-935
chrChr11_mRNA_2884_20488052	m1	chrChr11_mRNA_2884_20488052:1239-1394	1238	1254	16	11	3	1	68.75	GGGAAGGGTTGTGGGG	35	1289	1394	105	42	3	3	40	GGCGGCGGCGGCCGGTGATTCGAGGGGAAGGCAGAATGCTGGGGTTCTCCACCGGCCAGTTGGTGGTCATCCTCGGGGCTTGCTCCCTCATGATGAGTAAGGCTG	+			1238	238
chrChr11_mRNA_2894_20538142	m2	chrChr11_mRNA_2894_20538142:1173-1456	1172	1183	11	9	2	2	81.82	GGGGGAAGGGG	1	1184	1456	272	109	4	1	40.07	GGCCGTGGCCAAGGCGGTGGAGTACCTGCACTGGCGGTTCATCAGGCCGTCCGAGGAGCGCTCGCCGCGGGATTGCGATTTCCGGATTGGCCCCGGCGCCGCCGTCGAGGCCTACTGCGACGGGGCATGGTCGCCCGGCGTGGTGCGGAGCGTCGTCGGCGAGGGTGAGTATGAGGTAAGTGTCAATGGAAAGACCAAGGAGGTTGTGGTGACCAAGGTGCGGGAGCTGCTTCAGCCTCAGTACAAGTGGAATGGCAAGAACTGGAGGATTG	+			1172	172
chrChr11_mRNA_2903_20617744	m1	chrChr11_mRNA_2903_20617744:1122-1904	1121	1137	16	12	3	0	75	GGGAGGGCGAGGAGGG	0	1137	1904	767	307	22	7	40.03	AGGTGGCGGCGGCCAGCGCGGCGCCATCGTCGATGCAGCTACCGCCGGCGCCGCCACCGTCTTCATGCGGCGGGGCCGACGCTGCTCCATCCGCCGGAGGGCCAGATCCGGCCACGGTGGCGCCGGATCTGCCGCCTCCGGGGTCTTCGCCGCCACCTTCCACGGGAGAGAGAGAGAGAGAGGGAGAGAGCGGTGACCGGCCACCGGACGACGACGACGACGAGTACAACTGTCGCCTCCGCCCCGGATCTGCCGCTCCGGCCACCAGACGACGACGACTGCCGCCTCCGCCCCGTGCGCTCGATTCGGGGGCGGCGGCGGGAGACGGTGGCGATGGCGGGAGAGAGAGGGAGGCGAGCGGAAGCAGCAGGCGGCGACGAGAGAGAGGGAAGCAGGCGA…	+			1121	121
chrChr11_mRNA_2903_20617744	m2	chrChr11_mRNA_2903_20617744:560-898	559	578	19	14	2	2	73.68	GGGGGCGCTGGCGGCGGGG	0	578	898	320	128	5	3	40	CGTTGGACGGCGGCGTGATGGGCACCGACGGCGCCTGCGTCGGAGGCTGTTGCGCGACGGTAGAGAAGACGAGGAGTAGGAGGGGTGGTTGGTGCCGAGGGAGGTGTGGTCGGTGCCGGGGACGTCGCACGGTGTGGAGGTGCGGTGTTGGACGACAGCGCGTTGGGGGCCAGCAACGCCTGCATCGGAGGCAACGAGGAGCGCGAGAACCAGCGAGAGGAGGCGACATCGGTTGCGATGTGCTTGAATCCAACAACGAGATTAGGCCATCACCAATGCGTACCTTTGACCCGTGCCCCTAGCTCCGTCCGTTAGCTTTT	+			559	-441
chrChr11_mRNA_2977_21040870	m1	chrChr11_mRNA_2977_21040870:398-656	397	414	17	12	3	2	70.59	GGGGAAGGGGAGAAGGG	0	414	656	242	97	7	1	40.08	AATGAGAAGGGAAAGGGATGAGGAGAGGAGATGGGAGGGAGGCGTGCATATGGAGTGAGGAAGAGGAGACGTGGAGTTTGCGTGGTTTAGTTCCAGAGATAAGATGAGGAGCTGAGGCCGGCGCGTGGTTGCCGTGCCAATCGAGGAGATAAGGATTGGGGATGCGCGAGATTTTTTTTTCCCGGTTGGTATAAACAACCGGGACTGAAGATAGTGAGGTCCCTGACGATTTTGGAACCGGG	+			397	-603
chrChr11_mRNA_2977_21040870	m2	chrChr11_mRNA_2977_21040870:398-666	397	407	10	8	2	2	80	GGGGAAGGGG	4	411	666	255	102	8	1	40	GGGAATGAGAAGGGAAAGGGATGAGGAGAGGAGATGGGAGGGAGGCGTGCATATGGAGTGAGGAAGAGGAGACGTGGAGTTTGCGTGGTTTAGTTCCAGAGATAAGATGAGGAGCTGAGGCCGGCGCGTGGTTGCCGTGCCAATCGAGGAGATAAGGATTGGGGATGCGCGAGATTTTTTTTTCCCGGTTGGTATAAACAACCGGGACTGAAGATAGTGAGGTCCCTGACGATTTTGGAACCGGGACTAAAAGTG	+			397	-603
chrChr11_mRNA_2996_21182280	m1	chrChr11_mRNA_2996_21182280:921-1505	920	937	17	12	3	1	70.59	GGGCGAGCGGGGTCGGG	33	970	1505	535	214	17	7	40	CGCGTGGAGAGGCAGCGAGAAAATCTGACCGTTGCAATCGCGGCTTTTCTCCTCCTCCTCCGCCGCTAAAACCCTCGGCTCACCGCCGCCGACGACTTCGCCGCCGGCGAGCGAGAAGGCTTCGACCCACCAACCAAGACAAGTTGTATTAGCTAGCTAGCAAGCCATGGTGAGCACCCGGGGGGCCGCGGCGAATGCGCCTGGTCGGAGGGGGCGGCCGCCGAAGGCTGCGGAGGAGGCGGCGAGGAGCCCCGTGTTGTCGTCGCCGGTGGTGGCGGCGGATGCGGCGGAGGGGTACGAGAGGGAGAGGGCGGAGAGGATCCGGGAGAACATGGAGCGGATGCAGAAGCTGGGGATACTCGACCTCGCCACCCGCTTCAACCAGTCCGCGGGCGGCCT…	+			920	-80
chrChr11_mRNA_2996_21182280	m1	chrChr11_mRNA_2996_21182280:1262-1627	1261	1281	20	13	3	1	65	GGGGTACGAGAGGGAGAGGG	1	1282	1627	345	138	16	7	40	GGAGAGGATCCGGGAGAACATGGAGCGGATGCAGAAGCTGGGGATACTCGACCTCGCCACCCGCTTCAACCAGTCCGCGGGCGGCCTCGCCGGGAGCGGGAGCGGGAGAGGCCGCGGGCGGAGGAAGGCGGCCGTGACGCCGGGGTCCGTCGGCGTGGGGAGGATGATCAAGCCCGCCTCGCCATCGCCTGCTCGTCGGTCTCTCAGGTTTGGGGGTTGGGCGATTTAACTCTATTGGGGGGAAGTTTCCATTTGGGGGGGTTTATGCAGAAATGGTTGGTGCTTGAGTGGTTGATTGGTGGCGATGGATCGAGAAATTTCTATGCTTAGTCGCGGGGAAATCTG	+			1261	261
chrChr11_mRNA_2996_21182280	m1	chrChr11_mRNA_2996_21182280:1361-1629	1360	1382	22	13	3	0	59.09	GGGCGGCCTCGCCGGGAGCGGG	0	1382	1629	247	99	11	6	40.08	AGCGGGAGAGGCCGCGGGCGGAGGAAGGCGGCCGTGACGCCGGGGTCCGTCGGCGTGGGGAGGATGATCAAGCCCGCCTCGCCATCGCCTGCTCGTCGGTCTCTCAGGTTTGGGGGTTGGGCGATTTAACTCTATTGGGGGGAAGTTTCCATTTGGGGGGGTTTATGCAGAAATGGTTGGTGCTTGAGTGGTTGATTGGTGGCGATGGATCGAGAAATTTCTATGCTTAGTCGCGGGGAAATCTGTT	+			1360	360
chrChr11_mRNA_3027_21413596	m1	chrChr11_mRNA_3027_21413596:1230-2000	1229	1248	19	11	3	1	57.89	GGGATCTGATAGGGGTGGG	0	1248	2000	752	306	21	9	40.69	AGTCAGTGGAGGGATGGAGGGGGAGGACGAGGTGAGGGTGAATGGGGCTGTGGAGGTAGCGGAGGTGGTGGCGGAGGGGGATCTCGCCAGTGGGGGGGAGGCGGCGGCGGCGGGTGGATCTGATCAGGCGGTGGTGGTGGTGGCGATGGCCGCGGAGGGGACGACGGCCAAGGTACGGGGATCGCGGGATTCCTGTGACGGTGAGTGCGGTGGTATTCGTTGCTGACTCTCTGGGTGTTTGCTTGCTTGGTTTGCGCAGAAGGGCGGATCGGGGGGCGCGGCCGCGGCGAGGAAGGCGAAGGTGGCGGCGGCGGTGGCCAACGGCAAGGTGGGGAAGAAGCCCGCGCTGTCGCAGAGCGCGTCGTTCCCGGCGAGAGGGGCGGCTGCCAAGAAGGCGGC…	+			1229	229
chrChr11_mRNA_3032_21464486	m2	chrChr11_mRNA_3032_21464486:1469-1720	1468	1485	17	11	2	2	64.71	GGGGAGGCGTTCCGGGG	23	1508	1720	212	85	3	2	40.09	TGGTCAGCGACAGGTACACCGAGAGGCTAATAACGGAGTTCTCCCGGCCGCGGCTGGGGAGCGGCAGCGGCGGCGGCGGCGGCGGCGACGAGATACTGCAGACCTGGTTCTCCGACCTTGGCGTTGACTGGGTTCTCAGAGTCGACGAGATGAACCTGCAGGAGAAGCCATGGAGCGGCGTGGAGGAGATGATCAAGGGGTGGCTCGCCGCG	+			1468	468
chrChr11_mRNA_3035_21485122	m1	chrChr11_mRNA_3035_21485122:92-1444	91	116	25	16	3	1	64	GGGAGCGAGGAGCGGGGCGCACGGG	1	117	1444	1327	531	61	22	40.02	GCGCGGCGGCGAGGAGGAGGAGCGGCATGGCGGCGCCGGTGAAGCGCGGGAGCTCGAGCTGGGTGGGGTTTTTATATGGGAGGAGAGGCCGCGGTGGAATCTGCAGCGAGAGGATTCCGCCGCGGGAGGTGGTGGAGGTTAGTGGAGGGAAGACGAGGGCGCGGCGGATGAGGCGAAGTGGGGGGCCCCACATGGCAGCGAGAGGCCGGGGCGAAGTGGGCCGGTGACCGTTGGTGGGCCCGCCATGGGCGGCGACGAGGTTGGGCTGCGCATTGAGCAGCCCATGGGCCCCGCTTTGCTTCGCTTATCGTAATTGCCCACGTGGCACACAGTAATAGCGGGGTTAGTCGGGCTGGGACCCCACGTGTCGGCGACACGTTCCCGCGCCCATTTTTCTTT…	+			91	-909
chrChr11_mRNA_3035_21485122	m1	chrChr11_mRNA_3035_21485122:165-549	164	185	21	13	3	1	61.9	GGGAGCTCGAGCTGGGTGGGG	2	187	549	362	145	15	3	40.06	TTTATATGGGAGGAGAGGCCGCGGTGGAATCTGCAGCGAGAGGATTCCGCCGCGGGAGGTGGTGGAGGTTAGTGGAGGGAAGACGAGGGCGCGGCGGATGAGGCGAAGTGGGGGGCCCCACATGGCAGCGAGAGGCCGGGGCGAAGTGGGCCGGTGACCGTTGGTGGGCCCGCCATGGGCGGCGACGAGGTTGGGCTGCGCATTGAGCAGCCCATGGGCCCCGCTTTGCTTCGCTTATCGTAATTGCCCACGTGGCACACAGTAATAGCGGGGTTAGTCGGGCTGGGACCCCACGTGTCGGCGACACGTTCCCGCGCCCATTTTTCTTTACATTATCCTCGGAGACGGTGGCCGACGTGCCG	+			164	-836
chrChr11_mRNA_3035_21485122	m1	chrChr11_mRNA_3035_21485122:846-1794	845	869	24	17	3	2	70.83	GGGTAGGTGGGGGCGGCGTCGGGG	0	869	1794	925	370	46	20	40	TGACGACGGGTGTCTCGGTTGGGGTGAGGGTGGGCCCCACTGGGGGGTGGGGTGAGGGTGGGCCCCACTGGGGGGTGGGGTGGTGGTGGCCGAGTGGAGAGGAGGCACGCGCTTGCTCGCCTCGTCGTCTCGATACCTTTCTTCTCCTTTCCCCATCGCCTCCTCACCCAGAGAGAAGAGGAGGTTGGAGGAGGAGGCGAAGAGGCTAGCTAGCTAGCTAGGGTTTCGTGCTCCCCATCGCCTCGCGCGCGCAGCCGGATCCGATCGGGCGTCCTCGTCGGCGTCGGCGGCGGTGCCCCTGGTAAGGCCGGATCCCGATCCTTCCCGTTCGGTTGCGGTGGTGGGTGGTGTGGGGGGCGTCGGCGATCTGGGGGCGGTTGGGCGAGCTGGGTCCAATTT…	+			845	-155
chrChr11_mRNA_3035_21485122	m1	chrChr11_mRNA_3035_21485122:877-1764	876	899	23	14	3	1	60.87	GGGTGTCTCGGTTGGGGTGAGGG	0	899	1764	865	346	42	18	40	TGGGCCCCACTGGGGGGTGGGGTGAGGGTGGGCCCCACTGGGGGGTGGGGTGGTGGTGGCCGAGTGGAGAGGAGGCACGCGCTTGCTCGCCTCGTCGTCTCGATACCTTTCTTCTCCTTTCCCCATCGCCTCCTCACCCAGAGAGAAGAGGAGGTTGGAGGAGGAGGCGAAGAGGCTAGCTAGCTAGCTAGGGTTTCGTGCTCCCCATCGCCTCGCGCGCGCAGCCGGATCCGATCGGGCGTCCTCGTCGGCGTCGGCGGCGGTGCCCCTGGTAAGGCCGGATCCCGATCCTTCCCGTTCGGTTGCGGTGGTGGGTGGTGTGGGGGGCGTCGGCGATCTGGGGGCGGTTGGGCGAGCTGGGTCCAATTTTGGTGGGGGGCGCGGGGTTGGATTCCTCGG…	+			876	-124
chrChr11_mRNA_3035_21485122	m1	chrChr11_mRNA_3035_21485122:901-1752	900	921	21	13	4	2	61.9	GGGCCCCACTGGGGGGTGGGG	1	922	1752	830	332	38	16	40	GAGGGTGGGCCCCACTGGGGGGTGGGGTGGTGGTGGCCGAGTGGAGAGGAGGCACGCGCTTGCTCGCCTCGTCGTCTCGATACCTTTCTTCTCCTTTCCCCATCGCCTCCTCACCCAGAGAGAAGAGGAGGTTGGAGGAGGAGGCGAAGAGGCTAGCTAGCTAGCTAGGGTTTCGTGCTCCCCATCGCCTCGCGCGCGCAGCCGGATCCGATCGGGCGTCCTCGTCGGCGTCGGCGGCGGTGCCCCTGGTAAGGCCGGATCCCGATCCTTCCCGTTCGGTTGCGGTGGTGGGTGGTGTGGGGGGCGTCGGCGATCTGGGGGCGGTTGGGCGAGCTGGGTCCAATTTTGGTGGGGGGCGCGGGGTTGGATTCCTCGGGTTGTGGGGTGGGGTTTGGATGG…	+			900	-100
chrChr11_mRNA_3035_21485122	m1	chrChr11_mRNA_3035_21485122:925-1719	924	944	20	12	4	1	60	GGGTGGGCCCCACTGGGGGG	0	944	1719	775	310	33	15	40	TGGGGTGGTGGTGGCCGAGTGGAGAGGAGGCACGCGCTTGCTCGCCTCGTCGTCTCGATACCTTTCTTCTCCTTTCCCCATCGCCTCCTCACCCAGAGAGAAGAGGAGGTTGGAGGAGGAGGCGAAGAGGCTAGCTAGCTAGCTAGGGTTTCGTGCTCCCCATCGCCTCGCGCGCGCAGCCGGATCCGATCGGGCGTCCTCGTCGGCGTCGGCGGCGGTGCCCCTGGTAAGGCCGGATCCCGATCCTTCCCGTTCGGTTGCGGTGGTGGGTGGTGTGGGGGGCGTCGGCGATCTGGGGGCGGTTGGGCGAGCTGGGTCCAATTTTGGTGGGGGGCGCGGGGTTGGATTCCTCGGGTTGTGGGGTGGGGTTTGGATGGGGGGGAATTGGAGACGATGTGG…	+			924	-76
chrChr11_mRNA_3035_21485122	m1	chrChr11_mRNA_3035_21485122:1239-1752	1238	1260	22	15	3	1	68.18	GGGGGCGGTTGGGCGAGCTGGG	7	1267	1752	485	194	25	12	40	TTGGTGGGGGGCGCGGGGTTGGATTCCTCGGGTTGTGGGGTGGGGTTTGGATGGGGGGGAATTGGAGACGATGTGGTGTGGGTTGCTGGGCTTGGGTCTAAGTAGGGATGTGTTTGTTCGGGTTTGGGGTTTGATGTGGTGAGAATTGGGGGGGTGTTCGTGTTGTGCGATTAGGGGAATTCGCGGTATGCTGCGTGCTTTTGTTGAATTGTGTGAGAATTTTGGATTTTAGGTAGTTCTATTGTGGGGTGGGGGGTTAATTGATTTGGGCGTGACTTTGGATCGTGATTCCGGGGGACCTGAGCCGTGCCGTGTGAAATCGCGCTGATTGGAAGGGTACTCGTTAGACCAAATTGTTCTGTTCTGGGGTTTATGTTTGATTTGGTCGGCGTTTGCTAT…	+			1238	238
chrChr11_mRNA_3035_21485122	m1	chrChr11_mRNA_3035_21485122:1297-1676	1296	1312	16	12	3	2	75	GGGTTGTGGGGTGGGG	2	1314	1676	362	145	18	8	40.06	TGGATGGGGGGGAATTGGAGACGATGTGGTGTGGGTTGCTGGGCTTGGGTCTAAGTAGGGATGTGTTTGTTCGGGTTTGGGGTTTGATGTGGTGAGAATTGGGGGGGTGTTCGTGTTGTGCGATTAGGGGAATTCGCGGTATGCTGCGTGCTTTTGTTGAATTGTGTGAGAATTTTGGATTTTAGGTAGTTCTATTGTGGGGTGGGGGGTTAATTGATTTGGGCGTGACTTTGGATCGTGATTCCGGGGGACCTGAGCCGTGCCGTGTGAAATCGCGCTGATTGGAAGGGTACTCGTTAGACCAAATTGTTCTGTTCTGGGGTTTATGTTTGATTTGGTCGGCGTTTGCTATGGTTTGGAGG	+			1296	296
chrChr11_mRNA_3035_21485122	m1	chrChr11_mRNA_3035_21485122:1347-1610	1346	1363	17	10	3	0	58.82	GGGTTGCTGGGCTTGGG	5	1368	1610	242	97	12	6	40.08	GTAGGGATGTGTTTGTTCGGGTTTGGGGTTTGATGTGGTGAGAATTGGGGGGGTGTTCGTGTTGTGCGATTAGGGGAATTCGCGGTATGCTGCGTGCTTTTGTTGAATTGTGTGAGAATTTTGGATTTTAGGTAGTTCTATTGTGGGGTGGGGGGTTAATTGATTTGGGCGTGACTTTGGATCGTGATTCCGGGGGACCTGAGCCGTGCCGTGTGAAATCGCGCTGATTGGAAGGGTACTCG	+			1346	346
chrChr11_mRNA_3035_21485122	m2	chrChr11_mRNA_3035_21485122:854-1794	853	869	16	12	2	2	75	GGGGGCGGCGTCGGGG	0	869	1794	925	370	46	20	40	TGACGACGGGTGTCTCGGTTGGGGTGAGGGTGGGCCCCACTGGGGGGTGGGGTGAGGGTGGGCCCCACTGGGGGGTGGGGTGGTGGTGGCCGAGTGGAGAGGAGGCACGCGCTTGCTCGCCTCGTCGTCTCGATACCTTTCTTCTCCTTTCCCCATCGCCTCCTCACCCAGAGAGAAGAGGAGGTTGGAGGAGGAGGCGAAGAGGCTAGCTAGCTAGCTAGGGTTTCGTGCTCCCCATCGCCTCGCGCGCGCAGCCGGATCCGATCGGGCGTCCTCGTCGGCGTCGGCGGCGGTGCCCCTGGTAAGGCCGGATCCCGATCCTTCCCGTTCGGTTGCGGTGGTGGGTGGTGTGGGGGGCGTCGGCGATCTGGGGGCGGTTGGGCGAGCTGGGTCCAATTT…	+			853	-147
chrChr11_mRNA_3035_21485122	m2	chrChr11_mRNA_3035_21485122:911-1752	910	921	11	10	3	2	90.91	GGGGGGTGGGG	1	922	1752	830	332	38	16	40	GAGGGTGGGCCCCACTGGGGGGTGGGGTGGTGGTGGCCGAGTGGAGAGGAGGCACGCGCTTGCTCGCCTCGTCGTCTCGATACCTTTCTTCTCCTTTCCCCATCGCCTCCTCACCCAGAGAGAAGAGGAGGTTGGAGGAGGAGGCGAAGAGGCTAGCTAGCTAGCTAGGGTTTCGTGCTCCCCATCGCCTCGCGCGCGCAGCCGGATCCGATCGGGCGTCCTCGTCGGCGTCGGCGGCGGTGCCCCTGGTAAGGCCGGATCCCGATCCTTCCCGTTCGGTTGCGGTGGTGGGTGGTGTGGGGGGCGTCGGCGATCTGGGGGCGGTTGGGCGAGCTGGGTCCAATTTTGGTGGGGGGCGCGGGGTTGGATTCCTCGGGTTGTGGGGTGGGGTTTGGATGG…	+			910	-90
chrChr11_mRNA_3035_21485122	m2	chrChr11_mRNA_3035_21485122:939-1709	938	949	11	10	3	2	90.91	GGGGGGTGGGG	0	949	1709	760	304	32	14	40	TGGTGGTGGCCGAGTGGAGAGGAGGCACGCGCTTGCTCGCCTCGTCGTCTCGATACCTTTCTTCTCCTTTCCCCATCGCCTCCTCACCCAGAGAGAAGAGGAGGTTGGAGGAGGAGGCGAAGAGGCTAGCTAGCTAGCTAGGGTTTCGTGCTCCCCATCGCCTCGCGCGCGCAGCCGGATCCGATCGGGCGTCCTCGTCGGCGTCGGCGGCGGTGCCCCTGGTAAGGCCGGATCCCGATCCTTCCCGTTCGGTTGCGGTGGTGGGTGGTGTGGGGGGCGTCGGCGATCTGGGGGCGGTTGGGCGAGCTGGGTCCAATTTTGGTGGGGGGCGCGGGGTTGGATTCCTCGGGTTGTGGGGTGGGGTTTGGATGGGGGGGAATTGGAGACGATGTGGTGTGG…	+			938	-62
chrChr11_mRNA_3035_21485122	m2	chrChr11_mRNA_3035_21485122:1273-1728	1272	1285	13	11	3	2	84.62	GGGGGGCGCGGGG	11	1296	1728	432	173	22	10	40.05	GGGTTGTGGGGTGGGGTTTGGATGGGGGGGAATTGGAGACGATGTGGTGTGGGTTGCTGGGCTTGGGTCTAAGTAGGGATGTGTTTGTTCGGGTTTGGGGTTTGATGTGGTGAGAATTGGGGGGGTGTTCGTGTTGTGCGATTAGGGGAATTCGCGGTATGCTGCGTGCTTTTGTTGAATTGTGTGAGAATTTTGGATTTTAGGTAGTTCTATTGTGGGGTGGGGGGTTAATTGATTTGGGCGTGACTTTGGATCGTGATTCCGGGGGACCTGAGCCGTGCCGTGTGAAATCGCGCTGATTGGAAGGGTACTCGTTAGACCAAATTGTTCTGTTCTGGGGTTTATGTTTGATTTGGTCGGCGTTTGCTATGGTTTGGAGGTATTAATTGGAGAGAATTT…	+			1272	272
chrChr11_mRNA_3035_21485122	m2	chrChr11_mRNA_3035_21485122:1304-1676	1303	1312	9	8	2	2	88.89	GGGGTGGGG	2	1314	1676	362	145	18	8	40.06	TGGATGGGGGGGAATTGGAGACGATGTGGTGTGGGTTGCTGGGCTTGGGTCTAAGTAGGGATGTGTTTGTTCGGGTTTGGGGTTTGATGTGGTGAGAATTGGGGGGGTGTTCGTGTTGTGCGATTAGGGGAATTCGCGGTATGCTGCGTGCTTTTGTTGAATTGTGTGAGAATTTTGGATTTTAGGTAGTTCTATTGTGGGGTGGGGGGTTAATTGATTTGGGCGTGACTTTGGATCGTGATTCCGGGGGACCTGAGCCGTGCCGTGTGAAATCGCGCTGATTGGAAGGGTACTCGTTAGACCAAATTGTTCTGTTCTGGGGTTTATGTTTGATTTGGTCGGCGTTTGCTATGGTTTGGAGG	+			1303	303
chrChr11_mRNA_3062_21688497	m1	chrChr11_mRNA_3062_21688497:173-504	172	187	15	11	3	2	73.33	GGGTTGGGGCCGGGG	0	187	504	317	127	6	2	40.06	ACGAGGCGGCGGCGCTGCGGGAGGCGGTGGCGAGGCAGCAGCACGGGATCGCGGAGCTGCAGGCGGAGCTGGAGGCCGAGCGGGGCGCCGCGGCGGGGGCCGCCTGCGAGGCCATGTCGATGATCCTCCGCCTGCAGCAGGAGAAGTCGGAGGCCATGATGGAGGCGCGCCAGTTCAGGCGCTACGCCGAGGAGCGGTTCTCGCACGACGCCGCCGAGGTCGCCGCGCTCCGCGACGCCGTCGAGCAGCGGGACGCCACCGTCCGGTCCCTCTCCGCGCAGCTCAGGGCCTGCCGCTTCCGCCTCCTCCACCTCGGC	+			172	-828
chrChr11_mRNA_3062_21688497	m2	chrChr11_mRNA_3062_21688497:178-504	177	187	10	8	2	2	80	GGGGCCGGGG	0	187	504	317	127	6	2	40.06	ACGAGGCGGCGGCGCTGCGGGAGGCGGTGGCGAGGCAGCAGCACGGGATCGCGGAGCTGCAGGCGGAGCTGGAGGCCGAGCGGGGCGCCGCGGCGGGGGCCGCCTGCGAGGCCATGTCGATGATCCTCCGCCTGCAGCAGGAGAAGTCGGAGGCCATGATGGAGGCGCGCCAGTTCAGGCGCTACGCCGAGGAGCGGTTCTCGCACGACGCCGCCGAGGTCGCCGCGCTCCGCGACGCCGTCGAGCAGCGGGACGCCACCGTCCGGTCCCTCTCCGCGCAGCTCAGGGCCTGCCGCTTCCGCCTCCTCCACCTCGGC	+			177	-823
chrChr11_mRNA_3062_21688497	m2	chrChr11_mRNA_3062_21688497:269-442	268	286	18	13	2	2	72.22	GGGGCGCCGCGGCGGGGG	34	320	442	122	49	1	0	40.16	GCAGCAGGAGAAGTCGGAGGCCATGATGGAGGCGCGCCAGTTCAGGCGCTACGCCGAGGAGCGGTTCTCGCACGACGCCGCCGAGGTCGCCGCGCTCCGCGACGCCGTCGAGCAGCGGGACG	+			268	-732
chrChr11_mRNA_3094_21897222	m1	chrChr11_mRNA_3094_21897222:1312-1504	1311	1329	18	11	3	0	61.11	GGGTTTTTGGGAGGTGGG	15	1344	1504	160	64	8	5	40	GTTCTTGGGGGTGGGGGGATCGTGCCTGATCGGGGGGGTTTTTCTGGGGGTTTTGCGGCCTTCGATCATTGGGGAGGTTGAGGCGATGCGGCGATGGGTGGATTATCGGTGCATGATTCCCCTGCATTCCGCATGGATTTTCCTCTTGATCTTGGTGGTG	+			1311	311
chrChr11_mRNA_3094_21897222	m2	chrChr11_mRNA_3094_21897222:1351-1480	1350	1362	12	11	3	2	91.67	GGGGGTGGGGGG	3	1365	1480	115	46	5	3	40	GTGCCTGATCGGGGGGGTTTTTCTGGGGGTTTTGCGGCCTTCGATCATTGGGGAGGTTGAGGCGATGCGGCGATGGGTGGATTATCGGTGCATGATTCCCCTGCATTCCGCATGG	+			1350	350
chrChr11_mRNA_30_152137	m1	chrChr11_mRNA_30_152137:1006-1347	1005	1022	17	10	3	1	58.82	GGGATTTTTGGGAGGGG	0	1022	1347	325	130	7	5	40	AGGAGAGGAACCCTAATCCTGTGGCGGCAAGCGGGCGGCGGAGGTGGAAAAGAATTAGGAGTCGGAGAGGAAGATGGCCAGCAACATCAAGCTTCCTTTGGCCGATGGGGAGGAGCGCTTGTCCTGTTGCGGCGAGCTGTTGGCCATGGGGAAAAAGTTGGAGGAAGCGGTGACGATCAGCGGCAAGCTTCCTTTGGAGGAGGGGATGGGGAAGGGGAAGCGGCGTCCAGTGGTGGCGGAGCTTGAAGATGAAGAGGAGTTTAAAGATGAGGAGTTGACTGAGCAGATAATTGCGCGAGACTTCCGTGTCAGCTGGGAACATCGC	+			1005	5
chrChr11_mRNA_30_152137	m2	chrChr11_mRNA_30_152137:1224-1339	1223	1233	10	8	2	2	80	GGGGATGGGG	1	1234	1339	105	42	2	1	40	AGGGGAAGCGGCGTCCAGTGGTGGCGGAGCTTGAAGATGAAGAGGAGTTTAAAGATGAGGAGTTGACTGAGCAGATAATTGCGCGAGACTTCCGTGTCAGCTGGG	+			1223	223
chrChr11_mRNA_3106_21994207	m1	chrChr11_mRNA_3106_21994207:1175-1387	1174	1195	21	16	3	2	76.19	GGGGCGGCGGCGGGGGCAGGG	0	1195	1387	192	77	6	4	40.1	TTTGGGGAGCACCACCACGGGCACTACAACTACTTCCACCAGCAGCACCACCGTCAGGCGGTGGCGAGCGCGGAGGCGGGGGCGGGCGCAGGGGGCGAGGTGAGCCCCGCGGTGGCGGCGCGCATCCGGCTCGAGGAGAAGCTGCGGGGCGCCGCGGCCGCGCCCTCGTCGTCTCTCTCGAGGTGAATGAAT	+			1174	174
chrChr11_mRNA_3106_21994207	m2	chrChr11_mRNA_3106_21994207:1175-1390	1174	1190	16	13	2	2	81.25	GGGGCGGCGGCGGGGG	0	1190	1390	200	80	7	4	40	CAGGGTTTGGGGAGCACCACCACGGGCACTACAACTACTTCCACCAGCAGCACCACCGTCAGGCGGTGGCGAGCGCGGAGGCGGGGGCGGGCGCAGGGGGCGAGGTGAGCCCCGCGGTGGCGGCGCGCATCCGGCTCGAGGAGAAGCTGCGGGGCGCCGCGGCCGCGCCCTCGTCGTCTCTCTCGAGGTGAATGAATCCC	+			1174	174
chrChr11_mRNA_3108_22003368	m1	chrChr11_mRNA_3108_22003368:1183-1313	1182	1208	26	18	3	3	69.23	GGGGGCGGACGGGGAGATGGACGGGG	0	1208	1313	105	42	5	2	40	AGGCGATGGCGCGGTTCGCGGCGGGGGCGGGGCTCCTGGGCCGTGGCCTCTCCTACGCCGTCGTCTCCATCGTCGGGCCCCAGGGCAGCGGTGAGAGAACCTTAC	+			1182	182
chrChr11_mRNA_3108_22003368	m2	chrChr11_mRNA_3108_22003368:1183-1318	1182	1196	14	11	2	2	78.57	GGGGGCGGACGGGG	0	1196	1318	122	49	6	3	40.16	AGATGGACGGGGAGGCGATGGCGCGGTTCGCGGCGGGGGCGGGGCTCCTGGGCCGTGGCCTCTCCTACGCCGTCGTCTCCATCGTCGGGCCCCAGGGCAGCGGTGAGAGAACCTTACCCCCT	+			1182	182
chrChr11_mRNA_3109_22013625	m1	chrChr11_mRNA_3109_22013625:137-323	136	154	18	12	3	1	66.67	GGGTAGTCGAGGGAGGGG	22	176	323	147	59	4	1	40.14	GAGCTCGTGCTAGCTTGGCCTCCGTGCAAGAGAGGTGGAAACGAGTAAGGGAGGGGGTTGCGCTTGCGCGGTTAAGGAGCAATCGGACGATGGAGGTATTGTGCCAGAGTGCATGCTGACCACGGCAACCGGTTGGGTCCCCGTGGG	+			136	-864
chrChr11_mRNA_3133_22139918	m1	chrChr11_mRNA_3133_22139918:1353-1540	1352	1369	17	11	3	2	64.71	GGGGTAGGGTTTAGGGG	31	1400	1540	140	56	5	2	40	GTGGCCGCTGTGCCAATTACTTGGTTGTTTTCATGACGAGAATTTGTGGTTGGGTTTGATGCCGTGGAGTGCGGAATGATTGGGAGTGTAAGAAATGGGGGGCACTGGATCGCGGTGGGGTTTTGGAGCAGGTTTGCACG	+			1352	352
chrChr11_mRNA_3133_22139918	m2	chrChr11_mRNA_3133_22139918:1353-1540	1352	1369	17	11	3	2	64.71	GGGGTAGGGTTTAGGGG	31	1400	1540	140	56	5	2	40	GTGGCCGCTGTGCCAATTACTTGGTTGTTTTCATGACGAGAATTTGTGGTTGGGTTTGATGCCGTGGAGTGCGGAATGATTGGGAGTGTAAGAAATGGGGGGCACTGGATCGCGGTGGGGTTTTGGAGCAGGTTTGCACG	+			1352	352
chrChr11_mRNA_3148_22231042	m2	chrChr11_mRNA_3148_22231042:1470-1887	1469	1483	14	8	2	2	57.14	GGGGATCTTCGGGG	42	1525	1887	362	145	9	2	40.06	ACCTCGCCGTGGCGGCGTGCGCGCGGGCGTCGGAGTTCGAGGTCGGCTGGCGTATCGGGGCGGAGGCCGCTGCGAAAGGGTTCGCGTCCGACCTCCTCGTCGCGACGGCGCTGATCGGGATGTATGCTGAAGCTGGGGATATGGGCGCCGCTCGTAAGGTGTTCGATGGAATGCCACAGCGGGATGCTGTGGCGTGGAATGCGGTGATTGCTGGCTATGCACGTGGAGGACATCTGCGCGAGGTCGTCGAGCTGTTTATGAGGATGAGGTCTGTGGATGTTGTGCTCCCGACTGAGGCGACACTGGTGACCCTAGTTTCTGGTTATGCAGGTTTTGGTTCCTGGGAGGGCCGTGGTATGATG	+			1469	469
chrChr11_mRNA_3177_22491418	m2	chrChr11_mRNA_3177_22491418:1411-1638	1410	1420	10	9	2	2	90	GGGGAGGGGG	1	1421	1638	217	87	3	0	40.09	GACGGCGACGCGCAGGCGGCCGGTGGTCGTGACGTGCCATAGCCAGCTGCTGCTCGCCGCCGCGGGCGCCATGCGCGGCGTCAGGTGCACGGCGTTCTTCAGCATGCGGCGTGTGGTGGAGCTCGCCGGCGGGACGTGGGTGGAGCCTGACCCACTCGGCCTCTGCGTCGCCGACGGCAACGTCCTGAGCGCCATCGGCTGGCCCGCGCACGGCGAG	+			1410	410
chrChr11_mRNA_3200_22624351	m1	chrChr11_mRNA_3200_22624351:1289-1621	1288	1309	21	12	3	0	57.14	GGGTGGAGACGGGCTCTTGGG	0	1309	1621	312	125	11	3	40.06	CGGTGGATTCGCGGGGCCCGTGCTGGGCGGAGGCGGCGCGGCGGGCGTCGGCTTTCCTCCTGGATTCGCGGCGATTCCTGTTGCGGGCGCGGAGGCAGGCGCCGCGGGACAGGATGCGGTGTACGCGGCGGTCCCCGACGCCGACGAGGAAGAGGGTTTCTACGAGGAAGATGGGGACGAGGGTTTGGGCGACCGTGATGATGCAGAAGAGGGGGGGCACATCTGCCAGGCGTCCAATCTCAACTGCAAGAAAGGCAGCACTGATGAAGTTGCAGCTGGATTGCAGAGCCAGTATGACATCGCTGCCTCAAT	+			1288	288
chrChr11_mRNA_3211_22660534	m1	chrChr11_mRNA_3211_22660534:179-345	178	196	18	14	3	1	77.78	GGGAGTGGCGGGGGCGGG	4	200	345	145	58	2	0	40	GGATGGCCGCGGCGGCGCGCCACGAGCGGCAGACGGAGCGCACCCTGGCGCGGTCAGCGGCGCACGGGATGACGCGGAGCACGAGGCCCAGCATGTCCGCCGGGATGTCGTTCCACCGCTCCCGCGGCAGCGCGTCTCCTGCAGG	+			178	-822
chrChr11_mRNA_3211_22660534	m1	chrChr11_mRNA_3211_22660534:1249-1689	1248	1276	28	16	3	0	57.14	GGGAGCAGGAACGGGAAGCTGTGGTGGG	1	1277	1689	412	165	9	1	40.05	GGGTGGTGTCAGGAAGGCGCGGCTGCTGTCCATCTCCGCCACGGCCGCGGCGCCGTCGGGCGTGGACTACGCGGCGGGCACCGGCGCCGCCGCCGACGACGACGCCGTGGCTGCGCTCAAAGTCAAGCTTCTGGTCAGTGATCTGAACTAGCCTCGTCATGGCTGTTTGATTGGTCTCAGTGTGTTTGAATTCCGTGCTTAATTTTTGGGCGCAGAGCGCGGTGTCCGGGCTGAACCGCGGCCTCGCGGCGAGCCAGGAGGATCTTGACCGCGCCGACGCGGCGGCGCGGGAGCTCGAGGCGGCGGCGGGCGGCGGCCCCGTCGACCTGGAGAGGGACGTGGACAAGCTGCAGGGGCGGTGGAGGCTGGTGTACAGCAGCGCGTTCTCGTCGCGGACGC…	+			1248	248
chrChr11_mRNA_3232_22808829	m1	chrChr11_mRNA_3232_22808829:1326-1506	1325	1346	21	14	3	0	66.67	GGGCGCTGGCGGGCGGCAGGG	0	1346	1506	160	64	2	1	40	ACGCGGCCGTGCTGGAGTTCTACTCCCCGTGGCTCCGCCTGTGCGCGTCGCTGCAGGGGCTCGTGCGAGAGCTCGAGGACGGCGCCGGCGGGTGGACCGGCTTCGCGATCGCCGACGCCGAGGACGACCGGTGGCTCGCCGAGGTGAGGCGCCTCGCCTT	+			1325	325
chrChr11_mRNA_3251_22928035	m2	chrChr11_mRNA_3251_22928035:1227-1383	1226	1236	10	8	2	2	80	GGGGATGGGG	5	1241	1383	142	57	1	0	40.14	GATCCCGCTGGCCGAGCTGGCGAAGCGGCTGGCGGCGAGGCACGGCGTGACGTCGACGCTGCTCACGTTCGCCTCCACGGCGTCGGCGACGCAGCGGGAGTTCCTGGCGTCGCTGCCGCCGGCGATCGAGTCGGTGTCGCTG	+			1226	226
chrChr11_mRNA_3263_23065978	m1	chrChr11_mRNA_3263_23065978:1422-1579	1421	1434	13	9	3	0	69.23	GGGATTGGGTGGG	0	1434	1579	145	58	8	5	40	TTGTTCGTATGATCCGCGCTCAGAAGGGGAATTTTGCTGTGGAGAGTTGGGGGGGGGGGGGTTGGTTGTAGCTAGGGTTTCGGTCGGGGACGGGCTCTAGTCTCTAGAGAGTTTTAGAGTAGTCCAATACAGTAAACGGAGTGGT	+			1421	421
chrChr11_mRNA_3274_23158472	m1	chrChr11_mRNA_3274_23158472:1078-1214	1077	1097	20	13	3	0	65	GGGCTCGAGGGCGGAGTGGG	0	1097	1214	117	47	6	2	40.17	AGACGGGCGGCGACTCCGGGCGGCCGCGGGCGGCGGCGAGGGCGGGGACTCTCCTGGCGGCCCAGTCGGCAAGGACGTAGGGGGCAGCGAGCAGACCAATTTTTTCTCCTTCCACTC	+			1077	77
chrChr11_mRNA_3281_23197316	m2	chrChr11_mRNA_3281_23197316:1585-1878	1584	1600	16	10	2	2	62.5	GGGGCGAAAAGAGGGG	26	1626	1878	252	101	6	2	40.08	GGGTTGTTTCTTGCTGCTGGGTAAGATCCAATCCAGCCTCTAGGTTAGGTTTGTTTGCTGTTGGTGAGGAGATTGAAGGGTTGGCTGGTCATGTTGGGGGACCAGCGCAGGAAATTCCTGCTAGAGTCAGCGAGCTCATCATCTGAAGAGGTTGTTTCAAGAAGCCGGAACCTTGCGGTTGAGAGCTCGGCGGTGGCGGTGACGGCGGCGGGGGTGAGGAAGGGAGAAGAGGTGGAGGAGGAGGAGCTCTTG	+			1584	584
chrChr11_mRNA_3296_23291054	m1	chrChr11_mRNA_3296_23291054:1106-1473	1105	1132	27	17	3	0	62.96	GGGTTTCGGATGGGAGGAGGAGGAGGG	1	1133	1473	340	136	11	7	40	TGTAGAAGCGCGGGGGCAGGCTGCGGTGGATCGTCGATGGGGGAGCAGCCGGCGCGGGGGGCGGCGTCGTCGGCGTCGGAGTCGTCGCCGCTGATCCCACCGCCGTCGGAGATCGACATCGAGGCCGGGGCCGGGGACCAGTTCCAGTGCCGGATCTGCCTCGAGACCGACGGTACGCGCAGATCCACCCCCCCTTCCGCCCGCGAGGCGCGACCTTATCGTGCGAGGGGGATCTGAGTGCTTTGTTGGCTCGGTGCGTGTGTGTGTGGGTGTGTGCAGGGAGGGATTTCATCGCGCCGTGCAAGTGCAAGGGGACGTCCAAGTACGTCCACCGCGACTG	+			1105	105
chrChr11_mRNA_3296_23291054	m2	chrChr11_mRNA_3296_23291054:1260-1418	1259	1269	10	8	2	2	80	GGGGCCGGGG	32	1301	1418	117	47	4	1	40.17	GACGGTACGCGCAGATCCACCCCCCCTTCCGCCCGCGAGGCGCGACCTTATCGTGCGAGGGGGATCTGAGTGCTTTGTTGGCTCGGTGCGTGTGTGTGTGGGTGTGTGCAGGGAGGG	+			1259	259
chrChr11_mRNA_3312_23389911	m1	chrChr11_mRNA_3312_23389911:925-1197	924	941	17	11	3	1	64.71	GGGGGATCGGGATTGGG	6	947	1197	250	100	6	0	40	GGAACGGGTGGATGTCGAGGAGGGAGAAAGAGATTGGGAGAAAGAGAGAGGTCAGGATAGCGCGCGAGTTGGAGAGACAACGAGATGCCAGAATGGCGGCAGCCGCGAAGGAGGAGATGGAGGGAGTACTAAGGGCGATGGATCGTCTTCCCGGTAGGATATCCGATCTGCTCCGGTCGGAGCGTGGGCACGCCGGCCTCTCCGTCCTCGCCCGCCGTGGCTTCGTCTTCACGGAGACGGAGCTGAGCAG	+			924	-76
chrChr11_mRNA_3320_23426690	m1	chrChr11_mRNA_3320_23426690:244-475	243	270	27	17	3	2	62.96	GGGGGCGAGCGCGCCGGGGTCGCCGGG	0	270	475	205	82	4	2	40	CGCGGCACCATCGAGGGTAGCATCCGGAGGCGGAGGCGGAGACGGGGTGGAGATAGCGGCGGTGGAGAGTGGTGGGAGGTTGGGGAGAAGGCGGCGGCGGCGGCGGAGGAGGAGGCCATGGCAACGGCGAGCAAGCATCTCTCTCTCCACGCAGAATGCTGCTTTCCCGTTATTTTCTTATTTAGATATAGATTGATTTTGTTAG	+			243	-757
chrChr11_mRNA_3320_23426690	m2	chrChr11_mRNA_3320_23426690:244-477	243	262	19	13	2	2	68.42	GGGGGCGAGCGCGCCGGGG	0	262	477	215	86	5	2	40	TCGCCGGGCGCGGCACCATCGAGGGTAGCATCCGGAGGCGGAGGCGGAGACGGGGTGGAGATAGCGGCGGTGGAGAGTGGTGGGAGGTTGGGGAGAAGGCGGCGGCGGCGGCGGAGGAGGAGGCCATGGCAACGGCGAGCAAGCATCTCTCTCTCCACGCAGAATGCTGCTTTCCCGTTATTTTCTTATTTAGATATAGATTGATTTTGTTAGTA	+			243	-757
chrChr11_mRNA_3321_23427261	m1	chrChr11_mRNA_3321_23427261:1474-1872	1473	1490	17	10	3	0	58.82	GGGTGCTCAGGGTCGGG	0	1490	1872	382	153	10	0	40.05	CTGGAGACCGGGAGCTTCGTGTACGCGCGCAAGGTGTTCGACGGAATGACGAGGGCCGGTGTGTGCCCCGATGAGCGCAGCTTCCGGGCGCTGGTCGTGGTGTGCTGCCGGGAGGGAAAGGTGGAGGAGGTTGATGCCTTGCTGGCGGCAATGTGGCGTTATGGGTTCTCGCTGGATAACGCGACGTGCACGGTGGTCGTGCGGTCGCTCTGTGAGAAGGGACGGTTCAAGGATGTGTCTGAGTTCTTCAGGAGGATGTTGGAGACGGGCACGCCACCGAACGTGGTGAATTACACTGCATGGATTGATGGGCTGTGCAAGAGACGCTACGTGAAGCAAGCCTTCCATGTGCTGGAGGAGATGGTTGGAAGAGGGTTGAAGC	+			1473	473
chrChr11_mRNA_3343_23619274	m1	chrChr11_mRNA_3343_23619274:1232-1542	1231	1247	16	14	3	3	87.5	GGGGGAGGGGGCGGGG	0	1247	1542	295	118	7	6	40	AGGGGCGGAGCGGCGTGCCCAACGCGCTGGTGGTGGCCGCGCTCGACACCTCCGCTGGGGCGGCCGCGGCGGCGGCGCTGTCCCCCGACCCGGTGAGCGATCCGGTTTCTTCATCTCCGCCAGATTTCCACGCCGATCTCGATCTCGTCCCGTGCTGATCTGACGTTGCTGGTGGTGGGGGTGGGGGTGGGGAGTGCAGGTGTTGAGGATGGGGACGGAGGAGCAGGTGCCGTACAGGATGGGCGTCCACCCGCGCGGCGACGGCGTCCTCTGCGCATTCCCCAATGGCTGCAGG	+			1231	231
chrChr11_mRNA_3343_23619274	m1	chrChr11_mRNA_3343_23619274:1424-1544	1423	1439	16	14	3	3	87.5	GGGGGTGGGGGTGGGG	0	1439	1544	105	42	2	1	40	AGTGCAGGTGTTGAGGATGGGGACGGAGGAGCAGGTGCCGTACAGGATGGGCGTCCACCCGCGCGGCGACGGCGTCCTCTGCGCATTCCCCAATGGCTGCAGGTT	+			1423	423
chrChr11_mRNA_3343_23619274	m2	chrChr11_mRNA_3343_23619274:1232-1547	1231	1242	11	10	2	2	90.91	GGGGGAGGGGG	0	1242	1547	305	122	8	7	40	CGGGGAGGGGCGGAGCGGCGTGCCCAACGCGCTGGTGGTGGCCGCGCTCGACACCTCCGCTGGGGCGGCCGCGGCGGCGGCGCTGTCCCCCGACCCGGTGAGCGATCCGGTTTCTTCATCTCCGCCAGATTTCCACGCCGATCTCGATCTCGTCCCGTGCTGATCTGACGTTGCTGGTGGTGGGGGTGGGGGTGGGGAGTGCAGGTGTTGAGGATGGGGACGGAGGAGCAGGTGCCGTACAGGATGGGCGTCCACCCGCGCGGCGACGGCGTCCTCTGCGCATTCCCCAATGGCTGCAGGTTACT	+			1231	231
chrChr11_mRNA_3343_23619274	m2	chrChr11_mRNA_3343_23619274:1244-1524	1243	1252	9	8	2	2	88.89	GGGGAGGGG	0	1252	1524	272	109	6	5	40.07	CGGAGCGGCGTGCCCAACGCGCTGGTGGTGGCCGCGCTCGACACCTCCGCTGGGGCGGCCGCGGCGGCGGCGCTGTCCCCCGACCCGGTGAGCGATCCGGTTTCTTCATCTCCGCCAGATTTCCACGCCGATCTCGATCTCGTCCCGTGCTGATCTGACGTTGCTGGTGGTGGGGGTGGGGGTGGGGAGTGCAGGTGTTGAGGATGGGGACGGAGGAGCAGGTGCCGTACAGGATGGGCGTCCACCCGCGCGGCGACGGCGTCCTCTGCGCA	+			1243	243
chrChr11_mRNA_3343_23619274	m2	chrChr11_mRNA_3343_23619274:1424-1549	1423	1434	11	10	2	2	90.91	GGGGGTGGGGG	0	1434	1549	115	46	3	2	40	TGGGGAGTGCAGGTGTTGAGGATGGGGACGGAGGAGCAGGTGCCGTACAGGATGGGCGTCCACCCGCGCGGCGACGGCGTCCTCTGCGCATTCCCCAATGGCTGCAGGTTACTCT	+			1423	423
chrChr11_mRNA_3381_23934121	m1	chrChr11_mRNA_3381_23934121:124-287	123	141	18	13	3	1	72.22	GGGGAGGAGGGAGAAGGG	1	142	287	145	58	4	0	40	GGAGGGAGAGGAGGAGAGGAGGGAGGAGGGAGAGGAAGAGATAAGGGTGTGACTGTGTGAGGAGAGGAGTTAAAGAAGAGGAGGAGATTGTATCCGATCCGCGTGCATCCACTCTACTTATATCGTTCTTTTTTCCCGGTTGGTG	+			123	-877
chrChr11_mRNA_3383_23942684	m1	chrChr11_mRNA_3383_23942684:1241-1455	1240	1261	21	12	4	1	57.14	GGGGGGTTTTCCAAGGGCGGG	4	1265	1455	190	76	8	4	40	TCTTGGGGATTCTGATCCGCGTAGTGGTGGGGTGGGGGGAGGGGGGAATCGTGATGGGTTCTTGGAGATTTGGTGTGTGGTTTAGGTTCTTGCGGTGTTGTGGGAGATTCTTGGTGGAAGAACCCTAGGTTCTTGGAATCTTGGTTCGGTTTCTTGCCCCTGGATGGCGTCAAGGTCGCGTCTTTCTTGG	+			1240	240
chrChr11_mRNA_3383_23942684	m2	chrChr11_mRNA_3383_23942684:1294-1414	1293	1304	11	10	3	2	90.91	GGGGTGGGGGG	0	1304	1414	110	44	4	1	40	AGGGGGGAATCGTGATGGGTTCTTGGAGATTTGGTGTGTGGTTTAGGTTCTTGCGGTGTTGTGGGAGATTCTTGGTGGAAGAACCCTAGGTTCTTGGAATCTTGGTTCGG	+			1293	293
chrChr11_mRNA_3403_24082156	m2	chrChr11_mRNA_3403_24082156:1099-1284	1098	1114	16	10	2	2	62.5	GGGGGTCAAGTCGGGG	0	1114	1284	170	68	4	1	40	ATAGTACTGCGGCGGCGGCGGCGGCGGCGGCGGTGGTGAGCGTGGCCGGCACTCGAGGAGGGCGCTCCACGGGGGCATGCTTGCTGGGTCGGCCATGGCCTTGGCGTCTCGCTCAATGGGACTCCATGGTGCGATGTGGAGCTCTCTGTTTCTCTGATTCATCGCGGTAA	+			1098	98
chrChr11_mRNA_3405_24094206	m1	chrChr11_mRNA_3405_24094206:1556-1726	1555	1577	22	22	7	5	100	GGGGGGGGGGGGGGGGGGGGGG	42	1619	1726	107	43	4	3	40.19	CCGGCGCCTAGGCGAAAAGGAGCTGGGGGGGCGCGTCTCCCTCAGCTCTTGCAAGGGGACGATGCCGACGGAAAAGCGAACGGCCGTCGCTAGGGGCACGGCTGAAG	+			1555	555
chrChr11_mRNA_3405_24094206	m2	chrChr11_mRNA_3405_24094206:1524-1729	1523	1534	11	9	2	2	81.82	GGGGAGAGGGG	0	1534	1729	195	78	12	8	40	TGGAAGAGGAAATCCTCGCTCGGGGGGGGGGGGGGGGGGGGGGCGTCGCCTCAAGCACCCGTACCCACACAACGGGTTCCTTCCACCGGCGCCTAGGCGAAAAGGAGCTGGGGGGGCGCGTCTCCCTCAGCTCTTGCAAGGGGACGATGCCGACGGAAAAGCGAACGGCCGTCGCTAGGGGCACGGCTGAAGCAC	+			1523	523
chrChr11_mRNA_3405_24094206	m2	chrChr11_mRNA_3405_24094206:1556-1726	1555	1577	22	22	7	5	100	GGGGGGGGGGGGGGGGGGGGGG	42	1619	1726	107	43	4	3	40.19	CCGGCGCCTAGGCGAAAAGGAGCTGGGGGGGCGCGTCTCCCTCAGCTCTTGCAAGGGGACGATGCCGACGGAAAAGCGAACGGCCGTCGCTAGGGGCACGGCTGAAG	+			1555	555
chrChr11_mRNA_3424_24214593	m2	chrChr11_mRNA_3424_24214593:1629-1861	1628	1644	16	9	2	2	56.25	GGGGTCGTTCAAGGGG	0	1644	1861	217	87	4	2	40.09	CACGTGCTGCCGGGGACGCTGTTCCTGGCGGTGGGGGCGTGGCACGTGTGGGCGGCGGCGGCGAGGTTCGCCGCCGACCCGCGCGGGTTCAGGCTGCGCGCCTGGAACCCCGTGGACGTCGGCGGCGGCGGCGCGCCGGCGTGGCTCCCCGCCCACCTCGAGCTCTACGTCATTGCCGGCGGCGCCTTCCTCGACATGTGCGTCGAGGTGCTCTACT	+			1628	628
chrChr11_mRNA_3446_24414689	m1	chrChr11_mRNA_3446_24414689:52-453	51	68	17	11	3	0	64.71	GGGCACGGCAGGGAGGG	0	68	453	385	154	12	2	40	ATGACGGCAATACCCAGATCCGGCGCGGTGGCGGCCGGCGCGACGGTGGCGGGGGCAGGCAGATCCGACGGCTGTGGCCGTGAGCGGTTGGCTCGAGATCGGCAGTGGTGGCGGGTCGCGACGGCGAGGGGCGACGGCAACCGTCCCCGCCCGGATTCTAGGGTTAGGGTGGTGGCGGCGGCGACGCGACGACAGCGATGATGATGAGTTGCAACGGGCTTGGTAGCAGTGGCGCGACGACGGCGATGACGACGGGAGCGGCAGCGGGCGATTCTAGGGTTATGGTTAGGGTTTTTTTTATTTTTCGATTTTTTTTGTGTTTTTTTTTGCGTGCGGGCGGTATTACTTGACCGCACGGGATAATCGATTATCCCGTGCGGTTAGG	+			51	-949
chrChr11_mRNA_3446_24414689	m1	chrChr11_mRNA_3446_24414689:1729-1849	1728	1745	17	13	3	0	76.47	GGGTGGAGGTGGGCGGG	2	1747	1849	102	41	2	0	40.2	GGGCGCCGGCGGCGAGGCGCTGTTCGTCGGCAGGCTGTGCTCCAGGGCGGTGCGCGCGCCGGACGACGGCGACCAGATCTTCTTCCTCGACGACACCGACGG	+			1728	728
chrChr11_mRNA_3471_24642531	m2	chrChr11_mRNA_3471_24642531:1322-1466	1321	1330	9	8	2	2	88.89	GGGGAGGGG	1	1331	1466	135	54	3	1	40	GGGGAGGAGCCGGCGTTGTTCTTGGTGGCTAAGGATTAGCTGGCTAGCTATCAGGTTGTTTGAAAGATTGGGATCGTGTGTGGTTCTTGCAGGTGGCGATCAAGAAGGATAACGGGAAGACGTTGATGGTGCCGG	+			1321	321
chrChr11_mRNA_3473_24653182	m1	chrChr11_mRNA_3473_24653182:1073-1378	1072	1093	21	14	3	2	66.67	GGGAGTAAGGGGAGGATGGGG	0	1093	1378	285	114	7	3	40	AGAGGAAGAGGGGTGAGCAGCGGGGGAGGGCAGAGCTCGCTGGGCTACCTCTTCGGCGGCGGCGAGACGGCTCCCGCGGCGAAGGCGAAGCCGGCTGCAGCGGCGGAGAAGGAGACTACGCCGGCGCCAGTGAAGAAGGCGGCGGTGGCGGCGGCGGCGTCGCCGTCGGCAGCGGAGAAGATGAAGGAGATCCCCGCGGGGATACAAAGCACCCAGGCCAACAACTACTTCCGGGCGCAGGGCCAGAATTGCGGCAACTTCCTCACGGTCAGTGTCTCCATTGTT	+			1072	72
chrChr11_mRNA_3473_24653182	m1	chrChr11_mRNA_3473_24653182:1103-1348	1102	1123	21	15	3	2	71.43	GGGGTGAGCAGCGGGGGAGGG	0	1123	1348	225	90	4	1	40	CAGAGCTCGCTGGGCTACCTCTTCGGCGGCGGCGAGACGGCTCCCGCGGCGAAGGCGAAGCCGGCTGCAGCGGCGGAGAAGGAGACTACGCCGGCGCCAGTGAAGAAGGCGGCGGTGGCGGCGGCGGCGTCGCCGTCGGCAGCGGAGAAGATGAAGGAGATCCCCGCGGGGATACAAAGCACCCAGGCCAACAACTACTTCCGGGCGCAGGGCCAGAATTGCGGC	+			1102	102
chrChr11_mRNA_3473_24653182	m2	chrChr11_mRNA_3473_24653182:1081-1378	1080	1093	13	10	2	2	76.92	GGGGAGGATGGGG	0	1093	1378	285	114	7	3	40	AGAGGAAGAGGGGTGAGCAGCGGGGGAGGGCAGAGCTCGCTGGGCTACCTCTTCGGCGGCGGCGAGACGGCTCCCGCGGCGAAGGCGAAGCCGGCTGCAGCGGCGGAGAAGGAGACTACGCCGGCGCCAGTGAAGAAGGCGGCGGTGGCGGCGGCGGCGTCGCCGTCGGCAGCGGAGAAGATGAAGGAGATCCCCGCGGGGATACAAAGCACCCAGGCCAACAACTACTTCCGGGCGCAGGGCCAGAATTGCGGCAACTTCCTCACGGTCAGTGTCTCCATTGTT	+			1080	80
chrChr11_mRNA_3473_24653182	m2	chrChr11_mRNA_3473_24653182:1103-1351	1102	1119	17	12	2	2	70.59	GGGGTGAGCAGCGGGGG	0	1119	1351	232	93	5	1	40.09	AGGGCAGAGCTCGCTGGGCTACCTCTTCGGCGGCGGCGAGACGGCTCCCGCGGCGAAGGCGAAGCCGGCTGCAGCGGCGGAGAAGGAGACTACGCCGGCGCCAGTGAAGAAGGCGGCGGTGGCGGCGGCGGCGTCGCCGTCGGCAGCGGAGAAGATGAAGGAGATCCCCGCGGGGATACAAAGCACCCAGGCCAACAACTACTTCCGGGCGCAGGGCCAGAATTGCGGCAAC	+			1102	102
chrChr11_mRNA_350_1933914	m2	chrChr11_mRNA_350_1933914:1611-1866	1610	1622	12	10	2	2	83.33	GGGGGAGTGGGG	17	1639	1866	227	91	3	2	40.09	CGGACGCGTCGGGGCTCAGCTGCAGCCGCGTGTTCAGCTCCCGCTCCAGCAGCTCGCCGAAGCTTCTCGGGCTGGAGCGCGCGATGATCTGGACCGGGGTGAGGCAGCCGGCGGCGGCGTGCCTCCTCCCGTCGTCGACGGCGAGGAGGCGGTGAAGCTGCAGCACGACGCTGACGGCGAGCGCCTCGCCGGACCTGACGCCGAGGTCGTGGCGGAGCGCGTCGAAG	+			1610	610
chrChr11_mRNA_3541_25193022	m1	chrChr11_mRNA_3541_25193022:1364-1663	1363	1388	25	15	3	2	60	GGGGATCGCCGGGGCGAGGATCGGG	13	1401	1663	262	105	8	5	40.08	CGGTGGGGGATCGGTGGTTGTTGTTTGTTTTGATGCAGGGGCGGGGAAGGAGGAGGAGGGGATGGAGGCGGACGCCGGGAAGCTGTTCATCGGCGGCATCTCGTGGGACACCAACGAGGACCGCCTCCGCGAGTACTTCGACAAGTACGGCGAGGTGGTGGAGGCCGTCATCATGCGCGACCGCGCCACCGGCCGCGCCCGGGGATTCGGCTTCATCGTCTTCGCTGACCCTGCCGTCGCCGAGCGGGTCATTATGGAGAAG	+			1363	363
chrChr11_mRNA_3541_25193022	m2	chrChr11_mRNA_3541_25193022:1364-1649	1363	1377	14	9	2	2	64.29	GGGGATCGCCGGGG	0	1377	1649	272	109	9	5	40.07	CGAGGATCGGGATCTGATTCGATCCGGTGGGGGATCGGTGGTTGTTGTTTGTTTTGATGCAGGGGCGGGGAAGGAGGAGGAGGGGATGGAGGCGGACGCCGGGAAGCTGTTCATCGGCGGCATCTCGTGGGACACCAACGAGGACCGCCTCCGCGAGTACTTCGACAAGTACGGCGAGGTGGTGGAGGCCGTCATCATGCGCGACCGCGCCACCGGCCGCGCCCGGGGATTCGGCTTCATCGTCTTCGCTGACCCTGCCGTCGCCGAGCGGG	+			1363	363
chrChr11_mRNA_3541_25193022	m2	chrChr11_mRNA_3541_25193022:1439-1612	1438	1447	9	8	2	2	88.89	GGGGCGGGG	0	1447	1612	165	66	4	2	40	AAGGAGGAGGAGGGGATGGAGGCGGACGCCGGGAAGCTGTTCATCGGCGGCATCTCGTGGGACACCAACGAGGACCGCCTCCGCGAGTACTTCGACAAGTACGGCGAGGTGGTGGAGGCCGTCATCATGCGCGACCGCGCCACCGGCCGCGCCCGGGGATTCGGC	+			1438	438
chrChr11_mRNA_3600_25594109	m2	chrChr11_mRNA_3600_25594109:1259-1497	1258	1274	16	10	2	2	62.5	GGGGCGCGCCCAGGGG	1	1275	1497	222	89	7	3	40.09	AGTACATCGTGGCGTCGACGGGGAGCATGGACCTGATGGTCACCATGAACGTCGTTCTCAGCTCCGGCCCGTTCGCCGGCAGCTCGGTGACCGTCGTCGGGCGCGACGACACCGGCGCGGCGGTGCGGGAGCTGACGGTGGTGGGGGGCACGGGGCAGTTCAGGATGGCGAGAGGGTACGTGCTGTGGAGGACCATCCGCCCTGACCTGCTCGAGCTCGACG	+			1258	258
chrChr11_mRNA_3605_25617785	m1	chrChr11_mRNA_3605_25617785:1262-1512	1261	1277	16	11	3	2	68.75	GGGGCGGGCCAAGGGG	0	1277	1512	235	94	7	3	40	CAGTACGTGTGGGCGTCGTCGGGGAACCCGGAGCTGCTGGTGACCATGGAGGTGGTGCTGACGTCGGGGCCGTTCGCCGGCAGCTCGGTCACCGTCGTCGGGAGGGACGACATCGCGGCGCCGGTGAGGGAGCTGTCGGTGGTCGGCGGCACGGGGGAGTTCAGGATGGCGTCCGGCTACGTCCTCTGGAAGACGGTCAGCCTCGACCACCCCAACGCCATCCTCGAGCTCGACG	+			1261	261
chrChr11_mRNA_3605_25617785	m2	chrChr11_mRNA_3605_25617785:1262-1512	1261	1277	16	11	3	2	68.75	GGGGCGGGCCAAGGGG	0	1277	1512	235	94	7	3	40	CAGTACGTGTGGGCGTCGTCGGGGAACCCGGAGCTGCTGGTGACCATGGAGGTGGTGCTGACGTCGGGGCCGTTCGCCGGCAGCTCGGTCACCGTCGTCGGGAGGGACGACATCGCGGCGCCGGTGAGGGAGCTGTCGGTGGTCGGCGGCACGGGGGAGTTCAGGATGGCGTCCGGCTACGTCCTCTGGAAGACGGTCAGCCTCGACCACCCCAACGCCATCCTCGAGCTCGACG	+			1261	261
chrChr11_mRNA_3628_25772558	m1	chrChr11_mRNA_3628_25772558:1332-1764	1331	1347	16	16	5	4	100	GGGGGGGGGGGGGGGG	10	1357	1764	407	163	14	6	40.05	GAGGAGGGAGGGAGGGAGTAGGGTTTGGTAATTGGAGGAGGTGGAGTAATGGAGCTCGGGTTGGGGATGGGGATGGGGCTGGGCGACCCGCCTGCGGACTACGGCTCGATCGCGGCGGTGGGGATGTTCGTGGCGCTCATCTGCGTCTGCATCGTCGTCGGCCACCTCCTCGAGGAGAGCCGATGGATGAACGAGTCCATCACCGCGCTAATCATCGTGAGTCGATGAGTTCTTGTTGAGTTGTGCTGTTTATTATGTGAGATTTTGGGAGATGATGGTGGTTTTCGTTTGGTGTTTGATTGTTTGTGGTGTGTGTGTCTGGGGTTTCTTGCAGGGGTTGGGTACTGGAGGAGTGATTTTGATGGTGTCGAGCTGGAAGCACTCGCGCATACTGGTGTT…	+			1331	331
chrChr11_mRNA_3628_25772558	m1	chrChr11_mRNA_3628_25772558:1363-1568	1362	1373	11	9	3	0	81.82	GGGAGGGAGGG	0	1373	1568	195	78	7	4	40	AGTAGGGTTTGGTAATTGGAGGAGGTGGAGTAATGGAGCTCGGGTTGGGGATGGGGATGGGGCTGGGCGACCCGCCTGCGGACTACGGCTCGATCGCGGCGGTGGGGATGTTCGTGGCGCTCATCTGCGTCTGCATCGTCGTCGGCCACCTCCTCGAGGAGAGCCGATGGATGAACGAGTCCATCACCGCGCTAA	+			1362	362
chrChr11_mRNA_3628_25772558	m2	chrChr11_mRNA_3628_25772558:1332-1764	1331	1347	16	16	5	4	100	GGGGGGGGGGGGGGGG	10	1357	1764	407	163	14	6	40.05	GAGGAGGGAGGGAGGGAGTAGGGTTTGGTAATTGGAGGAGGTGGAGTAATGGAGCTCGGGTTGGGGATGGGGATGGGGCTGGGCGACCCGCCTGCGGACTACGGCTCGATCGCGGCGGTGGGGATGTTCGTGGCGCTCATCTGCGTCTGCATCGTCGTCGGCCACCTCCTCGAGGAGAGCCGATGGATGAACGAGTCCATCACCGCGCTAATCATCGTGAGTCGATGAGTTCTTGTTGAGTTGTGCTGTTTATTATGTGAGATTTTGGGAGATGATGGTGGTTTTCGTTTGGTGTTTGATTGTTTGTGGTGTGTGTGTCTGGGGTTTCTTGCAGGGGTTGGGTACTGGAGGAGTGATTTTGATGGTGTCGAGCTGGAAGCACTCGCGCATACTGGTGTT…	+			1331	331
chrChr11_mRNA_3676_26091283	m1	chrChr11_mRNA_3676_26091283:1178-1313	1177	1201	24	14	3	1	58.33	GGGCGCCGTGGGGTCGCTGCTGGG	0	1201	1313	112	45	3	0	40.18	TGTGTTGTCGAAGGTGGTGAAGGACGAGGCGAAGCTGCTGGGAGGCGTGGAGGGCGACATCCAGTTCATCAGGGACGAGATGGACAGCATGAACGGCTTCCTGGTGCACGTC	+			1177	177
chrChr11_mRNA_3706_26263729	m1	chrChr11_mRNA_3706_26263729:1034-1227	1033	1060	27	16	3	0	59.26	GGGTGCGAGTTGGGAAAGGCGAGAGGG	0	1060	1227	167	67	2	0	40.12	AGGGAGATGCTGCGAGAGAGGTCGTCGCGGAGGCGGATGGCGAGCTCGAGCACCGCCGCGGCGGCGCTGGTAGTGGCGGCGCTTCTGCTCTCGTCGTCTCCCTCACCGGCGGCGGCGGCCGCGGGACGAGGAGGAGGTGACGACTTCTTTCCCCGACCTGTTCTTGA	+			1033	33
chrChr11_mRNA_3715_26312789	m1	chrChr11_mRNA_3715_26312789:1119-1278	1118	1131	13	10	3	1	76.92	GGGGCGGGCCGGG	0	1131	1278	147	59	4	2	40.14	AGCAGTGGAGGTGGGAGGCGGTGGAGGGGGTGAGGGGGCTATGGCTCTGCGCCGCCTTCCTCTCCGCCGACGAGCAGTCGCGCCTACTCACGGCGATCCGGCGAGGTGAGGCCACGTGGGTTGATTGAGATAGATCTCCTGTGTTCT	+			1118	118
chrChr11_mRNA_384_2087685	m2	chrChr11_mRNA_384_2087685:1046-1305	1045	1055	10	9	2	2	90	GGGGAGGGGG	25	1080	1305	225	90	4	2	40	TGTCGGCGAGAGGAGGCCAAGAGTAGGACTCCTCGGCCACAGCCGGGCTCAGCCGGCGAGCGTAGCGCGGCGGCCTCCGCTGAGATGTCGTCGAGGGGAGGGAGCAAATCTTGCGGAGGCGATTCACTGCAGCCAGGCGAAGCCGGCGAGCATGGTGTGGCGCCCTCCGCCGCCGCCGTGGAGACAAGCTCCGAGGTCGCCAAGGTCAGGGGCCAGGCGGCCACG	+			1045	45
chrChr11_mRNA_3855_27165356	m1	chrChr11_mRNA_3855_27165356:1162-1462	1161	1185	24	13	3	2	54.17	GGGGGTGATCCGGGTTTCATGGGG	2	1187	1462	275	110	9	6	40	GCCGGAGGGGGAGGAGGCGGTGGTGGCCACGGCGGCCGTCGTGGAGGACGGGCTGCGGGGGAACGGGGATGGTGGTGGAGGTGGGGTTGGGGAGGTGGTTGGGGTTGGGAGGAGCATCGACATGGAATGGCGCAAGGCTGAGGAGGCCGGTGAGTTGTTGTTCTTGATTTTTTTTAGATAATGGAAATGGGTTACATCTCCGGCTTCTGTCATAAGAAACACAGCCATAAGTTTAATAGTAATGAAAAGTTAAGATAAAAGTAAATCAAAATGAG	+			1161	161
chrChr11_mRNA_3855_27165356	m1	chrChr11_mRNA_3855_27165356:1237-1405	1236	1255	19	13	3	2	68.42	GGGCTGCGGGGGAACGGGG	0	1255	1405	150	60	5	3	40	ATGGTGGTGGAGGTGGGGTTGGGGAGGTGGTTGGGGTTGGGAGGAGCATCGACATGGAATGGCGCAAGGCTGAGGAGGCCGGTGAGTTGTTGTTCTTGATTTTTTTTAGATAATGGAAATGGGTTACATCTCCGGCTTCTGTCATAAGAA	+			1236	236
chrChr11_mRNA_3855_27165356	m2	chrChr11_mRNA_3855_27165356:1182-1448	1181	1198	17	12	2	2	70.59	GGGGTCGCCGGAGGGGG	0	1198	1448	250	100	8	5	40	AGGAGGCGGTGGTGGCCACGGCGGCCGTCGTGGAGGACGGGCTGCGGGGGAACGGGGATGGTGGTGGAGGTGGGGTTGGGGAGGTGGTTGGGGTTGGGAGGAGCATCGACATGGAATGGCGCAAGGCTGAGGAGGCCGGTGAGTTGTTGTTCTTGATTTTTTTTAGATAATGGAAATGGGTTACATCTCCGGCTTCTGTCATAAGAAACACAGCCATAAGTTTAATAGTAATGAAAAGTTAAGATAAAAG	+			1181	181
chrChr11_mRNA_3855_27165356	m2	chrChr11_mRNA_3855_27165356:1244-1405	1243	1255	12	9	2	2	75	GGGGGAACGGGG	0	1255	1405	150	60	5	3	40	ATGGTGGTGGAGGTGGGGTTGGGGAGGTGGTTGGGGTTGGGAGGAGCATCGACATGGAATGGCGCAAGGCTGAGGAGGCCGGTGAGTTGTTGTTCTTGATTTTTTTTAGATAATGGAAATGGGTTACATCTCCGGCTTCTGTCATAAGAA	+			1243	243
chrChr11_mRNA_3855_27165356	m2	chrChr11_mRNA_3855_27165356:1270-1379	1269	1279	10	8	2	2	80	GGGGTTGGGG	0	1279	1379	100	40	3	1	40	AGGTGGTTGGGGTTGGGAGGAGCATCGACATGGAATGGCGCAAGGCTGAGGAGGCCGGTGAGTTGTTGTTCTTGATTTTTTTTAGATAATGGAAATGGGT	+			1269	269
chrChr11_mRNA_3860_27191253	m1	chrChr11_mRNA_3860_27191253:1838-2000	1837	1858	21	13	3	2	61.9	GGGAGAGGGGCAGCAACGGGG	0	1858	2000	142	62	2	1	43.66	AGGAGGAGCAGGAGGAGATCGGCGCACGAGAGGCTGTACGAGGCGAGGAGGGCGGAGGCGGAGGAGATGCGGCGGCGGACGTACCTGCCGTACCGGCAGGGGCTCCTCCTCTTCGGCTGCATCGGCCTCGGCTCCCGCGGCT	+			1837	837
chrChr11_mRNA_3860_27191253	m2	chrChr11_mRNA_3860_27191253:1844-2000	1843	1858	15	9	2	2	60	GGGGCAGCAACGGGG	0	1858	2000	142	62	2	1	43.66	AGGAGGAGCAGGAGGAGATCGGCGCACGAGAGGCTGTACGAGGCGAGGAGGGCGGAGGCGGAGGAGATGCGGCGGCGGACGTACCTGCCGTACCGGCAGGGGCTCCTCCTCTTCGGCTGCATCGGCCTCGGCTCCCGCGGCT	+			1843	843
chrChr11_mRNA_3863_27202904	m1	chrChr11_mRNA_3863_27202904:1108-1246	1107	1126	19	13	3	2	68.42	GGGTGGGGGCACGATGGGG	0	1126	1246	120	48	2	1	40	TGGGCGGCGCGGTTCCTCACGGCAGTGTCCTTCCTCGCCGCCGGCGTGCTCTTCGCGCCGGACGCTCTCCTCGGTGGCTCCGGCCGCTCCGGCGCCGGGGTCGCGGCGGCGAGGCTGGCG	+			1107	107
chrChr11_mRNA_3863_27202904	m2	chrChr11_mRNA_3863_27202904:1112-1246	1111	1126	15	10	2	2	66.67	GGGGGCACGATGGGG	0	1126	1246	120	48	2	1	40	TGGGCGGCGCGGTTCCTCACGGCAGTGTCCTTCCTCGCCGCCGGCGTGCTCTTCGCGCCGGACGCTCTCCTCGGTGGCTCCGGCCGCTCCGGCGCCGGGGTCGCGGCGGCGAGGCTGGCG	+			1111	111
chrChr11_mRNA_3922_27609143	m1	chrChr11_mRNA_3922_27609143:1649-2000	1648	1674	26	17	4	2	65.38	GGGGGGAGGCAACAGGGGACGGAGGG	0	1674	2000	326	147	18	6	45.09	AGCCGCCGCTGACGCCACCCGCGGCTGCTGGGGGCGGAGGGAGCCACTGCTGCCACCACCCGCAGCTGTCGCGAGGCCACCGCCACCGCCAGATCTGCCTGCCGCGGGAGGGATGAGGGTGGAGGAAGGGGAGGGAATAGCTGTGGGGAAACGGCGCTGGCGGTGGGTCCCCTTCCCGTCGCCGCGCCTTGCCAGGAGACGGGAGGAAGAGGGGGAGATGGGAGAGGAGGGGGCCAGGGAGGCGAGACGGAGGGAGCGGGCGCCTTGTCGCTGTCGCTGGGGAGGAGAAACTGGGAGACAGAGAGAGCGACGAGAGAGAAGCGAAG	+			1648	648
chrChr11_mRNA_3922_27609143	m1	chrChr11_mRNA_3922_27609143:1780-2000	1779	1793	14	10	3	0	71.43	GGGAGGGATGAGGG	0	1793	2000	207	102	13	5	49.28	TGGAGGAAGGGGAGGGAATAGCTGTGGGGAAACGGCGCTGGCGGTGGGTCCCCTTCCCGTCGCCGCGCCTTGCCAGGAGACGGGAGGAAGAGGGGGAGATGGGAGAGGAGGGGGCCAGGGAGGCGAGACGGAGGGAGCGGGCGCCTTGTCGCTGTCGCTGGGGAGGAGAAACTGGGAGACAGAGAGAGCGACGAGAGAGAAGCGAAG	+			1779	779
chrChr11_mRNA_3922_27609143	m1	chrChr11_mRNA_3922_27609143:1802-2000	1801	1822	21	13	3	2	61.9	GGGGAGGGAATAGCTGTGGGG	0	1822	2000	178	85	10	3	47.75	AAACGGCGCTGGCGGTGGGTCCCCTTCCCGTCGCCGCGCCTTGCCAGGAGACGGGAGGAAGAGGGGGAGATGGGAGAGGAGGGGGCCAGGGAGGCGAGACGGAGGGAGCGGGCGCCTTGTCGCTGTCGCTGGGGAGGAGAAACTGGGAGACAGAGAGAGCGACGAGAGAGAAGCGAAG	+			1801	801
chrChr11_mRNA_3922_27609143	m1	chrChr11_mRNA_3922_27609143:1875-2000	1874	1896	22	15	3	1	68.18	GGGAGGAAGAGGGGGAGATGGG	0	1896	2000	104	52	6	2	50	AGAGGAGGGGGCCAGGGAGGCGAGACGGAGGGAGCGGGCGCCTTGTCGCTGTCGCTGGGGAGGAGAAACTGGGAGACAGAGAGAGCGACGAGAGAGAAGCGAAG	+			1874	874
chrChr11_mRNA_3922_27609143	m2	chrChr11_mRNA_3922_27609143:1649-2000	1648	1666	18	12	3	2	66.67	GGGGGGAGGCAACAGGGG	0	1666	2000	334	152	19	6	45.51	ACGGAGGGAGCCGCCGCTGACGCCACCCGCGGCTGCTGGGGGCGGAGGGAGCCACTGCTGCCACCACCCGCAGCTGTCGCGAGGCCACCGCCACCGCCAGATCTGCCTGCCGCGGGAGGGATGAGGGTGGAGGAAGGGGAGGGAATAGCTGTGGGGAAACGGCGCTGGCGGTGGGTCCCCTTCCCGTCGCCGCGCCTTGCCAGGAGACGGGAGGAAGAGGGGGAGATGGGAGAGGAGGGGGCCAGGGAGGCGAGACGGAGGGAGCGGGCGCCTTGTCGCTGTCGCTGGGGAGGAGAAACTGGGAGACAGAGAGAGCGACGAGAGAGAAGCGAAG	+			1648	648
chrChr11_mRNA_3982_27997001	m1	chrChr11_mRNA_3982_27997001:87-592	86	107	21	12	3	0	57.14	GGGTCAAGAGAGGGCGATGGG	0	107	592	485	194	20	12	40	CAGCGCCAGCGCCTAGGGGCACGGCGAATACAGGGCTACGGTGAGCGGCGTAAGGGGAAGAAGGCAACACAACGCAGCCAGGACGCCCCCCTTGCCCGGGGGCGCTGCGGCGGCGGCGTCGGCCGGGGGGTTGGCCGCGACCACCGATGGCAGCGCCGAAGGCGACACGGATGGGGGCAGCGCGGGGGATGAAGCGGGGAGCTCACCTGAGCCGGTCACCGGAGCCCGCAGAGGATGCGGCGGCGGCGGCGGCGGCGGATGGGGGGGGAGCGTCGTCCGCCGTGGGGGGGGGATTTGGGGGGTGGAAGAGAGAAGGAAGCAGTAAAGAGGGTTGGACTGGGCTTACGTAATATTCCTCCCCCCCCCCCCCCCCCCTCTTCCGTAGAAGATAGATAGGAT…	+			86	-914
chrChr11_mRNA_3982_27997001	m1	chrChr11_mRNA_3982_27997001:280-526	279	306	27	18	3	3	66.67	GGGGGCAGCGCGGGGGATGAAGCGGGG	0	306	526	220	88	11	5	40	AGCTCACCTGAGCCGGTCACCGGAGCCCGCAGAGGATGCGGCGGCGGCGGCGGCGGCGGATGGGGGGGGAGCGTCGTCCGCCGTGGGGGGGGGATTTGGGGGGTGGAAGAGAGAAGGAAGCAGTAAAGAGGGTTGGACTGGGCTTACGTAATATTCCTCCCCCCCCCCCCCCCCCCTCTTCCGTAGAAGATAGATAGGATGGGCTCACTGACATGTGGGC	+			279	-721
chrChr11_mRNA_3982_27997001	m2	chrChr11_mRNA_3982_27997001:280-533	279	295	16	12	2	2	75	GGGGGCAGCGCGGGGG	1	296	533	237	95	12	6	40.08	TGAAGCGGGGAGCTCACCTGAGCCGGTCACCGGAGCCCGCAGAGGATGCGGCGGCGGCGGCGGCGGCGGATGGGGGGGGAGCGTCGTCCGCCGTGGGGGGGGGATTTGGGGGGTGGAAGAGAGAAGGAAGCAGTAAAGAGGGTTGGACTGGGCTTACGTAATATTCCTCCCCCCCCCCCCCCCCCCTCTTCCGTAGAAGATAGATAGGATGGGCTCACTGACATGTGGGCCCCACAG	+			279	-721
chrChr11_mRNA_401_2177719	m2	chrChr11_mRNA_401_2177719:361-603	360	373	13	10	2	2	76.92	GGGGAGAGAGGGG	0	373	603	230	92	8	2	40	AGAGGCAGAGAGACGGCGTCGCCGGAGACGAGAGGGGCGAGGCATGCGTGAGGAAGAGGAGCGACCGGCGAGGCGTGCGGGCGCGTGGAGGAAGAAGAGCGATATGTGCGGCGCTGCGCGTGGGGTAAGGAAGGGATTGGATGGGCTGAGAGAATATGACAATGGGCCATGTACTAATACGCAATTTTTTCTCTACACAAAGGGCTGACATAGAAAAATGTTTATGGGAC	+			360	-640
chrChr11_mRNA_4089_28736008	m2	chrChr11_mRNA_4089_28736008:1570-1850	1569	1580	11	9	2	2	81.82	GGGGAAGGGGG	0	1580	1850	270	108	6	1	40	TGATGCTGACGGCGACGCCGCGGTGCAGGTTCCCGGACCGGCGGCTGGAGAAGGCGCTGGCGACGGGGGTGTTCGCGCGCATCCACGTGAGGATGTTCGGCGACGACGTGAACTGCACGGCGGCGCCGAGGGAGTCGTGGGAGAAGTGGGCGGCGGCGTACCCGGCGAGCCAGGTGTACCTCGGGCTGGTGGCCTCGTCGGAGCAGGACCCGGGATACCTGTCGCCCAAGCCACTCTACTACACGCTGGTGATGTACATCAGAGACAGGC	+			1569	569
chrChr11_mRNA_4093_28757153	m2	chrChr11_mRNA_4093_28757153:1756-1970	1755	1770	15	11	2	2	73.33	GGGGCGTGGCTGGGG	0	1770	1970	200	80	4	1	40	TGGACGGCGAGGTACGCGAACGCGAGCGTCCACGTCGGGCTGCCGGCGGCGTGGGACGCGGCGAGCGACGGGTGGATCAACCCGGCGGCGCTGGTGTTCGACGCGCTGCCTCTGGTGCGGGGGACGCCCAACTACGGCGGCGTCGTGCTCTGGAACCGACACTTCGACAGGAGGAGCCGCTACGGTCAGACCATCAAAGG	+			1755	755
chrChr11_mRNA_4094_28760003	m2	chrChr11_mRNA_4094_28760003:1618-1904	1617	1627	10	8	2	2	80	GGGGACGGGG	0	1627	1904	277	111	6	2	40.07	CTGGTGCGGCGCATCCACCCGCGGTTCTACGGCGACGCGGCGTGCACGAACAAGACCGACGGCGAGGGGCGGAGGAGCCTGTTCGACTGGGAGGACTGGGACGCGTGGACGTCGCGGTTCCCGGCGAGCCAGGTGTACGTGGGGCTTCCGGCGGAGGAGACGGCGGCGGACTGGATAAACCCGGAGTCGCTCTACTACGCCGTGATGCAGAGGGCGCAGACAGCGAGCAACTACGGCGGCGCCATGCTGTGGGACCGAGGCGCCGACAAAGCCTACG	+			1617	617
chrChr11_mRNA_4102_28781311	m1	chrChr11_mRNA_4102_28781311:1355-1721	1354	1366	12	10	3	1	83.33	GGGGCGGGCGGG	0	1366	1721	355	142	8	5	40	CTGGCGGAGTACAGCGTGAGCCTGGTGGACGGGTTCAACGTGGCGGTGGTGGTGACGCCGCACGGGTTCGAGCAGGGGCGGCTGTGCCCGTCGCTCGGGTGCGCCGTGGACCTCGCCGCGGACTGCCCCGGCGACGGGGGCAGGGGGGGGTGCATGGCGGCGGGGCAGGCGGAGGCGTTCAAGGCGAGGTGCCCGGACACGAGGACGACGCCGACGGACGTGGAGGTGACGCCGCAGCGGTGCATCCAGCCAGCCGAGCTCAAGGTCGTCTTCTGCCCGCCGGACAACACCTCCTCCACTCACTGACTGATTCATTGATGGTTAGCAAGGAGGAGTAGTGATTAGTCGCAAATAA	+			1354	354
chrChr11_mRNA_4102_28781311	m1	chrChr11_mRNA_4102_28781311:1502-1653	1501	1516	15	13	3	3	86.67	GGGGGCAGGGGGGGG	0	1516	1653	137	55	1	1	40.15	TGCATGGCGGCGGGGCAGGCGGAGGCGTTCAAGGCGAGGTGCCCGGACACGAGGACGACGCCGACGGACGTGGAGGTGACGCCGCAGCGGTGCATCCAGCCAGCCGAGCTCAAGGTCGTCTTCTGCCCGCCGGACAA	+			1501	501
chrChr11_mRNA_4102_28781311	m2	chrChr11_mRNA_4102_28781311:1502-1653	1501	1516	15	13	3	3	86.67	GGGGGCAGGGGGGGG	0	1516	1653	137	55	1	1	40.15	TGCATGGCGGCGGGGCAGGCGGAGGCGTTCAAGGCGAGGTGCCCGGACACGAGGACGACGCCGACGGACGTGGAGGTGACGCCGCAGCGGTGCATCCAGCCAGCCGAGCTCAAGGTCGTCTTCTGCCCGCCGGACAA	+			1501	501
chrChr11_mRNA_410_2247216	m1	chrChr11_mRNA_410_2247216:1200-1471	1199	1219	20	12	3	0	60	GGGAGCTGGGAGCCCGCGGG	7	1226	1471	245	98	3	0	40	CGGGAGGCGTGGGCGCGGCTGGAGCGGCTTCGCAAGGGCTACGCGCGCGACGTGCGGCAGCTGCGGAGGCAGTACTCGTACGAGATGCAGCTGCTGGAGGCCGAGCGGCAGCGCAAGGCGGAGGCCCGCGCCGAGGCCGCCCGCCTCGCCAACGAGGAGCGCAAGGCCACCAAGGCCGCCGCCGCGCAGACGCGCGCCGCCGAGCGCCGCGCCTTCGAGAAGGACTTCCGCCAAGCCCTTGTGAG	+			1199	199
chrChr11_mRNA_4130_28904610	m1	chrChr11_mRNA_4130_28904610:1197-1338	1196	1216	20	12	3	2	60	GGGTCCGGGGAGATATGGGG	0	1216	1338	122	49	6	2	40.16	CAGCACGGGGAGGCGGCGGGTCTGTAGGGAGGCGCGGGGGTACTGGAGTTGGCGGGCGGCATAGGCGGGAGCAGCTGCCTTCTTCTGATTTCTGAACAAGTAGCTAGAGATCAAACTAGATC	+			1196	196
chrChr11_mRNA_4130_28904610	m2	chrChr11_mRNA_4130_28904610:1203-1338	1202	1216	14	9	2	2	64.29	GGGGAGATATGGGG	0	1216	1338	122	49	6	2	40.16	CAGCACGGGGAGGCGGCGGGTCTGTAGGGAGGCGCGGGGGTACTGGAGTTGGCGGGCGGCATAGGCGGGAGCAGCTGCCTTCTTCTGATTTCTGAACAAGTAGCTAGAGATCAAACTAGATC	+			1202	202
chrChr11_mRNA_4131_28919820	m1	chrChr11_mRNA_4131_28919820:1272-1913	1271	1293	22	13	3	2	59.09	GGGGCTGCTGGGCACCGCGGGG	0	1293	1913	620	248	23	9	40	CACCCGACGCCGCAGTCGGGCGGCTTCCACCTGGGCGCCGGCGAGGAGGCGGCGTTGGAGGTGCCGGCGGGGTGGTCGGGGCGCGTGTGGCCGCGGCGGGGCTGCAGCTTCGACTCCCGCGGGCGCGGCAGCTGCGCGACGGGCGACTGCGGCGGCGTGCTGCGGTGCAACGGCGCGGCGGGGGCGACTCCCGCGACGGTGGTGGAGATGACGCTGGGGACGTCGGCGTCGGCGATGCACTTCTACGACGTGAGCCTGGTGGACGGGTTCAACGCGCCGGTGTCGATGGCGGCGGTGGGGGGAGGCGTGGGGTGCGGGACGGCGGCGTGCGGGGCGGACGTGAACGTGTGCTGCCCGTCGGCGCTGGAGGTGCGGGACAGGGAAGGGAGGGTGGCGGGT…	+			1271	271
chrChr11_mRNA_4131_28919820	m1	chrChr11_mRNA_4131_28919820:1590-1815	1589	1611	22	17	4	2	77.27	GGGGGGAGGCGTGGGGTGCGGG	2	1613	1815	202	81	9	2	40.1	GGCGGCGTGCGGGGCGGACGTGAACGTGTGCTGCCCGTCGGCGCTGGAGGTGCGGGACAGGGAAGGGAGGGTGGCGGGTTGCCGGAGCGCCTGCAGGGCCATGGGCGGCGACCGCTACTGCTGCACGGGGGACTACGCCTCGCCGTCGGCGTGCCGCCCCACCATCTTCTCCCACCTTTTCAAGGCCATCTGCCCTCGTGCG	+			1589	589
chrChr11_mRNA_4131_28919820	m2	chrChr11_mRNA_4131_28919820:1362-1894	1361	1374	13	10	2	2	76.92	GGGGTGGTCGGGG	0	1374	1894	520	208	19	7	40	CGCGTGTGGCCGCGGCGGGGCTGCAGCTTCGACTCCCGCGGGCGCGGCAGCTGCGCGACGGGCGACTGCGGCGGCGTGCTGCGGTGCAACGGCGCGGCGGGGGCGACTCCCGCGACGGTGGTGGAGATGACGCTGGGGACGTCGGCGTCGGCGATGCACTTCTACGACGTGAGCCTGGTGGACGGGTTCAACGCGCCGGTGTCGATGGCGGCGGTGGGGGGAGGCGTGGGGTGCGGGACGGCGGCGTGCGGGGCGGACGTGAACGTGTGCTGCCCGTCGGCGCTGGAGGTGCGGGACAGGGAAGGGAGGGTGGCGGGTTGCCGGAGCGCCTGCAGGGCCATGGGCGGCGACCGCTACTGCTGCACGGGGGACTACGCCTCGCCGTCGGCGTGCCGCCCC…	+			1361	361
chrChr11_mRNA_4131_28919820	m2	chrChr11_mRNA_4131_28919820:1590-1820	1589	1605	16	13	3	2	81.25	GGGGGGAGGCGTGGGG	0	1605	1820	215	86	10	2	40	TGCGGGACGGCGGCGTGCGGGGCGGACGTGAACGTGTGCTGCCCGTCGGCGCTGGAGGTGCGGGACAGGGAAGGGAGGGTGGCGGGTTGCCGGAGCGCCTGCAGGGCCATGGGCGGCGACCGCTACTGCTGCACGGGGGACTACGCCTCGCCGTCGGCGTGCCGCCCCACCATCTTCTCCCACCTTTTCAAGGCCATCTGCCCTCGTGCGTACAG	+			1589	589
chrChr11_mRNA_415_2276390	m1	chrChr11_mRNA_415_2276390:1101-1328	1100	1126	26	14	3	1	53.85	GGGTGACTCACCGGGACGAGGAGGGG	2	1128	1328	200	80	5	1	40	GAAGGTGACGGAGAAGGTGCCGATCCCGGAGACGCGGCGTCCCGACACCGCGAGGCACTTCGAGCGGAAGCTGGAGGAGCAAGGGTTCCACCGCCTGGAGCGCCACCCGGCGAACGGGCCCGCGCGGGCCGGCATCGGCGCGCCGCCGCCCAAGTCCGGCCGCGGCGGCAAGTTCACCTGGGAGGGGCCCGACGGCCCCG	+			1100	100
chrChr11_mRNA_452_2491745	m1	chrChr11_mRNA_452_2491745:1335-1941	1334	1355	21	11	3	1	52.38	GGGATATCGGGGAAGCTCGGG	1	1356	1941	585	234	16	5	40	AGGGCGGCAAGAACCGCCACCACCCGCCGGCGATGTTCCCCAAGAAGGTGGCCGTCACGGGAGGCGGCGGCCGCAACCCCAAGGCGGCCGTCCCCGAGCACGAGCCGACGTCGCCCAAGGTCTCCTGCATCGGCAAGGTCCTCTCCGACCGTGAGCGCGCGCGCCGGGGTCGCCGGCCGGCGGGGCGGATGGTCCCCGCCGGTGGCTGCTGCCCCGGGCTCGGCGGTCTGTTCCGCCGGAGTCACTCGCGGAAGAAGAACGCCGTGGAGTGCGTCGACCAGTCCCCGCCTCCGCTGCCTCCATGGGCGTCGAGGCGGGGAGAGCCGAAGGAGGTCAAGGAGGCGACGCCGGCGGCGGCGGCGGCGATGGCGCCGGGGTTGGGAGGGATGATGCGGTTCG…	+			1334	334
chrChr11_mRNA_452_2491745	m1	chrChr11_mRNA_452_2491745:1730-1929	1729	1742	13	10	3	1	76.92	GGGGTTGGGAGGG	0	1742	1929	187	75	5	1	40.11	ATGATGCGGTTCGCGTCGGGGAGGCGGGCGGCGGATTGGGCGACCGAGATGGAGCCGGATGGACGCGTGGCGAGATCTGGGCCGTTGTAGTAGAGGACTATTTGGGTTTGGTACGAGTCTCTGTTGCTGTTAGTTGGTGCCAGTGCTTTCGGTGTAGTTGAGATGTGTACATACTGCAGTTAGGACA	+			1729	729
chrChr11_mRNA_452_2491745	m1	chrChr11_mRNA_452_2491745:1760-1887	1759	1782	23	16	3	1	69.57	GGGGAGGCGGGCGGCGGATTGGG	5	1787	1887	100	40	2	0	40	GAGATGGAGCCGGATGGACGCGTGGCGAGATCTGGGCCGTTGTAGTAGAGGACTATTTGGGTTTGGTACGAGTCTCTGTTGCTGTTAGTTGGTGCCAGTG	+			1759	759
chrChr11_mRNA_455_2512383	m2	chrChr11_mRNA_455_2512383:1347-1514	1346	1364	18	12	3	2	66.67	GGGGGGTTTTGCAGGGGG	0	1364	1514	150	60	4	1	40	CGAGGAGGAGACGGAGGAGGGGGAGCGGGCTGGTGGTGCGGGCGGAGATGTTCGGGCAGCTCACCACCGGCCTGGAGTCCGCCTGGAACAAGCTGCGTGGCGTCGGTGAGTGACCCTGCTCCTTTTGATTCTCTCGTATGATGATGCTCT	+			1346	346
chrChr11_mRNA_458_2529744	m1	chrChr11_mRNA_458_2529744:86-360	85	104	19	14	3	1	73.68	GGGAGGAGGGGCCGGTGGG	1	105	360	255	102	10	0	40	AGGGCAGTGTTGCGGCCTATGGTGGGCTGGCGGCGCAAGGAGAAGGGCGAGGCAGCGCTGCGGCGGTGCAAGAGAAGGCGACGGCGGGAGCCTGCGAGGCTGCGACGGTGCATGCACAAGAGAGGCGCCTCGGCTAACTGACGACGGTCAAAGCTATGGTTTTTACTGGGCACTTGAGTTGTTGGGCTGGGCAGTTGGGCTTCCTTATTGGGTTGGGCTACCTGTCTGATTTTTGAGCTATGCGAGTTTAAGGAG	+			85	-915
chrChr11_mRNA_461_2539779	m1	chrChr11_mRNA_461_2539779:1287-1678	1286	1301	15	11	3	0	73.33	GGGAGCGGGAGCGGG	0	1301	1678	377	151	8	3	40.05	AGCGTGGCCGTCCGATCCGCGGCGCGGCCTATCCCGGAGACCGCCGCGTTGACCCTGGTCCCGTCGTCGTCCGCGGCGGCGATGGCGAAGTCGGCGCCGGTGAGGATACCGTCGGAGGCGGCGGCGGCGCGTAGGGGGGTGATGTGGGCGGCGCAGGCGGGCGGCGAGGACGGGGAGGCGGCCATGGTCCCGCCCCACGAGATCGTGGCGCGGCGCGCCGCGGCGCACAGCTCGGTGCTGGAGGGCTCCGGGAGGACGCTCAAGGGGCGCGACCTCCACCGCGTCCGCAACGCCGTCCTCCGCCGCACCGGCTTCCTCGACTGAGGCGAAGGCGAGTCGTCTCAGTCTGCTCTTCGCGATGAAATTTTGAAGACTCT	+			1286	286
chrChr11_mRNA_461_2539779	m1	chrChr11_mRNA_461_2539779:1435-1612	1434	1462	28	19	4	1	67.86	GGGGGGTGATGTGGGCGGCGCAGGCGGG	0	1462	1612	150	60	4	2	40	CGGCGAGGACGGGGAGGCGGCCATGGTCCCGCCCCACGAGATCGTGGCGCGGCGCGCCGCGGCGCACAGCTCGGTGCTGGAGGGCTCCGGGAGGACGCTCAAGGGGCGCGACCTCCACCGCGTCCGCAACGCCGTCCTCCGCCGCACCGG	+			1434	434
chrChr11_mRNA_475_2646300	m2	chrChr11_mRNA_475_2646300:1305-1546	1304	1313	9	8	2	2	88.89	GGGGCGGGG	1	1314	1546	232	93	4	1	40.09	GGCGGCGCCGGTGTTCGTGTACGCCGGCAACGAGGGCGACGTCGCGCTGTTCGCCAGCAACACCGGTTTCATGTGGGAGGCGGCGCCGCGGTTCCGCGCCATGCTCGTGTTCGTCGAGCACAGGTACTACGGCGAGTCGCTGCCGTTCGGCGGCACCAGGGCGGCGGCGTTCGCGGACGCGTCGGCGGCGGGGTACCTGACCACGGCGCAGGCGCTCGCCGACTTCGCGGAG	+			1304	304
chrChr11_mRNA_480_2689079	m1	chrChr11_mRNA_480_2689079:1464-1849	1463	1477	14	11	3	2	78.57	GGGCGGGGCTGGGG	0	1477	1849	372	149	6	1	40.05	ATGCGGAGGCGGTGGGCGCCGCCGGAGATAGAGATCCCCGGCGGCGGGAGCGGAGTCGGAGTCGGAGCGCGAGGGTACACCAGCCTCCGGGACATCCTCTCGTCGCCGGAGTACGCCGCGTCGAGCAAGTCCAGCTCCCCCGCCGACGGTGGCAGCGGCGGCGGCGGCGGCGGCGGCGGCGGCGGAGGGGACGTGCACATGATACGCCACCCGCTGGTGAAGCACGCGGCGTACGCCTACCTCCAGCTGACGCCGTCGGCGAGGGACGCCGCCGACGCCGCCGGCAGGAGGCGGCGGCGCAGCCGCGGCCCGCTCTGCCGCCTCCTCCTCGGCTGCCTCGGCTTCGTCGGCGCGCTCTTCGGACGGTGACTG	+			1463	463
chrChr11_mRNA_480_2689079	m2	chrChr11_mRNA_480_2689079:1468-1849	1467	1477	10	8	2	2	80	GGGGCTGGGG	0	1477	1849	372	149	6	1	40.05	ATGCGGAGGCGGTGGGCGCCGCCGGAGATAGAGATCCCCGGCGGCGGGAGCGGAGTCGGAGTCGGAGCGCGAGGGTACACCAGCCTCCGGGACATCCTCTCGTCGCCGGAGTACGCCGCGTCGAGCAAGTCCAGCTCCCCCGCCGACGGTGGCAGCGGCGGCGGCGGCGGCGGCGGCGGCGGCGGAGGGGACGTGCACATGATACGCCACCCGCTGGTGAAGCACGCGGCGTACGCCTACCTCCAGCTGACGCCGTCGGCGAGGGACGCCGCCGACGCCGCCGGCAGGAGGCGGCGGCGCAGCCGCGGCCCGCTCTGCCGCCTCCTCCTCGGCTGCCTCGGCTTCGTCGGCGCGCTCTTCGGACGGTGACTG	+			1467	467
chrChr11_mRNA_484_2730124	m1	chrChr11_mRNA_484_2730124:71-251	70	89	19	13	3	0	68.42	GGGCTGCGGGCGGAGCGGG	0	89	251	162	65	4	0	40.12	CGGCGGGCGGCGGTGGGCTACGAGCGGAGCAAGTGCGACGCCATGGCCGAGGCCTCGCCGGCGGCGTCAGCTCATTGGAATTGCCGCATGCTTGCTGTTGGTTGGGTATGGTGCATAGGCGCCCCAAGAGCACGCGCGTAAGGCTTCCTCGCCGCGGGTGGT	+			70	-930
chrChr11_mRNA_493_2789011	m1	chrChr11_mRNA_493_2789011:1290-1498	1289	1303	14	10	3	1	71.43	GGGAATTGGGGGGG	33	1336	1498	162	65	5	1	40.12	GATCGGAGGTGAGCAGTGGCGGCGGTGGCGGACGGGATGAAGGCGTGGGGGGTGATGCGGGAGCGGGCGTACGCCTTCGACCTCGTGCTCACGGAGGTCACTATGCCCACGCTCTCCGGCATCGAGCTGCTCTCCAGGATCGTCGCCTCCGACGAGTGCAAG	+			1289	289
chrChr11_mRNA_493_2789011	m2	chrChr11_mRNA_493_2789011:1059-1171	1058	1068	10	9	2	2	90	GGGGGTGGGG	1	1069	1171	102	41	5	1	40.2	CGGCGGGTGAAGGGCGGGGGGTGATCCGGTGGGACCAGATCCTGCCGCGGCGGTCCCTCCGCGTGCTGCTCGTCGAGCACGACGACTCCACCCGCCAGGTCG	+			1058	58
chrChr11_mRNA_498_2814473	m1	chrChr11_mRNA_498_2814473:502-700	501	518	17	15	4	3	88.24	GGGGAAGGGGGGGGGGG	0	518	700	182	73	8	5	40.11	AGTGTTCTGCAAACGATTTGAGAGAGATTTTAGGAGATTTTCGGAGGGAAGGAAAGATGACGACGCGTGAGTGGATGAACACTAGCTGGGCGGGGGGGGGGGGGGGGGTCGAGCCGGGGCAGCTCAGAAGCGACCTATATGGCACTAGGTTAGCACCAATGCGTCTGGCGCTGAGCTTAGTG	+			501	-499
chrChr11_mRNA_498_2814473	m2	chrChr11_mRNA_498_2814473:502-700	501	518	17	15	4	3	88.24	GGGGAAGGGGGGGGGGG	0	518	700	182	73	8	5	40.11	AGTGTTCTGCAAACGATTTGAGAGAGATTTTAGGAGATTTTCGGAGGGAAGGAAAGATGACGACGCGTGAGTGGATGAACACTAGCTGGGCGGGGGGGGGGGGGGGGGTCGAGCCGGGGCAGCTCAGAAGCGACCTATATGGCACTAGGTTAGCACCAATGCGTCTGGCGCTGAGCTTAGTG	+			501	-499
chrChr11_mRNA_499_2817601	m1	chrChr11_mRNA_499_2817601:1231-1805	1230	1248	18	14	3	1	77.78	GGGAGGCGGGGGAGCGGG	0	1248	1805	557	223	19	9	40.04	AGCGGGAGCGGCGGGGGAGGGGGCGCTGTCGTTCCTGTCGCGCGGCCTCCGGGAGGACCTGCGGCTGATCCGCGCGCGGGCGGGGGAGCTGGAGACGTTCCTGACCGCGCCGGTGCCGGAGCCGGAGCTGCTCGCGCGGCTCCGGCGCGCGTACTCGTCGTCGGCGGGGACCACGCGGCTGGACCTGTCGGCCATCGGGAAGGCGTTCGGGACGGGGGTGGTGGGGAGGGGGAGCAGGGGGGCGAGGTGGGGGTGGGAGGAGGTCCAGGAGGCCGAGGAGTGGGAGCCCATACGGATGGTCAAGGCGCGCCTCAGGGAGATGGAGCGGAGGCGGCAGTGGCAGGCCACCGACATGCTCCACAAGGTCAAGCTCAGCTTGGTGAGATTCCATACTTCCTG…	+			1230	230
chrChr11_mRNA_499_2817601	m1	chrChr11_mRNA_499_2817601:1252-1758	1251	1271	20	16	3	2	80	GGGAGCGGCGGGGGAGGGGG	7	1278	1758	480	192	15	7	40	GTTCCTGTCGCGCGGCCTCCGGGAGGACCTGCGGCTGATCCGCGCGCGGGCGGGGGAGCTGGAGACGTTCCTGACCGCGCCGGTGCCGGAGCCGGAGCTGCTCGCGCGGCTCCGGCGCGCGTACTCGTCGTCGGCGGGGACCACGCGGCTGGACCTGTCGGCCATCGGGAAGGCGTTCGGGACGGGGGTGGTGGGGAGGGGGAGCAGGGGGGCGAGGTGGGGGTGGGAGGAGGTCCAGGAGGCCGAGGAGTGGGAGCCCATACGGATGGTCAAGGCGCGCCTCAGGGAGATGGAGCGGAGGCGGCAGTGGCAGGCCACCGACATGCTCCACAAGGTCAAGCTCAGCTTGGTGAGATTCCATACTTCCTGGAGACTTTACCGAACTCTTACTGATTGCCC…	+			1251	251
chrChr11_mRNA_499_2817601	m1	chrChr11_mRNA_499_2817601:1445-1696	1444	1466	22	14	3	1	63.64	GGGAAGGCGTTCGGGACGGGGG	0	1466	1696	230	92	8	4	40	TGGTGGGGAGGGGGAGCAGGGGGGCGAGGTGGGGGTGGGAGGAGGTCCAGGAGGCCGAGGAGTGGGAGCCCATACGGATGGTCAAGGCGCGCCTCAGGGAGATGGAGCGGAGGCGGCAGTGGCAGGCCACCGACATGCTCCACAAGGTCAAGCTCAGCTTGGTGAGATTCCATACTTCCTGGAGACTTTACCGAACTCTTACTGATTGCCCCTGGAAGCAGGAATAACTT	+			1444	444
chrChr11_mRNA_499_2817601	m1	chrChr11_mRNA_499_2817601:1471-1655	1470	1490	20	16	4	3	80	GGGGAGGGGGAGCAGGGGGG	0	1490	1655	165	66	4	1	40	CGAGGTGGGGGTGGGAGGAGGTCCAGGAGGCCGAGGAGTGGGAGCCCATACGGATGGTCAAGGCGCGCCTCAGGGAGATGGAGCGGAGGCGGCAGTGGCAGGCCACCGACATGCTCCACAAGGTCAAGCTCAGCTTGGTGAGATTCCATACTTCCTGGAGACTTT	+			1470	470
chrChr11_mRNA_499_2817601	m2	chrChr11_mRNA_499_2817601:1261-1758	1260	1271	11	10	2	2	90.91	GGGGGAGGGGG	7	1278	1758	480	192	15	7	40	GTTCCTGTCGCGCGGCCTCCGGGAGGACCTGCGGCTGATCCGCGCGCGGGCGGGGGAGCTGGAGACGTTCCTGACCGCGCCGGTGCCGGAGCCGGAGCTGCTCGCGCGGCTCCGGCGCGCGTACTCGTCGTCGGCGGGGACCACGCGGCTGGACCTGTCGGCCATCGGGAAGGCGTTCGGGACGGGGGTGGTGGGGAGGGGGAGCAGGGGGGCGAGGTGGGGGTGGGAGGAGGTCCAGGAGGCCGAGGAGTGGGAGCCCATACGGATGGTCAAGGCGCGCCTCAGGGAGATGGAGCGGAGGCGGCAGTGGCAGGCCACCGACATGCTCCACAAGGTCAAGCTCAGCTTGGTGAGATTCCATACTTCCTGGAGACTTTACCGAACTCTTACTGATTGCCC…	+			1260	260
chrChr11_mRNA_499_2817601	m2	chrChr11_mRNA_499_2817601:1462-1689	1461	1474	13	11	2	2	84.62	GGGGGTGGTGGGG	0	1474	1689	215	86	7	3	40	AGGGGGAGCAGGGGGGCGAGGTGGGGGTGGGAGGAGGTCCAGGAGGCCGAGGAGTGGGAGCCCATACGGATGGTCAAGGCGCGCCTCAGGGAGATGGAGCGGAGGCGGCAGTGGCAGGCCACCGACATGCTCCACAAGGTCAAGCTCAGCTTGGTGAGATTCCATACTTCCTGGAGACTTTACCGAACTCTTACTGATTGCCCCTGGAAGCAGGA	+			1461	461
chrChr11_mRNA_499_2817601	m2	chrChr11_mRNA_499_2817601:1476-1655	1475	1490	15	12	3	2	80	GGGGGAGCAGGGGGG	0	1490	1655	165	66	4	1	40	CGAGGTGGGGGTGGGAGGAGGTCCAGGAGGCCGAGGAGTGGGAGCCCATACGGATGGTCAAGGCGCGCCTCAGGGAGATGGAGCGGAGGCGGCAGTGGCAGGCCACCGACATGCTCCACAAGGTCAAGCTCAGCTTGGTGAGATTCCATACTTCCTGGAGACTTT	+			1475	475
chrChr11_mRNA_538_3091820	m1	chrChr11_mRNA_538_3091820:951-1216	950	963	13	13	4	3	100	GGGGGGGGGGGGG	3	966	1216	250	100	5	4	40	TCGCCGCTCGGATCGCTGGCGACGAGCACTCCGCGTAGGCTCGTCGCGGCCACGTACGCCATCCCGAGCTCGGGGGCTACCCCGGTCGGAGGCGGAGCGCTTGGGGGCCGGGGTTTAATCGTGCGGAGGACTCGGTAGGGCTCGCCATACCTCGCGCCGTCCGGCGGCGCAGAGCGCGGCGTCGCCGCTGGGGAGAAGGACGGACTCAACGAGACGAGCGAGCGACGGCCGACAGGCGAAGGCGTTCTCG	+			950	-50
chrChr11_mRNA_538_3091820	m1	chrChr11_mRNA_538_3091820:1613-1727	1612	1627	15	11	3	0	73.33	GGGCGGCTGGGTGGG	0	1627	1727	100	40	3	0	40	CTGCAGGCTGTGGCTGCAGTTGGGCAGCGCGGCAGTAGCAGGTGGCGGGCCAACAAGTAGCAGGGCAGGCCGGCAGCAGCAGCAGATCAACAGGATGATT	+			1612	612
chrChr11_mRNA_538_3091820	m2	chrChr11_mRNA_538_3091820:951-1216	950	963	13	13	4	3	100	GGGGGGGGGGGGG	3	966	1216	250	100	5	4	40	TCGCCGCTCGGATCGCTGGCGACGAGCACTCCGCGTAGGCTCGTCGCGGCCACGTACGCCATCCCGAGCTCGGGGGCTACCCCGGTCGGAGGCGGAGCGCTTGGGGGCCGGGGTTTAATCGTGCGGAGGACTCGGTAGGGCTCGCCATACCTCGCGCCGTCCGGCGGCGCAGAGCGCGGCGTCGCCGCTGGGGAGAAGGACGGACTCAACGAGACGAGCGAGCGACGGCCGACAGGCGAAGGCGTTCTCG	+			950	-50
chrChr11_mRNA_538_3091820	m2	chrChr11_mRNA_538_3091820:1069-1224	1068	1079	11	9	2	2	81.82	GGGGGCCGGGG	5	1084	1224	140	56	2	1	40	TCGTGCGGAGGACTCGGTAGGGCTCGCCATACCTCGCGCCGTCCGGCGGCGCAGAGCGCGGCGTCGCCGCTGGGGAGAAGGACGGACTCAACGAGACGAGCGAGCGACGGCCGACAGGCGAAGGCGTTCTCGCTTCTTGG	+			1068	68
chrChr11_mRNA_53_314530	m1	chrChr11_mRNA_53_314530:1174-1324	1173	1189	16	11	3	0	68.75	GGGAAGCGGGAGCGGG	5	1194	1324	130	52	1	0	40	GTGCGCGTCGTGCAAGCTGCTGCGGCGGCGGTGCACGTCGGAGTGCGTGTTCGCGCCCTACTTCCCGGCGGAGGAGGCGCAGCGGTTCGCCATGGTGCACCGGGTGTTCGGCGCCAGCAACGTCAGCAAG	+			1173	173
chrChr11_mRNA_541_3110576	m2	chrChr11_mRNA_541_3110576:1302-1690	1301	1310	9	8	2	2	88.89	GGGGCGGGG	0	1310	1690	380	152	7	3	40	AGGACGAGCTCCTGTCCATCGAGTGGATCCGGCGGCTGCTCGAGGCGTTCCTGCTGTGCCAGGAGGAGTTCCGGGTGGTGGTGGCGCTGGCGCGCCGCCGCGGGGCGCTGTCGGCGGCGGCGGAGAAGATGGTGGGGGATTTCTACGAGCGCGCGGTGAAGGCGCTCGACGTGTGCAACGCCGCACGCGACGGCGTCGACCAGGTCAGGCGGTGGGAGCGGCTCGCCGGCATCGCGGCGTCCGTGCTGCTCGCCCCAGGGGAGATCCACGAGGGCCAGCTCCGCCGCGCGCGGAAGGCGCTCTCCGACCTCTCGGTGCTCCTCATCGACGACGCCGCGGCCGCCGCGGGTGGCGGCGGCGTCGCCTCCTTCCTCTCCTCC	+			1301	301
chrChr11_mRNA_565_3254508	m1	chrChr11_mRNA_565_3254508:1214-1362	1213	1229	16	14	3	3	87.5	GGGGGAGGGGGAGGGG	1	1230	1362	132	53	4	0	40.15	GGAGCAGGGCGGTGAAGGTGTCGGTGTGGTGGGACTTCCAGAGCTGCCACCTCCCGCAGGGCGCCAACCCGTGCCGCGTCGCCACGCGCGTCACGGCGGCGCTGCGGGACGCCGGCATCCGCGGCCCCGTCG	+			1213	213
chrChr11_mRNA_565_3254508	m2	chrChr11_mRNA_565_3254508:1214-1366	1213	1224	11	10	2	2	90.91	GGGGGAGGGGG	0	1224	1366	142	57	5	1	40.14	AGGGGAGGAGCAGGGCGGTGAAGGTGTCGGTGTGGTGGGACTTCCAGAGCTGCCACCTCCCGCAGGGCGCCAACCCGTGCCGCGTCGCCACGCGCGTCACGGCGGCGCTGCGGGACGCCGGCATCCGCGGCCCCGTCGACAT	+			1213	213
chrChr11_mRNA_56_341400	m2	chrChr11_mRNA_56_341400:929-1276	928	948	20	12	3	2	60	GGGGGGCTACGACAGCGGGG	28	976	1276	300	120	5	2	40	ATGTGGCCGGGCAAGAGCGAGCACAGCCGGCCGGAGGAGGAATTAAGCAACAAGCTAAGCTAAGCTAGCCAGAGGAAACAACAAGGAAAAGGAGAGATCGATCGAGCGATGGAGCGGTCGACGACGACGACGACGGAGCAGCAGCAGCAGCAGCAGCAGGGGCGGAGGAGAGGCGCAGGATGGCGGCGTTGGGCGGTGCTGGTGGCGACGGTGTGGATACAGGCGGTGACGGGGACAAACTTCGACTTCTCGGCCTACTCGTCGGCGCTCAAGGCGTCCCTGGGTGTCTCGCAGGAGGCG	+			928	-72
chrChr11_mRNA_572_3297930	m1	chrChr11_mRNA_572_3297930:1365-1509	1364	1387	23	19	6	3	82.61	GGGGGGGGGGGGGTTTGGGTGGG	5	1392	1509	117	47	3	2	40.17	GGTTGCTCTGCGCGTTGCCGCGGCATGTAGCTGTGTTTGGGTGCTGCTCTTCGTGGGGGTGGGGATTGGTTCGGCGGCGCGGTTGGAGTTCTGTTCCCTTGTGTTGGAATCACTCTG	+			1364	364
chrChr11_mRNA_572_3297930	m2	chrChr11_mRNA_572_3297930:1365-1516	1364	1377	13	13	4	3	100	GGGGGGGGGGGGG	2	1379	1516	137	55	5	2	40.15	TGGGTGGGTTTTCGGTTGCTCTGCGCGTTGCCGCGGCATGTAGCTGTGTTTGGGTGCTGCTCTTCGTGGGGGTGGGGATTGGTTCGGCGGCGCGGTTGGAGTTCTGTTCCCTTGTGTTGGAATCACTCTGTCTTAGG	+			1364	364
chrChr11_mRNA_580_3368898	m1	chrChr11_mRNA_580_3368898:183-708	182	198	16	11	3	1	68.75	GGGGTGGGAGCTCGGG	18	216	708	492	197	7	2	40.04	CCGGTGCTGTACAAGCCGGACATGCAGCTCGGCGCGCGGTTCGAGGTGCTCGCCGCGTCAACCATCCCGAGGATGTACCACTCGTCGGCGACGCTGGACACGCTCGGCCGCGTGCTCGTCGGCGGCAGCAACCCGCACGTCGGCTACGTGTTCGACAACGTGACGTACCCGACAGAGCTCAGCCTGGAGGCGTTCCTACCACCATACTTCGACGCACGGCTCGACGGCGTGCGGCCGCGGCTGGTGGCGGCGCCGTCGGAGGTCGGGTACGGGGAGGCGGCGGCGGTGAGGTTCGAGGTGCCCGGCGGCGCGGTCTCCGGTGGCCCCGAGGAGGTGCGCGTGGCGGCCGTGGCGCCGGCGTTCGCGACGCACTCCTTCGGGATGAACCAGAGGGTGGTG…	+			182	-818
chrChr11_mRNA_649_3789341	m1	chrChr11_mRNA_649_3789341:378-985	377	395	18	13	3	0	72.22	GGGAGGAGGTGGGAAGGG	0	395	985	590	236	12	4	40	AGCGAGGGGAACGAGGCGATGGACGAGGCGGCGACGTCCGGGTCCGGGAAGGAGAGGTCGGAGGCGAGGGAGGAGAGCAGCAGCGGGTCGAGGAGGTCGGGGGGCAGCGGGAGAGCGCGGAGGAGGTCGAGCGCGAGGCGCTTGCATACCGCCGACGACGGCGCCGCCAGGATCTCGGTCGCCACGGTGCGCGCCACCGCGGACACGTCCCGCCCCGCCGCGCACTGCTGCAGCGCCTGCAGCAGCGCCGACGACTGCCGCAGCGCGTCCGACGACCTCAGGTCGGCCGTGATCTGCGCCACGAGGAGGTCCATCTCGCCGCCGGCGATCGCCGGAGATGGGGGAGATGGGAGGTGGGTGGTACCGTGGTGGTGGTCGCAGATCTGGAGAGGAGAGGAG…	+			377	-623
chrChr11_mRNA_649_3789341	m1	chrChr11_mRNA_649_3789341:735-872	734	753	19	14	3	1	73.68	GGGGGAGATGGGAGGTGGG	7	760	872	112	45	1	1	40.18	GTGGTGGTGGTCGCAGATCTGGAGAGGAGAGGAGAACGCGAGCACGAGAAGGTAACGAAGAGTCAGTGCTACTACTGACAAGTGGGGTCCAATGCCAGCGAGGTCGATGGAG	+			734	-266
chrChr11_mRNA_651_3808587	m1	chrChr11_mRNA_651_3808587:391-520	390	403	13	10	3	0	76.92	GGGTGCGGGCGGG	0	403	520	117	47	0	0	40.17	AGGCGGAGGAGGCGCGCAGCTCCGGCAGGAGGCGGTCCAACACGAGGTGGCTGCGGTACACCGACCCGGCCGGCGCCGGCGCCCCACGCTGCCGCAGCGCGCCCGCGCCCGCGCCCG	+			390	-610
chrChr11_mRNA_651_3808587	m1	chrChr11_mRNA_651_3808587:1163-1413	1162	1176	14	12	3	2	85.71	GGGAGGGGAGGGGG	0	1176	1413	237	95	3	1	40.08	ATGGAGGAGGTGGAGAACACGAGCAAGCGGAAGGCGCCGGAGAGCGAGCACGCCGCCGCCGTCTCGGGGGAGCATCCGCCGCCTCCGCCGCCGCCTGACGCGGCGGCGAAGCGGCGGAACCTGTCGCGGTCGTGCATCCACGAGGTGGCGGTGCCCAAGGGCTACGCCGCGGCCAAGGACGAGGCGGTGCACGGGACGCTCTCGAGCCCGGCCTTCCATGGCGAGATGGCCAAGGCC	+			1162	162
chrChr11_mRNA_651_3808587	m2	chrChr11_mRNA_651_3808587:1167-1413	1166	1176	10	9	2	2	90	GGGGAGGGGG	0	1176	1413	237	95	3	1	40.08	ATGGAGGAGGTGGAGAACACGAGCAAGCGGAAGGCGCCGGAGAGCGAGCACGCCGCCGCCGTCTCGGGGGAGCATCCGCCGCCTCCGCCGCCGCCTGACGCGGCGGCGAAGCGGCGGAACCTGTCGCGGTCGTGCATCCACGAGGTGGCGGTGCCCAAGGGCTACGCCGCGGCCAAGGACGAGGCGGTGCACGGGACGCTCTCGAGCCCGGCCTTCCATGGCGAGATGGCCAAGGCC	+			1166	166
chrChr11_mRNA_665_3920826	m1	chrChr11_mRNA_665_3920826:1299-1513	1298	1326	28	20	3	3	71.43	GGGGGAGGTGGTGGGGCGCGCGCAGGGG	20	1346	1513	167	67	4	2	40.12	GAGGGTGATCGGCCTCCTGATGGACATGAACTTCGTGTTCACCGCCGGCGACCACAACGGCAGCAGCCTGGCGATCATGGGGCGGAACGAGGTGATGTCGCCGGTGAGGGAGATGAGCGTCGTCGGCGGCTCCGGCAAGTTCCGCATGGCGAGGGGGTACGCCGAGG	+			1298	298
chrChr11_mRNA_665_3920826	m2	chrChr11_mRNA_665_3920826:1299-1513	1298	1314	16	13	2	2	81.25	GGGGGAGGTGGTGGGG	32	1346	1513	167	67	4	2	40.12	GAGGGTGATCGGCCTCCTGATGGACATGAACTTCGTGTTCACCGCCGGCGACCACAACGGCAGCAGCCTGGCGATCATGGGGCGGAACGAGGTGATGTCGCCGGTGAGGGAGATGAGCGTCGTCGGCGGCTCCGGCAAGTTCCGCATGGCGAGGGGGTACGCCGAGG	+			1298	298
chrChr11_mRNA_681_4074186	m1	chrChr11_mRNA_681_4074186:1201-1412	1200	1224	24	14	3	2	58.33	GGGGTTTTGCCGCGGGATCGGGGG	8	1232	1412	180	72	8	5	40	GTGGGGTTAAGCGGATGGGGGAAGGGGGGGGGGGGGAGCAATCCGTTGCAGATGATGTGGTAGTTTCCATCGGGTGTTGTCTCTGCTCTGCTGTTCGCGTCATTCCACAGAGTAGAGGAGATTCGGCGCCGGGATTGCGATTTTGGTTCGCCATTGGCGGCGTCGTTGATTCTCGTCGTG	+			1200	200
chrChr11_mRNA_681_4074186	m2	chrChr11_mRNA_681_4074186:1220-1400	1219	1238	19	11	2	2	57.89	GGGGGAGCAATCCGTGGGG	2	1240	1400	160	64	7	4	40	AAGCGGATGGGGGAAGGGGGGGGGGGGGAGCAATCCGTTGCAGATGATGTGGTAGTTTCCATCGGGTGTTGTCTCTGCTCTGCTGTTCGCGTCATTCCACAGAGTAGAGGAGATTCGGCGCCGGGATTGCGATTTTGGTTCGCCATTGGCGGCGTCGTTG	+			1219	219
chrChr11_mRNA_686_4094598	m1	chrChr11_mRNA_686_4094598:1267-1444	1266	1279	13	9	3	0	69.23	GGGATCGGGAGGG	0	1279	1444	165	66	3	2	40	AGACGGCCCGAGTTCTGGCGAGGAGGGGGGCGGAGGTGATCATCCCGGCGAGGACGATGGAGAGCGGCAACGCGGTGAAGCAGAGCATCGCGGAGGAGGTCCCGGGGTCCAGGCTCCACGTCATGGAGATGGATCTCGCCTCGCTCGACTCCGTCCGCCGCTTCG	+			1266	266
chrChr11_mRNA_690_4130570	m2	chrChr11_mRNA_690_4130570:5-138	4	19	15	10	2	2	66.67	GGGGCGACGATGGGG	2	21	138	117	47	7	1	40.17	GGAGCAGCAAACAAAAAGGGATGATGAGGGAGAAGCTGGGCAGTCGGTGGGCTAGGGGTAGGGAAGGAAAAACATACATGTGGCTTCGTGGGCTAGAGCACGACCGTTGTGGACTAG	+			4	-996
chrChr11_mRNA_712_4301783	m1	chrChr11_mRNA_712_4301783:1357-1596	1356	1371	15	11	3	1	73.33	GGGCGATGGGAGGGG	0	1371	1596	225	90	10	4	40	AGAAGGAGTGGTACTTCTTCTCGCCGCGGGACCGGAAGTACCCGAACGGGCAGCGGCCGAACAGGGCGGCGGGGACGGGGTACTGGAAGGCGACGGGGGCGGACAAGCCGGTGGGGTCGCCGCGGGCGGTGGCGATCAAGAAGGCGCTCGTCTTCTACGCCGGGAAGCCGCCCAAGGGCGTCAAGACCAACTGGATCATGCACGAGTACCGCCTCGCCGACGTCG	+			1356	356
chrChr11_mRNA_712_4301783	m1	chrChr11_mRNA_712_4301783:1435-1582	1434	1451	17	13	3	2	76.47	GGGCGGCGGGGACGGGG	4	1455	1582	127	51	5	2	40.16	GGAAGGCGACGGGGGCGGACAAGCCGGTGGGGTCGCCGCGGGCGGTGGCGATCAAGAAGGCGCTCGTCTTCTACGCCGGGAAGCCGCCCAAGGGCGTCAAGACCAACTGGATCATGCACGAGTACCG	+			1434	434
chrChr11_mRNA_712_4301783	m2	chrChr11_mRNA_712_4301783:1442-1582	1441	1451	10	8	2	2	80	GGGGACGGGG	4	1455	1582	127	51	5	2	40.16	GGAAGGCGACGGGGGCGGACAAGCCGGTGGGGTCGCCGCGGGCGGTGGCGATCAAGAAGGCGCTCGTCTTCTACGCCGGGAAGCCGCCCAAGGGCGTCAAGACCAACTGGATCATGCACGAGTACCG	+			1441	441
chrChr11_mRNA_718_4375371	m2	chrChr11_mRNA_718_4375371:1118-1320	1117	1133	16	12	2	2	75	GGGGGAGCTGAGGGGG	7	1140	1320	180	72	6	2	40	GGTCCGGGAGGACGAGGGCGGCGGAGTGGCGGGCGGCGCAGCTGCGGGGGATCGTGAGGATGGTGGAGGAGAGGGAGGGGGACATCTCCGACGCGCTCCACTCCGACCTCGCCAAGCCTCGCATGGAGTCCTACCTCCACGAGGTGAGCGCCGCCTTTGTTGTTCTTTCTCTCCATGGAG	+			1117	117
chrChr11_mRNA_720_4397808	m1	chrChr11_mRNA_720_4397808:1081-1285	1080	1108	28	14	3	3	50	GGGGCGCCGCCCCCGGGGCCATCCGGGG	0	1108	1285	177	71	2	0	40.11	CGGCGGCGAAGCGGGCCCACCCCGGTGGCACCCCGCAGCCGCCTCCGCCCGCCGCGACGGCGGCGGCGCCCGTGGCGGAGGAGGAGGACATGATGGACGAGGACGTCTTCCTCGACGAGACCATCCTGGCGGAGGACGAGGAGGCGTTGCTGCTGCTCGACCGGGACGAGGCCCTCG	+			1080	80
chrChr11_mRNA_720_4397808	m2	chrChr11_mRNA_720_4397808:1081-1292	1080	1098	18	10	2	2	55.56	GGGGCGCCGCCCCCGGGG	4	1102	1292	190	76	3	1	40	CCGGGGCGGCGGCGAAGCGGGCCCACCCCGGTGGCACCCCGCAGCCGCCTCCGCCCGCCGCGACGGCGGCGGCGCCCGTGGCGGAGGAGGAGGACATGATGGACGAGGACGTCTTCCTCGACGAGACCATCCTGGCGGAGGACGAGGAGGCGTTGCTGCTGCTCGACCGGGACGAGGCCCTCGCCTCACG	+			1080	80
chrChr11_mRNA_758_4625100	m1	chrChr11_mRNA_758_4625100:1196-1427	1195	1217	22	14	3	1	63.64	GGGGAGCGGGCGGCCGCATGGG	0	1217	1427	210	84	6	3	40	TCGTCGGGAGGTGGTGGTGGAGGCCGGCGGCGGCGGGGCGGCGCGGCGTCGTCGCCGCGCGGGCGTCGTTCTTCAGCTCGCGGATCGGGCTCGACTCCCAGGTTCGTCGGTTCGATCGCCCGCCGCTCGTGAGCATTTCGTCGAATATCTGCGGGGCGGTCCTTGCCGCGCTGCTTTCTGGGGGTCGTTGCAGCGTAGTAGTTCTTGATT	+			1195	195
chrChr11_mRNA_791_4799321	m1	chrChr11_mRNA_791_4799321:1152-1351	1151	1174	23	14	3	2	60.87	GGGGATGATGGTGGGTCATGGGG	0	1174	1351	177	71	5	1	40.11	AGTGGCGCGACGACGACGGGCGGGCGCGGCGGATGGGGACGGTGTGGACGGCGAGCGCGCACATCATCACGGCGGTGATCGGCTCCGGCGTGCTGTCGCTGGCGTGGGCGATCGCGCAGCTCGGCTGGGTGGCCGGCCCCGCCGTCATGCTGCTCTTCGCCTTCGTCATCTACTACA	+			1151	151
chrChr11_mRNA_791_4799321	m1	chrChr11_mRNA_791_4799321:1192-1333	1191	1212	21	15	3	1	71.43	GGGCGGGCGCGGCGGATGGGG	1	1213	1333	120	48	2	0	40	CGGTGTGGACGGCGAGCGCGCACATCATCACGGCGGTGATCGGCTCCGGCGTGCTGTCGCTGGCGTGGGCGATCGCGCAGCTCGGCTGGGTGGCCGGCCCCGCCGTCATGCTGCTCTTCG	+			1191	191
chrChr11_mRNA_792_4806760	m1	chrChr11_mRNA_792_4806760:1202-1485	1201	1223	22	16	3	1	72.73	GGGGGAGGAGCGGCCGGGCGGG	42	1265	1485	220	88	5	0	40	GTGCTCGCCGGCGGCGGGTGCCTCGCCGGCTACGTGGTGCTGCCGCCGCACGAGGCGCCGCACTGGCTCCCCGCCGTCGGGCTGGCGCTCGTCGCGCTCCCGTGGGCGTTCTGGGTCGCCACGTGCTCGTACCGGTGTGTCCGGAGGCGCGCCGCCGACCGGCAGGCCATGGGCTCCGCCGCCGTGGCGCCGGCGGCCACCGGCAGCATGCGCTCGTGCG	+			1201	201
chrChr11_mRNA_802_4899862	m1	chrChr11_mRNA_802_4899862:1250-1432	1249	1265	16	16	5	4	100	GGGGGGGGGGGGGGGG	0	1265	1432	167	67	6	4	40.12	CGCAAGAATCGGAGTAGGAGGTCATGGTGGTTAGGGAAAAGCAAGGTGGCCGGATGGGGAAGGGGAAGGGGAAGGGGAAGGAGAAGGAGTGCGACATTAACTGCTTCGGGAGGAGCTTCTTCCGTGTGCTTCTCACCCTGCAATCTCTGGAGCGGATGGTGATGTCT	+			1249	249
chrChr11_mRNA_802_4899862	m2	chrChr11_mRNA_802_4899862:1250-1432	1249	1265	16	16	5	4	100	GGGGGGGGGGGGGGGG	0	1265	1432	167	67	6	4	40.12	CGCAAGAATCGGAGTAGGAGGTCATGGTGGTTAGGGAAAAGCAAGGTGGCCGGATGGGGAAGGGGAAGGGGAAGGGGAAGGAGAAGGAGTGCGACATTAACTGCTTCGGGAGGAGCTTCTTCCGTGTGCTTCTCACCCTGCAATCTCTGGAGCGGATGGTGATGTCT	+			1249	249
chrChr11_mRNA_815_4975043	m1	chrChr11_mRNA_815_4975043:1324-1470	1323	1344	21	16	5	3	76.19	GGGTTTTTGGGGGGGGGGGGG	4	1348	1470	122	49	4	2	40.16	AGATCGCGAGGTTTGGGGAGGGTTTAGGACTTCAGTTCAGATGCGGGAATTGGGGAAGCTGGCGATGCGTGTGAGGCTCGGTGTTTGCCGAATTGATGCGTTTGTTGGTCTCGATCTTGGTG	+			1323	323
chrChr11_mRNA_815_4975043	m2	chrChr11_mRNA_815_4975043:1332-1470	1331	1344	13	13	4	3	100	GGGGGGGGGGGGG	4	1348	1470	122	49	4	2	40.16	AGATCGCGAGGTTTGGGGAGGGTTTAGGACTTCAGTTCAGATGCGGGAATTGGGGAAGCTGGCGATGCGTGTGAGGCTCGGTGTTTGCCGAATTGATGCGTTTGTTGGTCTCGATCTTGGTG	+			1331	331
chrChr11_mRNA_822_5006268	m1	chrChr11_mRNA_822_5006268:1262-1589	1261	1282	21	12	3	2	57.14	GGGGCTCGGGTTCTTGCGGGG	0	1282	1589	307	123	14	5	40.07	TGGAAGATGTGTTTTTGGGGGGCGGATTCGGGTTGGGGGCGTTGGGGAGGTGCGGAAAGGTGGGAATTTGGGGGCTGATTTGGGTGGTTTGTTTTTGTTGTTGTTTGCAGGATTTAGGGTTTTTGGTGGTGAGAGGGGGAAAATGGCGACGGCCGTGGCGTGCGCGGAGAGGGCGACGAGCGACATGCTGATCGGGCCGGATTGGGCGGTGAACATCGAGCTCTGCGACATCATCAACATGGATCCCGGGTCTGGCTTCTCTCTCTCGATGATGCCTCTGTTCGAGACTTTTTGTTTAGGTTCTTTG	+			1261	261
chrChr11_mRNA_822_5006268	m1	chrChr11_mRNA_822_5006268:1299-1562	1298	1321	23	16	4	2	69.57	GGGGGGCGGATTCGGGTTGGGGG	1	1322	1562	240	96	10	3	40	GTTGGGGAGGTGCGGAAAGGTGGGAATTTGGGGGCTGATTTGGGTGGTTTGTTTTTGTTGTTGTTTGCAGGATTTAGGGTTTTTGGTGGTGAGAGGGGGAAAATGGCGACGGCCGTGGCGTGCGCGGAGAGGGCGACGAGCGACATGCTGATCGGGCCGGATTGGGCGGTGAACATCGAGCTCTGCGACATCATCAACATGGATCCCGGGTCTGGCTTCTCTCTCTCGATGATGCCTCTG	+			1298	298
chrChr11_mRNA_822_5006268	m1	chrChr11_mRNA_822_5006268:1344-1537	1343	1366	23	12	3	1	52.17	GGGAATTTGGGGGCTGATTTGGG	1	1367	1537	170	68	6	1	40	GGTTTGTTTTTGTTGTTGTTTGCAGGATTTAGGGTTTTTGGTGGTGAGAGGGGGAAAATGGCGACGGCCGTGGCGTGCGCGGAGAGGGCGACGAGCGACATGCTGATCGGGCCGGATTGGGCGGTGAACATCGAGCTCTGCGACATCATCAACATGGATCCCGGGTCTGG	+			1343	343
chrChr11_mRNA_822_5006268	m2	chrChr11_mRNA_822_5006268:1317-1550	1316	1329	13	10	2	2	76.92	GGGGGCGTTGGGG	1	1330	1550	220	88	9	2	40	GGTGCGGAAAGGTGGGAATTTGGGGGCTGATTTGGGTGGTTTGTTTTTGTTGTTGTTTGCAGGATTTAGGGTTTTTGGTGGTGAGAGGGGGAAAATGGCGACGGCCGTGGCGTGCGCGGAGAGGGCGACGAGCGACATGCTGATCGGGCCGGATTGGGCGGTGAACATCGAGCTCTGCGACATCATCAACATGGATCCCGGGTCTGGCTTCTCTCTCTCG	+			1316	316
chrChr11_mRNA_82_484697	m1	chrChr11_mRNA_82_484697:731-1090	730	754	24	16	3	2	66.67	GGGGCAGTGGGGTGGCGCCGCGGG	1	755	1090	335	134	8	3	40	GAGGGAGGCGGCGAGGAGAAGGGACGTGGAGGAGGAGGGGTTAGCTAGGGTTTTGGAGAGCGGCGAGGGGAATGGATAGGGGAAGCCGGAGGCGGAGACGACGAGAGAGAGCGACACGGTGGCCGCCATGTCTGAGTTTTTTTTTTTTTGGCGCGCGGTCGAGAGCGAGTATATCCATCCACGTAGGTGTGTCGAGATGTATTAGCACGAATCTTAAAGCACCCAACTTTGTTCTCGATTGTTCTGACGGCGAGAGAACCAACCAACCCTACCTTGGCTTTGCCGGCGGGCGGCGGCGATGGCGTCCGCGACGGAGGCGGAGGCTGAGGAGAGGG	+			730	-270
chrChr11_mRNA_82_484697	m2	chrChr11_mRNA_82_484697:731-1094	730	742	12	9	2	2	75	GGGGCAGTGGGG	0	742	1094	352	141	9	3	40.06	TGGCGCCGCGGGAGAGGGAGGCGGCGAGGAGAAGGGACGTGGAGGAGGAGGGGTTAGCTAGGGTTTTGGAGAGCGGCGAGGGGAATGGATAGGGGAAGCCGGAGGCGGAGACGACGAGAGAGAGCGACACGGTGGCCGCCATGTCTGAGTTTTTTTTTTTTTGGCGCGCGGTCGAGAGCGAGTATATCCATCCACGTAGGTGTGTCGAGATGTATTAGCACGAATCTTAAAGCACCCAACTTTGTTCTCGATTGTTCTGACGGCGAGAGAACCAACCAACCCTACCTTGGCTTTGCCGGCGGGCGGCGGCGATGGCGTCCGCGACGGAGGCGGAGGCTGAGGAGAGGGACAA	+			730	-270
chrChr11_mRNA_879_5399320	m1	chrChr11_mRNA_879_5399320:1278-1974	1277	1289	12	11	3	2	91.67	GGGGCGGGGGGG	0	1289	1974	685	274	20	6	40	CGATTTGGCGCGCGCGGCCGAGCTCCGGATCGCCGGATTTGTGCGTGAGCGCGTGGAGTTTGTGGCGGTGTGCTCGTGTTGCTGTTGGTGGTGAGGTGTGAGGTGAGGTGGGGTGGTGTGGCTTCTGCTGCTGCTGCTACTGCTGCTGCTGGTGCTTAATTTTGCTCGGGTTCGTGGGGTTGGGAAGCGAGGGATGCGATCTGGGAGGTGTTCGGGAGCTCGGTGTTGCTTAATTCCGGTGCTGGTTTGCGGTGGTGCGCGCGCGGCTTCTTCTCGGGGTGGATTTGGTGGTGGTTTTTTTTGTTGCCCTCGTTGTTGCGGGTGGATTTCGGGGGGAGGGAGAGTTTGAGGGATGACTGCTCGTTCTTGCTCAATTCCGGTGGATCTTACGGTGGAAGG…	+			1277	277
chrChr11_mRNA_879_5399320	m1	chrChr11_mRNA_879_5399320:1457-1898	1456	1473	17	11	3	1	64.71	GGGTTCGTGGGGTTGGG	0	1473	1898	425	170	15	4	40	AAGCGAGGGATGCGATCTGGGAGGTGTTCGGGAGCTCGGTGTTGCTTAATTCCGGTGCTGGTTTGCGGTGGTGCGCGCGCGGCTTCTTCTCGGGGTGGATTTGGTGGTGGTTTTTTTTGTTGCCCTCGTTGTTGCGGGTGGATTTCGGGGGGAGGGAGAGTTTGAGGGATGACTGCTCGTTCTTGCTCAATTCCGGTGGATCTTACGGTGGAAGGATGGCGAGCTGAGTAAAGGCGCGCGATATCTTGCTGCGGTTTGTGCGGAGCTTCGGAGCACTTTGTCATTGCTGGCAAGGATGATGCCGTCGGGGCCGCTCAACCCGATGGGTCCCGGGCAGCCGGTGGGCGCCGCCGCCTCGCTGCTCCGGACGAGCTCAAGCCTGCTTAGTGGTGGTCAGCA…	+			1456	456
chrChr11_mRNA_879_5399320	m1	chrChr11_mRNA_879_5399320:1480-1897	1479	1505	26	14	3	0	53.85	GGGATGCGATCTGGGAGGTGTTCGGG	20	1525	1897	372	149	12	4	40.05	CGGTGCTGGTTTGCGGTGGTGCGCGCGCGGCTTCTTCTCGGGGTGGATTTGGTGGTGGTTTTTTTTGTTGCCCTCGTTGTTGCGGGTGGATTTCGGGGGGAGGGAGAGTTTGAGGGATGACTGCTCGTTCTTGCTCAATTCCGGTGGATCTTACGGTGGAAGGATGGCGAGCTGAGTAAAGGCGCGCGATATCTTGCTGCGGTTTGTGCGGAGCTTCGGAGCACTTTGTCATTGCTGGCAAGGATGATGCCGTCGGGGCCGCTCAACCCGATGGGTCCCGGGCAGCCGGTGGGCGCCGCCGCCTCGCTGCTCCGGACGAGCTCAAGCCTGCTTAGTGGTGGTCAGCAGGGGATGGGCAGTGGCGGAGGCATG	+			1479	479
chrChr11_mRNA_879_5399320	m1	chrChr11_mRNA_879_5399320:1609-1897	1608	1629	21	14	4	1	66.67	GGGTGGATTTCGGGGGGAGGG	38	1667	1897	230	92	6	2	40	GGTGGATCTTACGGTGGAAGGATGGCGAGCTGAGTAAAGGCGCGCGATATCTTGCTGCGGTTTGTGCGGAGCTTCGGAGCACTTTGTCATTGCTGGCAAGGATGATGCCGTCGGGGCCGCTCAACCCGATGGGTCCCGGGCAGCCGGTGGGCGCCGCCGCCTCGCTGCTCCGGACGAGCTCAAGCCTGCTTAGTGGTGGTCAGCAGGGGATGGGCAGTGGCGGAGGCATG	+			1608	608
chrChr11_mRNA_879_5399320	m2	chrChr11_mRNA_879_5399320:1278-1974	1277	1289	12	11	3	2	91.67	GGGGCGGGGGGG	0	1289	1974	685	274	20	6	40	CGATTTGGCGCGCGCGGCCGAGCTCCGGATCGCCGGATTTGTGCGTGAGCGCGTGGAGTTTGTGGCGGTGTGCTCGTGTTGCTGTTGGTGGTGAGGTGTGAGGTGAGGTGGGGTGGTGTGGCTTCTGCTGCTGCTGCTACTGCTGCTGCTGGTGCTTAATTTTGCTCGGGTTCGTGGGGTTGGGAAGCGAGGGATGCGATCTGGGAGGTGTTCGGGAGCTCGGTGTTGCTTAATTCCGGTGCTGGTTTGCGGTGGTGCGCGCGCGGCTTCTTCTCGGGGTGGATTTGGTGGTGGTTTTTTTTGTTGCCCTCGTTGTTGCGGGTGGATTTCGGGGGGAGGGAGAGTTTGAGGGATGACTGCTCGTTCTTGCTCAATTCCGGTGGATCTTACGGTGGAAGG…	+			1277	277
chrChr11_mRNA_880_5419433	m1	chrChr11_mRNA_880_5419433:1462-2000	1461	1478	17	11	3	1	64.71	GGGTTTGCGGGGTTGGG	0	1478	2000	522	209	15	8	40.04	AGGCGAGGGATGCGATCTGGGGGGTGTTCGGGGAGCTCGGCGTTGCTTAATTCCGCTGATGGTTTCTGCGCGTGTTTCTTCGTTTTCGGGGTGGATTCGGTGGTGGTTTTGTTGCGCTCGGTGTTGTTGTTGCGGGAGGGGGAGGTTGGGTTTGGTGCTCGCTGGTGCTGGTTTTCGGTTGGCTTTTTGGGCGATGGAGTTTGACACAGTAGATTTGTTCTGGTAATGGTGGTGTAGATCCCGTGGTTGTGTTCTGAGGTTGCAATCTGTGGTTTGTTTTCAGGGGGATGACCGCTTGTTCTTGCTCAATTCCGGTGGATCTTACGGTGGAAGGATGGCGAGCTGAGTGAAGGCGCGCGTGATCTTGCAGCGGTTTGTGCGGGGGAGGTTTGGAGCACT…	+			1461	461
chrChr11_mRNA_880_5419433	m1	chrChr11_mRNA_880_5419433:1485-2000	1484	1511	27	16	4	2	59.26	GGGATGCGATCTGGGGGGTGTTCGGGG	47	1558	2000	442	177	11	6	40.05	CGTTTTCGGGGTGGATTCGGTGGTGGTTTTGTTGCGCTCGGTGTTGTTGTTGCGGGAGGGGGAGGTTGGGTTTGGTGCTCGCTGGTGCTGGTTTTCGGTTGGCTTTTTGGGCGATGGAGTTTGACACAGTAGATTTGTTCTGGTAATGGTGGTGTAGATCCCGTGGTTGTGTTCTGAGGTTGCAATCTGTGGTTTGTTTTCAGGGGGATGACCGCTTGTTCTTGCTCAATTCCGGTGGATCTTACGGTGGAAGGATGGCGAGCTGAGTGAAGGCGCGCGTGATCTTGCAGCGGTTTGTGCGGGGGAGGTTTGGAGCACTTTGTCATTGCCGGCAAGGATGGTGCCGTCGGGGCCGCCGAACCCGATGGGTCCTGGGCAGCCGGTTGGCGCGGCCTCGTT…	+			1484	484
chrChr11_mRNA_880_5419433	m2	chrChr11_mRNA_880_5419433:1497-2000	1496	1511	15	11	3	2	73.33	GGGGGGTGTTCGGGG	47	1558	2000	442	177	11	6	40.05	CGTTTTCGGGGTGGATTCGGTGGTGGTTTTGTTGCGCTCGGTGTTGTTGTTGCGGGAGGGGGAGGTTGGGTTTGGTGCTCGCTGGTGCTGGTTTTCGGTTGGCTTTTTGGGCGATGGAGTTTGACACAGTAGATTTGTTCTGGTAATGGTGGTGTAGATCCCGTGGTTGTGTTCTGAGGTTGCAATCTGTGGTTTGTTTTCAGGGGGATGACCGCTTGTTCTTGCTCAATTCCGGTGGATCTTACGGTGGAAGGATGGCGAGCTGAGTGAAGGCGCGCGTGATCTTGCAGCGGTTTGTGCGGGGGAGGTTTGGAGCACTTTGTCATTGCCGGCAAGGATGGTGCCGTCGGGGCCGCCGAACCCGATGGGTCCTGGGCAGCCGGTTGGCGCGGCCTCGTT…	+			1496	496
chrChr11_mRNA_946_5919022	m1	chrChr11_mRNA_946_5919022:976-1324	975	992	17	14	4	2	82.35	GGGGGGGTGGGCAGGGG	10	1002	1324	322	129	8	3	40.06	GCACTGCAGTGGCAGTGCAGCTAGCCTAAAGTTTGCCGATTCCCCATGGAGTGAACGCAACTAGACCTTGGGAGTGAGGGGGAGGCGGCCATGGCGGTGGCGGAAGTCGGGGGAATGCTTGCATCTGCCGTCCTCAAGGTGGCGACCCAGAAGCTGGGCGCCGCCATAGCGGGCCGGGTCATGCTCCAGTGGAACTTCGACAAGGATCTGGAGGGGATGAAGGCCACGCTGGAGTCTGTGGACGCGGTGCTCAGGGACGCCGAGAGGCGGTCGATCCGCGACGCGGCGGTGCGGCTGTGGCTGAGGAGGCTCAAGGACGCCG	+			975	-25
chrChr11_mRNA_946_5919022	m2	chrChr11_mRNA_946_5919022:976-1324	975	992	17	14	4	2	82.35	GGGGGGGTGGGCAGGGG	10	1002	1324	322	129	8	3	40.06	GCACTGCAGTGGCAGTGCAGCTAGCCTAAAGTTTGCCGATTCCCCATGGAGTGAACGCAACTAGACCTTGGGAGTGAGGGGGAGGCGGCCATGGCGGTGGCGGAAGTCGGGGGAATGCTTGCATCTGCCGTCCTCAAGGTGGCGACCCAGAAGCTGGGCGCCGCCATAGCGGGCCGGGTCATGCTCCAGTGGAACTTCGACAAGGATCTGGAGGGGATGAAGGCCACGCTGGAGTCTGTGGACGCGGTGCTCAGGGACGCCGAGAGGCGGTCGATCCGCGACGCGGCGGTGCGGCTGTGGCTGAGGAGGCTCAAGGACGCCG	+			975	-25
chrChr11_mRNA_949_5947363	m1	chrChr11_mRNA_949_5947363:1337-1614	1336	1359	23	14	3	2	60.87	GGGCACGGCGCAGGGGTTCGGGG	0	1359	1614	255	102	5	0	40	TGCGGGTGTCGGAGGGCGGGTTGGTGACGGACCTGAGCATGCACCTGGTGATGGAGGCCGGCGAGCACCGCGGCAGCTCGGTGGCGATCAAGGGCCGGATCGACGTCGGCGTCGGCGTGCGCGAGTCGGTGGTCGTCGGCGGCACCGGCCGGTTCCGGCTCGCGCGCGGGTACATGGCCAGCAGCAGCTACGACTACAGCCTCGCCGCCGGCGGCGTCGTCGAGATCCACGTCTACCTGCAGCACTAGCTAGCAG	+			1336	336
chrChr11_mRNA_949_5947363	m1	chrChr11_mRNA_949_5947363:1363-1590	1362	1379	17	12	3	0	70.59	GGGTGTCGGAGGGCGGG	1	1380	1590	210	84	2	0	40	TGGTGACGGACCTGAGCATGCACCTGGTGATGGAGGCCGGCGAGCACCGCGGCAGCTCGGTGGCGATCAAGGGCCGGATCGACGTCGGCGTCGGCGTGCGCGAGTCGGTGGTCGTCGGCGGCACCGGCCGGTTCCGGCTCGCGCGCGGGTACATGGCCAGCAGCAGCTACGACTACAGCCTCGCCGCCGGCGGCGTCGTCGAGATCCACG	+			1362	362
chrChr11_mRNA_949_5947363	m2	chrChr11_mRNA_949_5947363:1349-1614	1348	1359	11	8	2	2	72.73	GGGGTTCGGGG	0	1359	1614	255	102	5	0	40	TGCGGGTGTCGGAGGGCGGGTTGGTGACGGACCTGAGCATGCACCTGGTGATGGAGGCCGGCGAGCACCGCGGCAGCTCGGTGGCGATCAAGGGCCGGATCGACGTCGGCGTCGGCGTGCGCGAGTCGGTGGTCGTCGGCGGCACCGGCCGGTTCCGGCTCGCGCGCGGGTACATGGCCAGCAGCAGCTACGACTACAGCCTCGCCGCCGGCGGCGTCGTCGAGATCCACGTCTACCTGCAGCACTAGCTAGCAG	+			1348	348
chrChr11_mRNA_955_5996508	m2	chrChr11_mRNA_955_5996508:1354-1564	1353	1369	16	11	2	2	68.75	GGGGCGCGCCAGGGGG	3	1372	1564	192	77	4	1	40.1	TACATGTTCTCGTCGCGGACGGACTCGGCGCTGCTGTTCAGCGCCACCATGGAGTTCACGGCGGGGGTGCACCGCGGCGGCGCCGTGTCGGTGCTCGCCAGGGACGCCATCCTCGACGAGGTGAGGGAGCTGCCGGTGGTCGGCGGCGCCGGCGTGCTCCGCGGCGCCGCCGGGTACGGCCTCCTCAGGACG	+			1353	353
chrChr11_mRNA_965_6066797	m1	chrChr11_mRNA_965_6066797:1152-1441	1151	1164	13	10	3	0	76.92	GGGAGCGGGAGGG	0	1164	1441	277	111	8	3	40.07	CGTTCGTCGCCGTCGTCGTCGCGGCGGCGGCGGGGGGCGCGCCGGAGACGGAGCCGTCCCCGGCTACGGCGGCCGGGGCGGCGGCGCAGGGGAAGAAGAAGACGGTGGACACGAGGATACACTGGTCGGACCCGGACGAAGGGTGGGTCGGCGGGAACGCCAAGAAGGACGGCGGCGGCCGGAAGAAGGAGCCGCTCGGTGGGAGGTTCGCCGACCTCATCAACAACCCGTCCGAGTCTCACTACCAGTTGAGTGCTACTGCTGCCTCTCTTGTCCC	+			1151	151
chrChr11_mRNA_965_6066797	m2	chrChr11_mRNA_965_6066797:1239-1400	1238	1256	18	13	2	2	72.22	GGGGCGGCGGCGCAGGGG	2	1258	1400	142	57	4	0	40.14	GAAGAAGACGGTGGACACGAGGATACACTGGTCGGACCCGGACGAAGGGTGGGTCGGCGGGAACGCCAAGAAGGACGGCGGCGGCCGGAAGAAGGAGCCGCTCGGTGGGAGGTTCGCCGACCTCATCAACAACCCGTCCGAG	+			1238	238
chrChr11_mRNA_971_6109578	m2	chrChr11_mRNA_971_6109578:388-543	387	401	14	11	2	2	78.57	GGGGGAGGCTGGGG	0	401	543	142	57	2	0	40.14	CGCACGGCGGCGACGGTGGATGGGCATGGAGGAGGTGCAGTGAGTGGAGCTGGAGGACAGAGGTGGACATGATGGTGATCAGCGCTTTCTTCGTTGGCTCCGGCGAGGGTCTCAAGCACCAACATCAAGTCGTCGGCGCTCG	+			387	-613
chrChr11_mRNA_975_6147801	m1	chrChr11_mRNA_975_6147801:1436-1635	1435	1458	23	13	3	1	56.52	GGGCAAAGGGAAGAAGCGCGGGG	0	1458	1635	177	71	6	3	40.11	AGATGGGAGGAGTGACGAGCAGCAGGGGGAGGGGAGCGACAGGAAGATGGGCGCACCGGCGGCGGGCGGAGGGGAGCGACAGGCGCGCATCGGCGGCGGCGAGCGGAGAGTTGCTGAAGGCGACGACGCAACGCCGATCCCCTTTCCTTTTTCCTCTCTCGTTTTTTCGCTTTCTTT	+			1435	435
chrChr11_mRNA_975_6147801	m2	chrChr11_mRNA_975_6147801:1483-1614	1482	1492	10	9	2	2	90	GGGGGAGGGG	0	1492	1614	122	49	3	1	40.16	AGCGACAGGAAGATGGGCGCACCGGCGGCGGGCGGAGGGGAGCGACAGGCGCGCATCGGCGGCGGCGAGCGGAGAGTTGCTGAAGGCGACGACGCAACGCCGATCCCCTTTCCTTTTTCCTC	+			1482	482
chrChr12_mRNA_1110_7117102	m1	chrChr12_mRNA_1110_7117102:191-335	190	213	23	15	3	2	65.22	GGGGGAAAGGGAGAGAGATGGGG	0	213	335	122	49	4	1	40.16	TGGGAGGTGGCGTGGTGGGGCCCACGAATAGCCAAGCAAAGAGACTCCAAGTTTGGCCAGTGATGGGTGTGATTTGGCCATCCAGATGGCTTGGCTAACTGGCTGGAGAGGCTGTTGGAGGG	+			190	-810
chrChr12_mRNA_1111_7112287	m1	chrChr12_mRNA_1111_7112287:1513-1849	1512	1534	22	16	4	2	72.73	GGGGAGGAGCTGGGTCGGGGGG	0	1534	1849	315	126	6	2	40	AGTTCGGGGTGACGCGGCGGTGCCGGGACGCGGTGACGGGGGAGCGGCTGGCGTGCAAGTCGATCAGCAAGCGGAAGCTCCGGAGCAGCGTGGACGTGGAGGACGTGCGGCGGGAGGTGGCCATCATGCGGTCGCTGCCGGCGCACGCCAACGTGGTGAGGCTCCGGGAGGCGTTCGAGGACGCCGACGCCGTCCACCTCGTCATGGAGGTCTGCGAGGGCGGCGAGCTCTTCGACCGCATCGTCGCCCGCGGCCACTACACCGAGCGCGCCGCCGCCGCCGTCATGCGCACCATCATGGACGTCGTCCAGGTCT	+			1512	512
chrChr12_mRNA_1111_7112287	m2	chrChr12_mRNA_1111_7112287:1529-1846	1528	1543	15	11	3	2	73.33	GGGGGGAGTTCGGGG	1	1544	1846	302	121	5	1	40.07	GACGCGGCGGTGCCGGGACGCGGTGACGGGGGAGCGGCTGGCGTGCAAGTCGATCAGCAAGCGGAAGCTCCGGAGCAGCGTGGACGTGGAGGACGTGCGGCGGGAGGTGGCCATCATGCGGTCGCTGCCGGCGCACGCCAACGTGGTGAGGCTCCGGGAGGCGTTCGAGGACGCCGACGCCGTCCACCTCGTCATGGAGGTCTGCGAGGGCGGCGAGCTCTTCGACCGCATCGTCGCCCGCGGCCACTACACCGAGCGCGCCGCCGCCGCCGTCATGCGCACCATCATGGACGTCGTCCAGG	+			1528	528
chrChr12_mRNA_1128_7244392	m1	chrChr12_mRNA_1128_7244392:1266-2000	1265	1288	23	16	3	1	69.57	GGGGCGCGGGCGGCGGTGCAGGG	0	1288	2000	712	289	16	9	40.59	CGGGGTGCGGCCGGCAGCAACCTGCGGGCGCGGCCGGCGAGCAGCGCCTTGCGGGGGCGCGGCCGGCAATCGGCGTAGGAGGGCGCGACCGACGAGCGGCGCCGTGCGGGGGCGCGGCTGGTCGAGCGGCATGCGAGGGCGCCGTGCGGAGCGTTGTCGGCAGTAGCTCGCGGTGGCGTGCGGTGGCACCGTGCAGTGGTGCGCGCGGCGTCGGGTGCGCCGTGCGGGGGCGCGGCCAGCGACGGCGCGCGACGGCCGGCGGCTACGCCGTGCGGGGCGCGGCCAACGGCGGCGAGCACAGCGGCGTGTGGTGGCGCGCGCGGCTTCGGGTGCGCCGTGCGGGGAAGCGGCCAGCGACGGCGCGCGACGGCCGGCGGCTGCGCCGTGCGGGGGCGCGGC…	+			1265	265
chrChr12_mRNA_1136_7293407	m1	chrChr12_mRNA_1136_7293407:1226-1348	1225	1244	19	14	3	0	73.68	GGGTGCGGGAGGCGGAGGG	2	1246	1348	102	41	5	1	40.2	CGGGCGGCCTCGCCGCGTCTCCCTGCGCCGCCGACGGGAGCGGGGAGACCTCGGGAGGCCAGCGCTGCGTGTTCTGCGAGATCGTGAAGGGCAACAAGCCAG	+			1225	225
chrChr12_mRNA_1144_7338043	m1	chrChr12_mRNA_1144_7338043:475-835	474	500	26	16	3	1	61.54	GGGGTAATCGGAGGGAGGTGCGCGGG	0	500	835	335	134	16	7	40	AGGGAGAGAGGAGCGATGGGACAGGGGGCGACGGAGAGGAGCAATGGGAGAGGGGGCGACGGAAGGGGGCGCGGAAGGGAGAGGGGGCGCAGGGAGAGAGGAGCCATGGGAGGGGAGGAGGTGGGGACGGATGGGAGGTGGGAGGGGGTGTAGAATAGTTATTTTAAGAGAGGAGTGTATTAGCTCTGTATAAAAATAAATACCCACACCCACACCCCCACGCGCCCACTCCGCCAAAAGCGAACCCAAGTGGATGGGTGAATGGACAGCGACGCGGACCAAAACCGAGGCAAAGGAAGGAAGCGCGCCCACCAACCAAACCCCGACCCATCCGC	+			474	-526
chrChr12_mRNA_1144_7338043	m1	chrChr12_mRNA_1144_7338043:546-729	545	569	24	17	3	2	70.83	GGGAGAGGGGGCGACGGAAGGGGG	0	569	729	160	64	9	4	40	CGCGGAAGGGAGAGGGGGCGCAGGGAGAGAGGAGCCATGGGAGGGGAGGAGGTGGGGACGGATGGGAGGTGGGAGGGGGTGTAGAATAGTTATTTTAAGAGAGGAGTGTATTAGCTCTGTATAAAAATAAATACCCACACCCACACCCCCACGCGCCCAC	+			545	-455
chrChr12_mRNA_1144_7338043	m1	chrChr12_mRNA_1144_7338043:577-709	576	594	18	13	3	1	72.22	GGGAGAGGGGGCGCAGGG	0	594	709	115	46	6	3	40	AGAGAGGAGCCATGGGAGGGGAGGAGGTGGGGACGGATGGGAGGTGGGAGGGGGTGTAGAATAGTTATTTTAAGAGAGGAGTGTATTAGCTCTGTATAAAAATAAATACCCACAC	+			576	-424
chrChr12_mRNA_1144_7338043	m2	chrChr12_mRNA_1144_7338043:552-729	551	569	18	13	2	2	72.22	GGGGGCGACGGAAGGGGG	0	569	729	160	64	9	4	40	CGCGGAAGGGAGAGGGGGCGCAGGGAGAGAGGAGCCATGGGAGGGGAGGAGGTGGGGACGGATGGGAGGTGGGAGGGGGTGTAGAATAGTTATTTTAAGAGAGGAGTGTATTAGCTCTGTATAAAAATAAATACCCACACCCACACCCCCACGCGCCCAC	+			551	-449
chrChr12_mRNA_1169_7520744	m1	chrChr12_mRNA_1169_7520744:1092-1236	1091	1114	23	13	3	0	56.52	GGGAGACGGGCGGCGACTCCGGG	0	1114	1236	122	49	4	1	40.16	CGGTCGCGGGCGGCGACTCCCGGCGGCGCGGCGGCGACCTTCCCGGCGGCGAGGGCGGCGACTCTCCTGACGGCCCAGGCGGCAAGGACCTCGGGGGCAACGAGCAACAAATCTGGGCATTC	+			1091	91
chrChr12_mRNA_116_646681	m1	chrChr12_mRNA_116_646681:1535-2000	1534	1557	23	14	3	1	60.87	GGGTGCAGGGCCAGCCGGTGGGG	0	1557	2000	443	201	17	6	45.37	AGGGTCCCGGCAGGGCCGAGGTCGAGGACGGGGCGCTTGGAGACATGGCCGCAGTAGGAGCACATGAACTTGCCGCCGCCGGGGTTCTGGTCGCGGTAGGGGTTGTTGCAGTTGCGGCAGCGGCGGGTGGCGGTCTTGCGGAGCTTGTGGAGCTGGAGGGCGTGGGCGCGGCGCTCCTCGCGGAGGCGGGCGGAGCGGCGGGCGCGCCAGAGGGAGAGGCGGGGGAGGAGGATCTCGTACCAGAAGAGGGTGAGGAGGAGGACGGAGACGCAGGCGAGGCGAGGGGAGGTGACCTCGAAGCGGTAGGCGGCGGGGAGGAGCTGGGAGAGCGCCCAGAGGAGGATGAGCGGGAGCACCAGCCATGGCAGCATGGTGGCGACGCGCCGCGACCACCGTTGC…	+			1534	534
chrChr12_mRNA_116_646681	m1	chrChr12_mRNA_116_646681:1745-2000	1744	1771	27	17	3	0	62.96	GGGCGGAGCGGCGGGCGCGCCAGAGGG	0	1771	2000	229	96	6	3	41.92	AGAGGCGGGGGAGGAGGATCTCGTACCAGAAGAGGGTGAGGAGGAGGACGGAGACGCAGGCGAGGCGAGGGGAGGTGACCTCGAAGCGGTAGGCGGCGGGGAGGAGCTGGGAGAGCGCCCAGAGGAGGATGAGCGGGAGCACCAGCCATGGCAGCATGGTGGCGACGCGCCGCGACCACCGTTGCACGGCGCACAGTATACACATTATCCGCCCACCTCCGCCTCCGCC	+			1744	744
chrChr12_mRNA_1172_7546578	m1	chrChr12_mRNA_1172_7546578:1297-1596	1296	1319	23	13	3	1	56.52	GGGAGCACGGGCTGCCGCCGGGG	37	1356	1596	240	96	8	4	40	GGGAGGGCAAGGACCTGCCGCTGCACTACGTCGCCGCGGGGCAGGATCTCGAGGTGCGTTAGCAAGCGGGGATTTCGGGGTTGATTCCGGTGGTAAATGGTGTGAGATCTTTGACTGTGGTGGGCTGTTGCAGGCTGGGGATGTGGCGTTCGAGGTGCCCATGTCGCTCGTCGTCACGCTGGAGAGGGTGCTCGGAGACGAGTCCGTCGGTGAGTGCTCTTGTGATCTATTCTAGTGTTG	+			1296	296
chrChr12_mRNA_1172_7546578	m2	chrChr12_mRNA_1172_7546578:1424-1581	1423	1436	13	8	2	2	61.54	GGGGATTTCGGGG	0	1436	1581	145	58	3	1	40	TTGATTCCGGTGGTAAATGGTGTGAGATCTTTGACTGTGGTGGGCTGTTGCAGGCTGGGGATGTGGCGTTCGAGGTGCCCATGTCGCTCGTCGTCACGCTGGAGAGGGTGCTCGGAGACGAGTCCGTCGGTGAGTGCTCTTGTGA	+			1423	423
chrChr12_mRNA_1206_7875247	m1	chrChr12_mRNA_1206_7875247:1191-1997	1190	1210	20	12	3	0	60	GGGTCAGGGTATGGTGAGGG	0	1210	1997	787	315	15	4	40.03	CTATGGACAAGGAGGTGGAGCTTCTGGTGGAGGTTATGGGCAGGGTGGAGGAGGTGGAGGTGGTGGTGGACAGGGCGGTGGTAGTGGATCCGGTTATGGATCTGGTTATGGCCAAGGTGGTGGAGCATCTGGAGGAGGCTATGGAAAAGGTGGTGGAGGCGGAGGGGGTGGAGGACAGGGTGGTGGGGCAGGATCAGGCTATGGATCAGGGTATGGTTCAGGCTATGGTCAAGGTAGGGGAGCTTCTGGTGGAGGTTATGGACAAGGTGGTGGAGGCGGCGGTGGTGGAGGGCAAGGTGGTGGAAATGGATCTGGTTATGGATCCGGGTATGGTTCTGGATATGGTCAGGGTGGTGGAGCTTCTGGTGGAGGCTATGGACAAGGTGGTGGTGGCGGCGG…	+			1190	190
chrChr12_mRNA_1206_7875247	m1	chrChr12_mRNA_1206_7875247:1374-1893	1373	1398	25	18	3	2	72	GGGGGTGGAGGACAGGGTGGTGGGG	0	1398	1893	495	198	7	2	40	CAGGATCAGGCTATGGATCAGGGTATGGTTCAGGCTATGGTCAAGGTAGGGGAGCTTCTGGTGGAGGTTATGGACAAGGTGGTGGAGGCGGCGGTGGTGGAGGGCAAGGTGGTGGAAATGGATCTGGTTATGGATCCGGGTATGGTTCTGGATATGGTCAGGGTGGTGGAGCTTCTGGTGGAGGCTATGGACAAGGTGGTGGTGGCGGCGGTGGTGGAGGACAAGGTGGTGGAAATGGATCAGGCTACGGATCTGGATACGGTTCTGGCTATGGTCAAGGTGGCGGAGTTCATGCTGGAGGCTATGGACAAGGTGGAGGGGGAGGTGGCGGTGGCGGCCAAGGAGGTGGTTCAGGTAGCGGCTCAGGCTATGGATCTGGGTATGGTGGCGGCGCCGGTG…	+			1373	373
chrChr12_mRNA_1208_7892375	m1	chrChr12_mRNA_1208_7892375:752-1992	751	776	25	15	4	1	60	GGGCCATGGGTGTCAGTGAGGGGGG	6	782	1992	1210	484	26	9	40	TGCTGCTTGCCCGCTTTGCGTGGCACGGCAGGCAAGGCGCTCCTCCCCTCCTCCAATGGGCAATGGGCCGGCGCGGGTGCGGGCCTTTTCACGTGCCGCGCGCCACGTGTTGCGGCGAGACCAATCATAGCCCGCCTCCTCCCAGTGACACGTGGGCCTCACGACACGCGTCCGTTCCCACCTCCCTACTCCTTAGCTCCTAGCTTGCTCCGCTGTGTATTAAAGGCCTCTCCGCCCCACTCGCCGGCGTCGCGTTCCACTCGCCGGGAAGGACAGGTAGCCAGTGCTCGTCGCCGTTCGAGTTCACGACGAGGTGAGGTGAGGTGAGGTTGGGAGTAGTAGTGGTCTAGTGGGTGGTTGATGGAGCGGAAGGGAGGGTGCTGCTTGGCGCCGAGGTAC…	+			751	-249
chrChr12_mRNA_1208_7892375	m1	chrChr12_mRNA_1208_7892375:840-2000	839	859	20	12	3	0	60	GGGCAATGGGCCGGCGCGGG	0	859	2000	1141	457	23	9	40.05	TGCGGGCCTTTTCACGTGCCGCGCGCCACGTGTTGCGGCGAGACCAATCATAGCCCGCCTCCTCCCAGTGACACGTGGGCCTCACGACACGCGTCCGTTCCCACCTCCCTACTCCTTAGCTCCTAGCTTGCTCCGCTGTGTATTAAAGGCCTCTCCGCCCCACTCGCCGGCGTCGCGTTCCACTCGCCGGGAAGGACAGGTAGCCAGTGCTCGTCGCCGTTCGAGTTCACGACGAGGTGAGGTGAGGTGAGGTTGGGAGTAGTAGTGGTCTAGTGGGTGGTTGATGGAGCGGAAGGGAGGGTGCTGCTTGGCGCCGAGGTACGGCGCGGCGTCGGCGGCGGCGGCGGCCGGAGCTGGGGGACAGGCGGCCATGGCGTGGCAGATGGGGAGGATCATGCT…	+			839	-161
chrChr12_mRNA_1208_7892375	m1	chrChr12_mRNA_1208_7892375:1313-2000	1312	1328	16	12	3	1	75	GGGTGTGGGGGCCGGG	0	1328	2000	672	277	11	6	41.22	AAGGGGAAGCGGAAGGCGGTGAGCGGCAGTGGTGGTGGGAGGAGGGGGAGGAAGCCCAAGAAGGCTGCTACCGCGGCCACGTTGGCGCCGGCGCATGCACCGGCGCCGGCGCCGTCGGTGGCGGGGAAGACTGTACCCAAGGTTGTCGGCGACTGCAAGGAGATGGAGAGGGAGAAGGAGAAGGAGAAGTCGTTGTCCTCGCCGTCGTCGTCCTCGTCCGGGATGACATCCGTGGAGTCGTCGCCTCCACCGCCACCGTCGGCGATGCTGCCGCTCCTGCCTGTGCGGCCGCTGGACACGACGACGACGACGCCACCTCCTGTGGCGCCCGCGCACGCTGCTGCGCAGTCGGTGGTGGTCGCTCCGCCTCCGCGCGCGCTGCTCCCAGCCGCGGCGGTG…	+			1312	312
chrChr12_mRNA_1208_7892375	m2	chrChr12_mRNA_1208_7892375:1319-2000	1318	1334	16	12	3	2	75	GGGGGCCGGGAAGGGG	0	1334	2000	666	273	10	5	40.99	AAGCGGAAGGCGGTGAGCGGCAGTGGTGGTGGGAGGAGGGGGAGGAAGCCCAAGAAGGCTGCTACCGCGGCCACGTTGGCGCCGGCGCATGCACCGGCGCCGGCGCCGTCGGTGGCGGGGAAGACTGTACCCAAGGTTGTCGGCGACTGCAAGGAGATGGAGAGGGAGAAGGAGAAGGAGAAGTCGTTGTCCTCGCCGTCGTCGTCCTCGTCCGGGATGACATCCGTGGAGTCGTCGCCTCCACCGCCACCGTCGGCGATGCTGCCGCTCCTGCCTGTGCGGCCGCTGGACACGACGACGACGACGCCACCTCCTGTGGCGCCCGCGCACGCTGCTGCGCAGTCGGTGGTGGTCGCTCCGCCTCCGCGCGCGCTGCTCCCAGCCGCGGCGGTGGTGACG…	+			1318	318
chrChr12_mRNA_1224_7986193	m1	chrChr12_mRNA_1224_7986193:1179-1496	1178	1195	17	12	3	1	70.59	GGGTGCCGCGGGCGGGG	1	1196	1496	300	120	12	3	40	GGGCGCGGGGGGTGGCGATGCGGGTGGCGTGCGAGAAGGTGGTGGGGATCGACCTCGGGACGACCAACTCCGCGGTGGCGGCGATGGAGGGCGGGAAGCCGACGGTCATCACCAACGCCGAGGGCCAGCGGACGACGCCCTCCGTGGTGGCGTACACCAAGGGCGGGGAGCGGCTGGTCGGGCAGATCGCCAAGCGGCAGGCCGTCGTCAACCCGGAGAACACCTTCTTCTCCGTCAAGCGCTTCATCGGCCGCAAGATGGCCGAGGTCGACGACGAGGCCAAGCAGGTCTCCTACCACG	+			1178	178
chrChr12_mRNA_1224_7986193	m1	chrChr12_mRNA_1224_7986193:1197-1425	1196	1220	24	17	4	1	70.83	GGGCGCGGGGGGTGGCGATGCGGG	0	1220	1425	205	82	8	2	40	TGGCGTGCGAGAAGGTGGTGGGGATCGACCTCGGGACGACCAACTCCGCGGTGGCGGCGATGGAGGGCGGGAAGCCGACGGTCATCACCAACGCCGAGGGCCAGCGGACGACGCCCTCCGTGGTGGCGTACACCAAGGGCGGGGAGCGGCTGGTCGGGCAGATCGCCAAGCGGCAGGCCGTCGTCAACCCGGAGAACACCTTCTT	+			1196	196
chrChr12_mRNA_1224_7986193	m2	chrChr12_mRNA_1224_7986193:1192-1438	1191	1208	17	14	4	2	82.35	GGGGCGGGCGCGGGGGG	0	1208	1438	230	92	9	2	40	TGGCGATGCGGGTGGCGTGCGAGAAGGTGGTGGGGATCGACCTCGGGACGACCAACTCCGCGGTGGCGGCGATGGAGGGCGGGAAGCCGACGGTCATCACCAACGCCGAGGGCCAGCGGACGACGCCCTCCGTGGTGGCGTACACCAAGGGCGGGGAGCGGCTGGTCGGGCAGATCGCCAAGCGGCAGGCCGTCGTCAACCCGGAGAACACCTTCTTCTCCGTCAAGCGC	+			1191	191
chrChr12_mRNA_1226_7997383	m2	chrChr12_mRNA_1226_7997383:1350-1576	1349	1361	12	9	2	2	75	GGGGTCCGGGGG	0	1361	1576	215	86	5	3	40	TGGCGGCGATGATCATGTCGTGGGTGATCACGCTGTACACGCTGTGGCAGATGGTGGAGATGCACGAGTGCGTGCCGGGGCGGCGGTTCGACCGGTACCACGAGCTCGGGCAGCACGCGTTCGGGGACAAGCTGGGGCTGTGGATCGTGGTGCCGCAGCAGCTCGTCGTCGAGGTCGGCGTCTGCATCGTCTACATGGTCACCGGCGGCAAGTCG	+			1349	349
chrChr12_mRNA_1231_8025163	m1	chrChr12_mRNA_1231_8025163:108-230	107	125	18	12	3	0	66.67	GGGCAGAAGGCGGGCGGG	0	125	230	105	42	4	0	40	CCGCAGGGCGCTCGACGGCGGCGAGTCTCTCCCACGAGCTAGGTCACCGGGCGGCGCTACGGCGCATCGATGGGCAATGCCGCAGCGGGCGACGGTCGGCCGTCG	+			107	-893
chrChr12_mRNA_1232_8031420	m1	chrChr12_mRNA_1232_8031420:443-755	442	458	16	11	3	1	68.75	GGGCGGGGAACGAGGG	0	458	755	297	119	9	2	40.07	AGCGACGTCACCTGCATGTGGAGGGAGAAGAGGGCGGCGGCACACGTGGAGGGAGTAGGGGCGACGACGATGTGTGTGAAGGGAGAAGCAGCAATGAACTGGTCAGGAGAAGGAGGGAGCGACGTCACCGGCGCGCGGAGATAGAAGGGGCGGCGCTCGTGCGAAGGGAGCAGCGGTGGTGACACTGCGCACAGAGGGAGCAAATTAAGGTGGTGGCGTGCGGAGGAAGCAGATGCACATATCATACGTGTATATGTGTGTGTGAGTGTATTTTATATATACGCATACTTTTGATGT	+			442	-558
chrChr12_mRNA_1271_8301415	m2	chrChr12_mRNA_1271_8301415:1147-1308	1146	1157	11	9	2	2	81.82	GGGGAGAGGGG	1	1158	1308	150	60	3	1	40	GAGGCCGCCACAGGGGTGTGGGAGCCGTGGTCGTCGGCGGTCAGAGAACGAGGCAGAGCCCTGCGCGCTGTTTCCCGCTTGCGCCCGCTGGTCGGAGACCAAGGTGGAGCCCCGCCGGCTGTCGCAGCTCTGCTCGAGTCCGTCGCCGGG	+			1146	146
chrChr12_mRNA_1345_8859355	m1	chrChr12_mRNA_1345_8859355:1746-1965	1745	1768	23	12	3	2	52.17	GGGATAGGGGTCACGCTATGGGG	0	1768	1965	197	79	5	3	40.1	ATTTGGTGGGGTGGCCGCGGAGACCTATGATGCCAGTGCTGGGTGGGCCGGCATGGCGCCGGTGGTGGTGAAGGCGGTGGTCGGAACGGCGGTGCTGGTGGTTCTGATGCTTTATGGAATGGTGATCAACGTTGTGCTCTATATGCATTGCCGCGCGCTTCACGGGGAGCTCACGGGGGAGATCTACAACGAATTCG	+			1745	745
chrChr12_mRNA_1345_8859355	m2	chrChr12_mRNA_1345_8859355:1752-1965	1751	1768	17	9	2	2	52.94	GGGGTCACGCTATGGGG	0	1768	1965	197	79	5	3	40.1	ATTTGGTGGGGTGGCCGCGGAGACCTATGATGCCAGTGCTGGGTGGGCCGGCATGGCGCCGGTGGTGGTGAAGGCGGTGGTCGGAACGGCGGTGCTGGTGGTTCTGATGCTTTATGGAATGGTGATCAACGTTGTGCTCTATATGCATTGCCGCGCGCTTCACGGGGAGCTCACGGGGGAGATCTACAACGAATTCG	+			1751	751
chrChr12_mRNA_1418_9374938	m1	chrChr12_mRNA_1418_9374938:1143-1600	1142	1159	17	11	3	0	64.71	GGGCGACTGCGGGCGGG	1	1160	1600	440	176	10	3	40	GGCGAGGCGACGGTGGATCCAGCCGCCACTCTACGCCACGGCGGGATGGATTCGGCGCGACTGCGGGTGCAGCGGCGACGGACGACTACGGGGCGGGAGGCGCGGAGGTGCAGCGGCGACAAGCGGGAGGTGAGGCGTTGGCGGATCCGGCCGCCGCTCCGCATCTCACGCGCATGGTTTTGGCTACGGCGGCGCGGTTGCTGGCGGTGCGGCCGTGGATCCGGCTACGGCGGCGTGCTCCTCACATGGTTCATTCATTGTCCTCCTAACGATGAGCGACGGGCAGCAGATGGAGTTTATCTAGAATTCTAGATGACGAGGAGGGCAGCGATGTATCCCTCATGACGAGGAGCGCAGAGATGGGGCTGGCCCCGTCGCCCGTGTCTATGGCTGCCATCT…	+			1142	142
chrChr12_mRNA_1442_9531874	m1	chrChr12_mRNA_1442_9531874:1114-1300	1113	1128	15	11	3	1	73.33	GGGAGGGGACGCGGG	17	1145	1300	155	62	3	2	40	CTCCGCTCAATGGGGCCGGCGGCGCCTTCTGCAGGTGCATCGGGTGAAAGGGGAGCGACGCTGCGCCGCGGCGGCGGATCCCCAGTTGCCGTCCGGCGAGCGTTGACGGCGCCGCCCAGCTGCGTGAGTGCGCAACCGTGGTAAGCGTGATTCGG	+			1113	113
chrChr12_mRNA_1444_9546903	m1	chrChr12_mRNA_1444_9546903:1573-2000	1572	1592	20	12	3	0	60	GGGCGCCGGGCTGAGAAGGG	0	1592	2000	408	183	17	4	44.85	TGTGGAGCCGAGGAATCCGGGCGGCTGCGACCCGCAGCGCCGGTGGGTTGGCGAGACGACGCTGGTGACGAGGAGAGCACGAGTCAGGGACGCGGACCGGTGGTTCGACGCCTCCTCCGAGTTCGACGCCGCCGTGCCGCACAGCATCGATGCTGCGCCGGGAGGACAGCAGCGGTGGCGCTAGGCGGATGGGGCGGCGGCGCTAGGTGAATAGGGCGCTGGGAGGATGACGGCGGCAACACTGGGAGGATGGGGTGGCGGTGCTGGGCAGATGGGACGCCGGGAGGACGTCCGGCGGCGGTGCTGGGCGGATGGGGAAAGGGGGAGAGAGAGGATAGAGGAGGTGGGACCCACACCAGATGGCAAGCCGTCCTGGCTAGCCAACTTTGGTCAATGAGG…	+			1572	572
chrChr12_mRNA_1444_9546903	m1	chrChr12_mRNA_1444_9546903:1836-2000	1835	1860	25	17	3	1	68	GGGAGGATGGGGTGGCGGTGCTGGG	0	1860	2000	140	61	7	2	43.57	CAGATGGGACGCCGGGAGGACGTCCGGCGGCGGTGCTGGGCGGATGGGGAAAGGGGGAGAGAGAGGATAGAGGAGGTGGGACCCACACCAGATGGCAAGCCGTCCTGGCTAGCCAACTTTGGTCAATGAGGTTGGGAATT	+			1835	835
chrChr12_mRNA_1446_9565932	m1	chrChr12_mRNA_1446_9565932:1867-2000	1866	1884	18	14	3	2	77.78	GGGGCGGGGAGGAGTGGG	0	1884	2000	116	61	4	1	52.59	CCAGGCACCTGATGGCGACGACGGCGGAGGGCGGCGGGGTGGAGGAGTCGGAGTGAGGAGGAGCCGGAAGGAGGCGATGCGGGCCGGCGGTTGGCGTCCGAGGGAAGGAGGCAGCC	+			1866	866
chrChr12_mRNA_1446_9565932	m2	chrChr12_mRNA_1446_9565932:1867-2000	1866	1875	9	8	2	2	88.89	GGGGCGGGG	0	1875	2000	125	67	5	1	53.6	AGGAGTGGGCCAGGCACCTGATGGCGACGACGGCGGAGGGCGGCGGGGTGGAGGAGTCGGAGTGAGGAGGAGCCGGAAGGAGGCGATGCGGGCCGGCGGTTGGCGTCCGAGGGAAGGAGGCAGCC	+			1866	866
chrChr12_mRNA_1480_9772329	m1	chrChr12_mRNA_1480_9772329:1510-1741	1509	1528	19	13	3	1	68.42	GGGAGCTGGTGGGGCTGGG	1	1529	1741	212	85	4	1	40.09	GTCAACCGGGTGTCCCTCGGCGTGCAGGCGTTCCAGGAGGACCTGCTCCGTGCGTGCGGCCGCGCGCACGGCCTGCGGGAGGTGCACGACGCGGTCGGCATCGTGACGGCGTGCGAGGGGCTGCAGAACTGGAGCATGGACCTCATCTCGTCGCTGCCCAACCAGACAGAGGAGATGTGGGAGGAGAGCTTGAGGTGCACGGTGGATGCCCG	+			1509	509
chrChr12_mRNA_1550_10257442	m1	chrChr12_mRNA_1550_10257442:1206-1976	1205	1226	21	13	3	0	61.9	GGGTTGCGGAGGGTGCTCGGG	3	1229	1976	747	299	20	4	40.03	GGTGCGGCGAGGGGTCCGACGATGGGGAGGAGGGCGAGGAGGAGGAGGAGGACGGGGTGCTGTCGGCGTTCCTGTGCCCGATCACCATGGAGGTGATGCGGGACCCGGTGGTGGTGGAGACGGGCCACGCGTTCGAGCGGGAGGCGATCGCGCGGTGGTTCTCGGAGTGCGCCTCGCTCGGCGCGGCGCCGCGGTGCCCCGTCACGATGGAGGTGGTCGACGGCGCGGACGTGAAGCCCGTCGTGGCGCTGCGGGCGGCCATCGAGGAGTGGACGAGCAGGCGGGAGACGGCGGCGCTCCGGAGGGCGTGCCGGTGGCTCACCAAGGCCGCCTCGGAGAAGGAGGCGCTGCGCGGGCTCGACGCCGTGATGCGCGGGTGGAAGCTTGCGAGGGTCGGCA…	+			1205	205
chrChr12_mRNA_1550_10257442	m1	chrChr12_mRNA_1550_10257442:1240-1894	1239	1263	24	15	3	2	62.5	GGGGTCCGACGATGGGGAGGAGGG	1	1264	1894	630	252	16	2	40	GAGGAGGAGGAGGAGGACGGGGTGCTGTCGGCGTTCCTGTGCCCGATCACCATGGAGGTGATGCGGGACCCGGTGGTGGTGGAGACGGGCCACGCGTTCGAGCGGGAGGCGATCGCGCGGTGGTTCTCGGAGTGCGCCTCGCTCGGCGCGGCGCCGCGGTGCCCCGTCACGATGGAGGTGGTCGACGGCGCGGACGTGAAGCCCGTCGTGGCGCTGCGGGCGGCCATCGAGGAGTGGACGAGCAGGCGGGAGACGGCGGCGCTCCGGAGGGCGTGCCGGTGGCTCACCAAGGCCGCCTCGGAGAAGGAGGCGCTGCGCGGGCTCGACGCCGTGATGCGCGGGTGGAAGCTTGCGAGGGTCGGCAAGCGCGTCGTGCGCCGCGACGGGATGGTGCCCATG…	+			1239	239
chrChr12_mRNA_1550_10257442	m2	chrChr12_mRNA_1550_10257442:1240-1936	1239	1256	17	10	2	2	58.82	GGGGTCCGACGATGGGG	0	1256	1936	680	272	18	2	40	AGGAGGGCGAGGAGGAGGAGGAGGACGGGGTGCTGTCGGCGTTCCTGTGCCCGATCACCATGGAGGTGATGCGGGACCCGGTGGTGGTGGAGACGGGCCACGCGTTCGAGCGGGAGGCGATCGCGCGGTGGTTCTCGGAGTGCGCCTCGCTCGGCGCGGCGCCGCGGTGCCCCGTCACGATGGAGGTGGTCGACGGCGCGGACGTGAAGCCCGTCGTGGCGCTGCGGGCGGCCATCGAGGAGTGGACGAGCAGGCGGGAGACGGCGGCGCTCCGGAGGGCGTGCCGGTGGCTCACCAAGGCCGCCTCGGAGAAGGAGGCGCTGCGCGGGCTCGACGCCGTGATGCGCGGGTGGAAGCTTGCGAGGGTCGGCAAGCGCGTCGTGCGCCGCGACGGGATGG…	+			1239	239
chrChr12_mRNA_1552_10293602	m1	chrChr12_mRNA_1552_10293602:1380-1516	1379	1396	17	13	3	1	76.47	GGGGAGGGTGAGGAGGG	8	1404	1516	112	45	4	0	40.18	GGGCGGGCGCAGCGGCTAGTGGTGCGGGCGGACGCCAAGGACATCGCCTTCGACCAGAAATCCCGGGCGGCGCTCCAGGCCGGCGTCGAGAAGCTCGCCAACGCCGTTGGCG	+			1379	379
chrChr12_mRNA_1574_10425588	m1	chrChr12_mRNA_1574_10425588:1053-1193	1052	1066	14	10	3	0	71.43	GGGTGAAGGGAGGG	0	1066	1193	127	51	6	2	40.16	AGGGAGGGGGAGAGGGAGAACCGCGGCGATGTCGTCGTGGAACTCGGTGGGGATGGAGGTGCTGTACCAGGTGCTCGGGTGGGTCGCCTTCTTCGCTTGGTCCTTCAGCTTCTACCCGCAGGTCTTC	+			1052	52
chrChr12_mRNA_1576_10458548	m1	chrChr12_mRNA_1576_10458548:292-654	291	311	20	15	3	1	75	GGGTGGCGGGGGCGGACGGG	11	322	654	332	133	10	2	40.06	CGGGTAGGAGACGTCGTGCACGCAGGCGACGGGCTCGCTGCCCCCGCCGGCGAGGGAAGGCGATTCAGCGAGTGCTTCCGAGCCCCGCGGGGCCTTGGGAGGAGGGGACGCGAGCTCGGCGGCCGCGGAATCGGCCTTACGCTTGAGGGTCGCCATGGCGCGCGGCGGCGGCGACGGCGACGGCGACGACGGCGGCGGCGGCGGCGGCTAGGGTTTAAGGAGTTGCGCGCGAAGGGAGAGGTTAGCGAGACCACGCGACGATGCCATTTTTCTCCCTTTTTTTCTTCGGGTTGGTTTGGTTTGAGGCCTATATTGGCCTTATCAATATTTGG	+			291	-709
chrChr12_mRNA_1576_10458548	m1	chrChr12_mRNA_1576_10458548:411-638	410	429	19	13	3	2	68.42	GGGGCCTTGGGAGGAGGGG	2	431	638	207	83	4	0	40.1	GCGAGCTCGGCGGCCGCGGAATCGGCCTTACGCTTGAGGGTCGCCATGGCGCGCGGCGGCGGCGACGGCGACGGCGACGACGGCGGCGGCGGCGGCGGCTAGGGTTTAAGGAGTTGCGCGCGAAGGGAGAGGTTAGCGAGACCACGCGACGATGCCATTTTTCTCCCTTTTTTTCTTCGGGTTGGTTTGGTTTGAGGCCTATATTGG	+			410	-590
chrChr12_mRNA_1623_10766538	m1	chrChr12_mRNA_1623_10766538:1391-1772	1390	1407	17	13	3	1	76.47	GGGAGGAGGGCGAGGGG	0	1407	1772	365	146	10	4	40	AGGCGGTGACGTCGATGTCGCCGCGGTCGGCGCGGCGCTGCGGGACGCCAGGACGGCCGACGAAGTGGAGACCCTGGTGAAGGGCTTCCTGGACGACGGTGGCGGCGGCGAGGAGCACCTGCCGCTCCAGGTGTATACCTCGGTGATCCGGGGGCTGGGCAAGGAGAGGCGCCTCGACGCCGCGTTCGCCGTCGTGGAGCACCTCAAGAGGGGAAGCGGGAGTGGCGGCGGCGGCGGCGGCGTCAACCAGTTCGTCTACAACTGCCTGCTGGGCGCGGTCAAGAACAGTGGGGAATTTGGGAGGATCCACGATGTGCTTGCAGACATGGAGGCACAGGGGGTTCCCCCAAACATTGTGACATTCA	+			1390	390
chrChr12_mRNA_1632_10848231	m2	chrChr12_mRNA_1632_10848231:1569-1712	1568	1579	11	9	2	2	81.82	GGGGGACGGGG	1	1580	1712	132	53	4	0	40.15	GGAGGCGGTGGAAGTGACGGAGGTTGTGTGGGAGGATGATCCCGGGAGGTTGCTGTGGGAGAAGGGATGCCTTCTCCGCTGCGAGCTGCTGCTGAAGCTCCCGCTCTATGTTCCTTCGGATGATACGTCTGG	+			1568	568
chrChr12_mRNA_1633_10872221	m1	chrChr12_mRNA_1633_10872221:1134-1828	1133	1158	25	20	4	2	80	GGGGGCGGAGGGTGGTGGTGGGGGG	0	1158	1828	670	268	22	10	40	TTTCGTCGATGAACCCGCTCTGCTGCATCGCGCCGGTCTCGCTCGACAGCGCCGTCGAGCACCACCACCAGCCGCCGCGCATCCTCGCGGCGGCGGCCGCGGCGCCGACGTCGCCCACTCCGCCAGCGGCGGCGGTGGCTGCGCAGGTGGTGCTGGATGCGGCGCAGGCGGCGGTTGCGGGGGTGCTGCACAAGTGGGTGAACTACGGGAAGGGGTGGCGGCTGAGGTGGTTCGTGCTCGAGGGCGGGGTGCTGTCCTACTACAAGCTCCGGGTTGGAGGGGGCGGTGATTCCGCGGCGTCGCCGGCGGTGGCGGCGAGGGTGATCGGGGAGGGTGGCGCGCTGCGGCGGGCGCGGGAGGAGGCCGCGGCGGCGGGGAAGCAGTGGAAGCCGTTCGGGG…	+			1133	133
chrChr12_mRNA_1633_10872221	m1	chrChr12_mRNA_1633_10872221:1354-1836	1353	1373	20	11	3	1	55	GGGTGAACTACGGGAAGGGG	1	1374	1836	462	185	18	8	40.04	GGCGGCTGAGGTGGTTCGTGCTCGAGGGCGGGGTGCTGTCCTACTACAAGCTCCGGGTTGGAGGGGGCGGTGATTCCGCGGCGTCGCCGGCGGTGGCGGCGAGGGTGATCGGGGAGGGTGGCGCGCTGCGGCGGGCGCGGGAGGAGGCCGCGGCGGCGGGGAAGCAGTGGAAGCCGTTCGGGGAGATACACCTCAAGGTATGGTCCAGCTTGGCTTCCCATTGGATTGGGTTTGTTCGTAAGCGCGGTTGCGGCTTGGGGAAGTGAGATTTTTGGAGCGGCATTGCTCGGGTAATGATTGGGTGGAGAGTATTGTATTCGAAGTGGGGTAGATGTGTTTAGGTTTAAAAAATGGGGATCTTATTATTATTGTTTGTTATTTGTTTCACCTTTTCGATTG…	+			1353	353
chrChr12_mRNA_1633_10872221	m1	chrChr12_mRNA_1633_10872221:1477-1739	1476	1492	16	11	3	1	68.75	GGGTGATCGGGGAGGG	0	1492	1739	247	99	10	5	40.08	TGGCGCGCTGCGGCGGGCGCGGGAGGAGGCCGCGGCGGCGGGGAAGCAGTGGAAGCCGTTCGGGGAGATACACCTCAAGGTATGGTCCAGCTTGGCTTCCCATTGGATTGGGTTTGTTCGTAAGCGCGGTTGCGGCTTGGGGAAGTGAGATTTTTGGAGCGGCATTGCTCGGGTAATGATTGGGTGGAGAGTATTGTATTCGAAGTGGGGTAGATGTGTTTAGGTTTAAAAAATGGGGATCTTATTA	+			1476	476
chrChr12_mRNA_1640_10942446	m1	chrChr12_mRNA_1640_10942446:1142-1332	1141	1158	17	14	4	2	82.35	GGGGGGGATGGGAGGGG	37	1195	1332	137	55	4	3	40.15	GCCGACGCCGCCGTCGTACGCGCTGGTGGACGACCCGGCCGCCGGGGTGACCACCATGACGGGGCAACCCCACAGGGAGAACGTCGAGGTGCTCCGCCTCCGGACGCGGCGGGGGAACACCGTGGCGGCGGTGTACG	+			1141	141
chrChr12_mRNA_1640_10942446	m2	chrChr12_mRNA_1640_10942446:1142-1332	1141	1158	17	14	4	2	82.35	GGGGGGGATGGGAGGGG	37	1195	1332	137	55	4	3	40.15	GCCGACGCCGCCGTCGTACGCGCTGGTGGACGACCCGGCCGCCGGGGTGACCACCATGACGGGGCAACCCCACAGGGAGAACGTCGAGGTGCTCCGCCTCCGGACGCGGCGGGGGAACACCGTGGCGGCGGTGTACG	+			1141	141
chrChr12_mRNA_1694_11378756	m1	chrChr12_mRNA_1694_11378756:13-137	12	30	18	12	3	1	66.67	GGGCCGGGAAAGGAGGGG	0	30	137	107	43	5	3	40.19	AGGGAGGGGGAGGCTGGCATGAGAGGGGGAGGGGGAGGGTCGAAAGGAGGCTCAAAGGAAGGAGGAGATCTTAAATTGGTTTTTCAATTAATTTAATTGATTAAATG	+			12	-988
chrChr12_mRNA_169_950199	m1	chrChr12_mRNA_169_950199:1878-2000	1877	1895	18	14	3	2	77.78	GGGAGGAGAGGGGCGGGG	0	1895	2000	105	43	3	2	40.95	TCGCCCGCACCCGGTGGGAGGCGCGCGTCACTGTCGCCTAGCTCCCGGAGGCTGTCCGGGGAAGGTAGCAGCAAGAAGAAGGTCGGGGTGTTGGTGGCTGGTATC	+			1877	877
chrChr12_mRNA_169_950199	m2	chrChr12_mRNA_169_950199:1887-2000	1886	1895	9	8	2	2	88.89	GGGGCGGGG	0	1895	2000	105	43	3	2	40.95	TCGCCCGCACCCGGTGGGAGGCGCGCGTCACTGTCGCCTAGCTCCCGGAGGCTGTCCGGGGAAGGTAGCAGCAAGAAGAAGGTCGGGGTGTTGGTGGCTGGTATC	+			1886	886
chrChr12_mRNA_1809_12195260	m1	chrChr12_mRNA_1809_12195260:1186-1789	1185	1209	24	17	3	1	70.83	GGGAGCAGGAGCGGGCGGCGGGGG	0	1209	1789	580	232	25	16	40	CGGGGAGGGCGACAGCAACGGGGGAGGCACCTCCCCGGGTGGCGTGTCGGCGGCGGCGCCGGCGATCGGGCCCCACCACCTCGGGGTTGCCGCCGCGGAAGGTGGGGGAGGGGTTATTTGCTCCGTTCTCTTGGTGCGTGGTTCGAGGGATGGTGCTGCAATGTCGCGCGCGGTTGGGGTTTGTGGCCGCTCGTGGGGTCCCCGCGGGAGGTGGCTGGTGAGGGTTCCGCGTTGGAGCCTGGGAGGAGGGGACGATTCGATGGGGACGCCGGGGAACAGTGTGTGCGATCGTTTGTCGGGGCTGTGGTTAATAACGCTTCTCGGGGGCGGAATTGGGGTTGAACAAGGTCGCGTTAGGGTTTCGATGCGCGGCGGCGGGTGTGGCATTGCGAAGGCTAT…	+			1185	185
chrChr12_mRNA_1809_12195260	m1	chrChr12_mRNA_1809_12195260:1211-1771	1210	1233	23	14	3	2	60.87	GGGGAGGGCGACAGCAACGGGGG	1	1234	1771	537	215	22	14	40.04	GGCACCTCCCCGGGTGGCGTGTCGGCGGCGGCGCCGGCGATCGGGCCCCACCACCTCGGGGTTGCCGCCGCGGAAGGTGGGGGAGGGGTTATTTGCTCCGTTCTCTTGGTGCGTGGTTCGAGGGATGGTGCTGCAATGTCGCGCGCGGTTGGGGTTTGTGGCCGCTCGTGGGGTCCCCGCGGGAGGTGGCTGGTGAGGGTTCCGCGTTGGAGCCTGGGAGGAGGGGACGATTCGATGGGGACGCCGGGGAACAGTGTGTGCGATCGTTTGTCGGGGCTGTGGTTAATAACGCTTCTCGGGGGCGGAATTGGGGTTGAACAAGGTCGCGTTAGGGTTTCGATGCGCGGCGGCGGGTGTGGCATTGCGAAGGCTATTCCAGCCCCTCCGGCTCGCTCGAGC…	+			1210	210
chrChr12_mRNA_1809_12195260	m1	chrChr12_mRNA_1809_12195260:1450-1626	1449	1474	25	15	3	2	60	GGGAGGAGGGGACGATTCGATGGGG	2	1476	1626	150	60	6	4	40	GCCGGGGAACAGTGTGTGCGATCGTTTGTCGGGGCTGTGGTTAATAACGCTTCTCGGGGGCGGAATTGGGGTTGAACAAGGTCGCGTTAGGGTTTCGATGCGCGGCGGCGGGTGTGGCATTGCGAAGGCTATTCCAGCCCCTCCGGCTCG	+			1449	449
chrChr12_mRNA_1809_12195260	m2	chrChr12_mRNA_1809_12195260:1205-1776	1204	1214	10	9	2	2	90	GGGGGCGGGG	0	1214	1776	562	225	24	15	40.04	AGGGCGACAGCAACGGGGGAGGCACCTCCCCGGGTGGCGTGTCGGCGGCGGCGCCGGCGATCGGGCCCCACCACCTCGGGGTTGCCGCCGCGGAAGGTGGGGGAGGGGTTATTTGCTCCGTTCTCTTGGTGCGTGGTTCGAGGGATGGTGCTGCAATGTCGCGCGCGGTTGGGGTTTGTGGCCGCTCGTGGGGTCCCCGCGGGAGGTGGCTGGTGAGGGTTCCGCGTTGGAGCCTGGGAGGAGGGGACGATTCGATGGGGACGCCGGGGAACAGTGTGTGCGATCGTTTGTCGGGGCTGTGGTTAATAACGCTTCTCGGGGGCGGAATTGGGGTTGAACAAGGTCGCGTTAGGGTTTCGATGCGCGGCGGCGGGTGTGGCATTGCGAAGGCTATTCCAG…	+			1204	204
chrChr12_mRNA_1809_12195260	m2	chrChr12_mRNA_1809_12195260:1313-1760	1312	1322	10	9	2	2	90	GGGGGAGGGG	11	1333	1760	427	171	17	11	40.05	GTTCTCTTGGTGCGTGGTTCGAGGGATGGTGCTGCAATGTCGCGCGCGGTTGGGGTTTGTGGCCGCTCGTGGGGTCCCCGCGGGAGGTGGCTGGTGAGGGTTCCGCGTTGGAGCCTGGGAGGAGGGGACGATTCGATGGGGACGCCGGGGAACAGTGTGTGCGATCGTTTGTCGGGGCTGTGGTTAATAACGCTTCTCGGGGGCGGAATTGGGGTTGAACAAGGTCGCGTTAGGGTTTCGATGCGCGGCGGCGGGTGTGGCATTGCGAAGGCTATTCCAGCCCCTCCGGCTCGCTCGAGCCGAGCACACCGGGGCTTGATTTCGGATCGTTCTTGGTGATAGGGGGTCCAGCTCCCTTTTCAGTTTTCTCTTGTGTCGGTGGCTTCAATGCTGGTGTGT…	+			1312	312
chrChr12_mRNA_1809_12195260	m2	chrChr12_mRNA_1809_12195260:1457-1626	1456	1474	18	10	2	2	55.56	GGGGACGATTCGATGGGG	2	1476	1626	150	60	6	4	40	GCCGGGGAACAGTGTGTGCGATCGTTTGTCGGGGCTGTGGTTAATAACGCTTCTCGGGGGCGGAATTGGGGTTGAACAAGGTCGCGTTAGGGTTTCGATGCGCGGCGGCGGGTGTGGCATTGCGAAGGCTATTCCAGCCCCTCCGGCTCG	+			1456	456
chrChr12_mRNA_1810_12204465	m1	chrChr12_mRNA_1810_12204465:1328-1458	1327	1353	26	15	3	0	57.69	GGGCGACCAGCGGGTGGCGTCGTGGG	5	1358	1458	100	40	4	2	40	TTCGGCGGGATACTCGCCGTGGTGCTGTGGGGGCTCAACGTGCTGTGGATCGACCCGGCCACCGGGGTCGGGACCAGGTTCCTCGAGGCCGTCGCCGCCG	+			1327	327
chrChr12_mRNA_1814_12223748	m1	chrChr12_mRNA_1814_12223748:561-817	560	580	20	13	3	1	65	GGGGTAGGGCGAGCGTCGGG	0	580	817	237	95	7	3	40.08	CGCGCGTGAGGAGGTGGCGGGGTAGGGGGCGCGGCTCCGGCGGGTGAGCGCTCGGAGCTGGCGGCGGCACCCGGCGGTCCGGCGGGCGCTCGCGAGGAGGCGGCGAGCGGCTCCGGGAGGCGGCGACGGGAGATAAGTTTTTTTTTTCCTTTTCCGCTTCTTTCTCGCGATCGATCGCTGTATCGCTATAACCGCTGCTAATCGAACGTGGGGATCGCTAATTGCAGTGGTTGATCC	+			560	-440
chrChr12_mRNA_1814_12223748	m2	chrChr12_mRNA_1814_12223748:599-765	598	609	11	9	2	2	81.82	GGGGTAGGGGG	1	610	765	155	62	4	0	40	GCGGCTCCGGCGGGTGAGCGCTCGGAGCTGGCGGCGGCACCCGGCGGTCCGGCGGGCGCTCGCGAGGAGGCGGCGAGCGGCTCCGGGAGGCGGCGACGGGAGATAAGTTTTTTTTTTCCTTTTCCGCTTCTTTCTCGCGATCGATCGCTGTATCG	+			598	-402
chrChr12_mRNA_1819_12267518	m1	chrChr12_mRNA_1819_12267518:335-483	334	355	21	16	3	1	76.19	GGGAGGGAGGAGAGGCGGGGG	23	378	483	105	42	6	3	40	GGCGGGCGCCACCACAATCTCCCTGTCCCTGCAGGGGGTAGGGGGGGTTTGGATCACAGCGAGGATAATCGGAGGGTGTCGGGGCCTGATCCGTTTGCTGCCGAG	+			334	-666
chrChr12_mRNA_1820_12274367	m1	chrChr12_mRNA_1820_12274367:32-284	31	49	18	14	4	2	77.78	GGGAGAGGGGGGAAGGGG	0	49	284	235	94	6	2	40	ATGCGGACGATGATATGGAGGCGACGAGGCGAAGTGGAAGGACATGGAGGTGACGTGGCGAAGTGGAAGGGAGTGGTGGACGCTCCAATGCCCCCCACTGCCACTCCGGCCCTCGCCCGCACGCCGCCTCCCTATGGGAAGAGAAAGGGGGAGAGAAAGAGAGAAGGGAGAGAGAGAGGGGAGAGGAAGAAAGGAAGGAGAAAGGATGACATGTGGACCCCACATGTGCGGGTTC	+			31	-969
chrChr12_mRNA_1820_12274367	m2	chrChr12_mRNA_1820_12274367:38-284	37	49	12	10	3	2	83.33	GGGGGGAAGGGG	0	49	284	235	94	6	2	40	ATGCGGACGATGATATGGAGGCGACGAGGCGAAGTGGAAGGACATGGAGGTGACGTGGCGAAGTGGAAGGGAGTGGTGGACGCTCCAATGCCCCCCACTGCCACTCCGGCCCTCGCCCGCACGCCGCCTCCCTATGGGAAGAGAAAGGGGGAGAGAAAGAGAGAAGGGAGAGAGAGAGGGGAGAGGAAGAAAGGAAGGAGAAAGGATGACATGTGGACCCCACATGTGCGGGTTC	+			37	-963
chrChr12_mRNA_1832_12349459	m1	chrChr12_mRNA_1832_12349459:521-897	520	534	14	11	3	1	78.57	GGGAGAGGGGAGGG	1	535	897	362	145	11	6	40.06	TAGCCGGGCGGCGCCGGAGGCCTCGCCGGGCAGCGGCCGGCGGCGACGACGGGGAGGGGAGGACGGGGCGGCGGTGGAGGTGACCGGTGGTGACAACGGGGGGAGGGAGGAAGCGACGCGGGGGAAGAAGAGGAGGAGGAGGAGGAGGCAACGTGAAGGGAGGAGGATGGCGCGGCGAGCATCACCGCCTAGGTGGTGACGGGGATGACGGTCTGAGCTCCACTGCAGTCGCCTCTTCTTTCGCCCTATCCTCCTCCCCCCGACGTCCCCGCCGACCATCGCCACCGTCCCGTCCCTCTGGTGAGGCCTATCTTCCTTCCCCGTCGTCGCCACCGGCCGCCTTCGCCGTTCCCCTGGCGAGG	+			520	-480
chrChr12_mRNA_1832_12349459	m1	chrChr12_mRNA_1832_12349459:586-823	585	603	18	14	3	3	77.78	GGGGAGGGGAGGACGGGG	0	603	823	220	88	6	3	40	CGGCGGTGGAGGTGACCGGTGGTGACAACGGGGGGAGGGAGGAAGCGACGCGGGGGAAGAAGAGGAGGAGGAGGAGGAGGCAACGTGAAGGGAGGAGGATGGCGCGGCGAGCATCACCGCCTAGGTGGTGACGGGGATGACGGTCTGAGCTCCACTGCAGTCGCCTCTTCTTTCGCCCTATCCTCCTCCCCCCGACGTCCCCGCCGACCATCGCCACCGT	+			585	-415
chrChr12_mRNA_1832_12349459	m2	chrChr12_mRNA_1832_12349459:586-844	585	594	9	8	2	2	88.89	GGGGAGGGG	0	594	844	250	100	7	4	40	AGGACGGGGCGGCGGTGGAGGTGACCGGTGGTGACAACGGGGGGAGGGAGGAAGCGACGCGGGGGAAGAAGAGGAGGAGGAGGAGGAGGCAACGTGAAGGGAGGAGGATGGCGCGGCGAGCATCACCGCCTAGGTGGTGACGGGGATGACGGTCTGAGCTCCACTGCAGTCGCCTCTTCTTTCGCCCTATCCTCCTCCCCCCGACGTCCCCGCCGACCATCGCCACCGTCCCGTCCCTCTGGTGAGGCCT	+			585	-415
chrChr12_mRNA_1833_12356834	m1	chrChr12_mRNA_1833_12356834:618-760	617	633	16	12	3	2	75	GGGAAGGGGAGAGGGG	0	633	760	127	51	2	1	40.16	TGGAAGGGGTAGGAGGATCGGTGAGGTTCCGCATCTAGACGCCGCCATGAGAGAACGAGAGAGATGCGAGAGGCTTGGGAAGAGATGAGGTTGGCACGTGTGAACGCGAGAGATCGTTGCCCTCCGT	+			617	-383
chrChr12_mRNA_1833_12356834	m2	chrChr12_mRNA_1833_12356834:623-760	622	633	11	9	2	2	81.82	GGGGAGAGGGG	0	633	760	127	51	2	1	40.16	TGGAAGGGGTAGGAGGATCGGTGAGGTTCCGCATCTAGACGCCGCCATGAGAGAACGAGAGAGATGCGAGAGGCTTGGGAAGAGATGAGGTTGGCACGTGTGAACGCGAGAGATCGTTGCCCTCCGT	+			622	-378
chrChr12_mRNA_1868_12587004	m2	chrChr12_mRNA_1868_12587004:1136-1572	1135	1145	10	8	2	2	80	GGGGCTGGGG	0	1145	1572	427	171	12	4	40.05	CGGCGGCGCCACGCCGGACGCCCGGGCGGACGGAGGTGTCACCGGTTGGACCTCGTCGTTCTTCGCCGCCGTCTTCCCGTGGACGAGGAGACGACGTGTCGATGACAGATGGGCGCCGTCGGCCGGCGGCGGAGTGGGGACGTTCGACGGCGTCGAGGTGCCGCTGCCGGCGGCGCAGGCAGTTTCGCTTCCACGGGCGGCAGCGGACGTCGTCGACGACCCCGCGGTGTTCCTGACGTGGGAGGACGTGCGCGTGACGGTGCCCGGCCGCACTCGCGGCTCGCCGCCGGCGAGGATCCTCGACGGGATCACCGGGCACGCGCGGCCGGGGGAGGTTCTGGCGATCATGGGGCCGTCGGGGTGCGGGAAGACGACGCTTCTTGACACTCTCGCAGGTTC…	+			1135	135
chrChr12_mRNA_1943_13099651	m1	chrChr12_mRNA_1943_13099651:25-167	24	44	20	16	4	2	80	GGGAGGAGGGGGGAAGGGGG	8	52	167	115	46	3	1	40	GATTTAGATGAATGTCGAGGTGGCGGCGACTTGATGGTAGACCACGACATCGTGAGGGAGGTGAGACGGGCGACACACCACGAAGACGTAATAGGACGGTGGAGGCAAATGGGGG	+			24	-976
chrChr12_mRNA_1943_13099651	m2	chrChr12_mRNA_1943_13099651:32-167	31	44	13	11	3	2	84.62	GGGGGGAAGGGGG	8	52	167	115	46	3	1	40	GATTTAGATGAATGTCGAGGTGGCGGCGACTTGATGGTAGACCACGACATCGTGAGGGAGGTGAGACGGGCGACACACCACGAAGACGTAATAGGACGGTGGAGGCAAATGGGGG	+			31	-969
chrChr12_mRNA_2066_13982073	m1	chrChr12_mRNA_2066_13982073:1410-1667	1409	1430	21	12	3	2	57.14	GGGGATCATCGGGCAGCGGGG	0	1430	1667	237	95	2	1	40.08	TGGCGCAGTGCGCGGTGTGCATCGCCGCCGTGAAGGACGGGGACACGGTGCGGCGGCTGCCGGCGTGCGGCCACGCGTTCCACGCGCCGTGCGTGGACGGGTGGCTGCGCGACCACGCGACGTGCCCCATGTGCCGCGCCGACGTCGTCAAGGTCGCCGGAGAGACGACGCCGGCGACGGAGGAGGAGCCGCCCGTGTAGCCGAGCCCGCGCAAGTTGAGGCATACGACAAGTCAAC	+			1409	409
chrChr12_mRNA_2138_14652534	m1	chrChr12_mRNA_2138_14652534:832-951	831	848	17	13	3	0	76.47	GGGTGGTGGCGGGCGGG	1	849	951	102	41	4	0	40.2	TCCCGCAGCCAGTGGCGGAGGCAGGGTGGCGACGGGCTGGCTCCCGCAGCCAGTGTGGGAGGCAGAGTGGCGGTGGGCTCCTCTCCTCCGCCTCCCCTCCGG	+			831	-169
chrChr12_mRNA_2145_14757981	m1	chrChr12_mRNA_2145_14757981:1568-1874	1567	1584	17	9	3	0	52.94	GGGAAAAGGGTTTAGGG	20	1604	1874	270	108	5	1	40	GGATGAGGAGGAAGTGCCGGCCATCGTCGTTGCCGTCGCTCAGCTTGACGAGGACGGCGGCGACAGTGTGCTCGACGACGACGGTGGTCGTAGCAGTGGGAGTCGTAGGTGGCGATGAGGCGTGGCGCGGCGGTGGCGTTTTCCCGTCACTGGTTGCGCCCCCTCTCGATCGGATCAGGGTTTGTGGGTGGAGTTGGCGGCGGTAGCGAACCTGATGTCGTGCGCCGCCCCGGCCTCCACCCCTCTTTATATGGCGCAGGGTGATAGGGG	+			1567	567
chrChr12_mRNA_2157_14845405	m1	chrChr12_mRNA_2157_14845405:1151-1323	1150	1166	16	10	3	0	62.5	GGGCACGGGCGATGGG	0	1166	1323	157	63	4	2	40.13	CGCCGATGGCGGCGGCGGCGGAGGCCGGAAGAGCTCGTCGCCGGCCGGGAAGCCGGCGGAGGCGGCACGGGCGGGGAGCCTGCTCGCCGGACTCCCCTCGCGGGGCAACTTCGTCGCCGACAGCATCGCGTCCAGCATGGTGCGTTCGTTCCCCCCC	+			1150	150
chrChr12_mRNA_2163_14904687	m1	chrChr12_mRNA_2163_14904687:1452-1641	1451	1464	13	9	3	0	69.23	GGGTTGGGTTGGG	0	1464	1641	177	71	8	2	40.11	TTGGGTTGGAGATTTGGGTGGGTTTTTGCGTTTTGTTCTTCAACTGATGATGGGGGGTTTGGTGGCGGTTGAGTTGCAGGGAAGAAGAAGGAGGTGAAGAAGGAGACGAAGCTCGGGATGGCGTACAAGAAGGATGACAACTTCGGGGAGTGGTACTCCGAGGTTGGTTTTTCTCGC	+			1451	451
chrChr12_mRNA_2163_14904687	m1	chrChr12_mRNA_2163_14904687:1467-1631	1466	1486	20	12	3	0	60	GGGTTGGAGATTTGGGTGGG	0	1486	1631	145	58	5	2	40	TTTTTGCGTTTTGTTCTTCAACTGATGATGGGGGGTTTGGTGGCGGTTGAGTTGCAGGGAAGAAGAAGGAGGTGAAGAAGGAGACGAAGCTCGGGATGGCGTACAAGAAGGATGACAACTTCGGGGAGTGGTACTCCGAGGTTGG	+			1466	466
chrChr12_mRNA_2200_15284934	m2	chrChr12_mRNA_2200_15284934:1081-1471	1080	1089	9	8	2	2	88.89	GGGGAGGGG	0	1089	1471	382	153	8	3	40.05	CGGCCGCGGAGGTGCAGGCCAGCGGTGGCATGCAGCGGCGGTGGGGAGGGGGGATGCGGTGGTGGCTTGGCGGTGGCGCCCTCCCCTCTCGACTCTCTCTCACTGCCCTCGGCCGGCGGCTGGCCGGTGGAGGCGGTAGCAGCGGCGGACCCCCCCCCCTCTCTGCCAGATCCAGGGAGGTGCGGCCTAGTGGCGGGAGGCGGCATGCTGCGGCGGAAGGGAGGGGGTTGTGGTGGCGGGACGAGAGGCGGTGGTGGCCTGGCAGCGGCGCCCTCCCTCCGTCGGATCTGGCGGCCCGGTGGCAATGTTCTGTGAATGATTTCTTTGATCAATGTTTATGTGAATGATTTTTGTGATTTCTCATTGAATGATTTCTGTGATT	+			1080	80
chrChr12_mRNA_2200_15284934	m2	chrChr12_mRNA_2200_15284934:1132-1431	1131	1142	11	10	3	2	90.91	GGGGAGGGGGG	2	1144	1431	287	115	5	1	40.07	GCGGTGGTGGCTTGGCGGTGGCGCCCTCCCCTCTCGACTCTCTCTCACTGCCCTCGGCCGGCGGCTGGCCGGTGGAGGCGGTAGCAGCGGCGGACCCCCCCCCCTCTCTGCCAGATCCAGGGAGGTGCGGCCTAGTGGCGGGAGGCGGCATGCTGCGGCGGAAGGGAGGGGGTTGTGGTGGCGGGACGAGAGGCGGTGGTGGCCTGGCAGCGGCGCCCTCCCTCCGTCGGATCTGGCGGCCCGGTGGCAATGTTCTGTGAATGATTTCTTTGATCAATGTTTATGTG	+			1131	131
chrChr12_mRNA_225_1265812	m1	chrChr12_mRNA_225_1265812:637-951	636	661	25	19	3	2	76	GGGGAGGAGGCGGTGGGCGGAGGGG	0	661	951	290	116	8	3	40	AAGAGACAGGTGCCGGAGGAGGAGGTGAGGGAGAGGTTGATGGGGAGTGTGGTGGCGGCGCAGCTGGCGGTGGAGTCGCCGAGGACGAAGAGGGCGGTGGCCGGCAGCGAGGCCGGGGCGGAGGCGACGATGCGGAGCAGCAGCAGAAGCAACAGGGGGAGGAGCGCCATGCCTCGGGCGTTGTGGCGCCAACCAAACAAACACCTCGTCAACTTCAAAGAGGAATCGATTGCCGATTTGGAGGGTATGAATTGAATTTACTAATATATTAAGGGTTAAAGTGTAATTAT	+			636	-364
chrChr12_mRNA_2271_15791929	m1	chrChr12_mRNA_2271_15791929:1128-1403	1127	1142	15	11	3	2	73.33	GGGGCGGGCTTGGGG	19	1161	1403	242	97	6	0	40.08	GGTGGCGCACGGCGGGTGGTGGGCGGCCTCCCTGGTCCGGCGGGAAGGGAGAAGGCAGGCCATGGGTGGCGGCCAGGCGGAGGCAGTCGGGTGGCCTCTCTCTCTCTTCTCTCAGGCGGTGGCAACCGAGCGGCGGTCCGGCGGAGGCAGCAGCGGCGGCCCAAGTTCATGCGGAAGCGGCAACGCACTGTTTAGTTTTTTTTTTATTCTTGTTTAGTTCATGCGGCAGCGGTGGCGCACTG	+			1127	127
chrChr12_mRNA_2271_15791929	m2	chrChr12_mRNA_2271_15791929:1128-1403	1127	1142	15	11	3	2	73.33	GGGGCGGGCTTGGGG	19	1161	1403	242	97	6	0	40.08	GGTGGCGCACGGCGGGTGGTGGGCGGCCTCCCTGGTCCGGCGGGAAGGGAGAAGGCAGGCCATGGGTGGCGGCCAGGCGGAGGCAGTCGGGTGGCCTCTCTCTCTCTTCTCTCAGGCGGTGGCAACCGAGCGGCGGTCCGGCGGAGGCAGCAGCGGCGGCCCAAGTTCATGCGGAAGCGGCAACGCACTGTTTAGTTTTTTTTTTATTCTTGTTTAGTTCATGCGGCAGCGGTGGCGCACTG	+			1127	127
chrChr12_mRNA_2434_16988415	m1	chrChr12_mRNA_2434_16988415:1285-1437	1284	1295	11	9	3	0	81.82	GGGTGGGAGGG	0	1295	1437	142	57	4	2	40.14	ATGGTGTCCGCGTCGGTTTGGGCGGAGGCGGAGGAGCGGGGGAAGGGGGCGCGTGGCCCGAGGCGGCGCCGCTGCGTGTCCTCTCTCTCGCAAGCTTTCTGCGGGCCTTTTTGGTTTCTCCGCCGATGCTCTAGTTCGTCGC	+			1284	284
chrChr12_mRNA_2489_17367163	m2	chrChr12_mRNA_2489_17367163:121-446	120	137	17	11	2	2	64.71	GGGGGAGCTACAGGGGG	2	139	446	307	123	4	0	40.07	GGCGTGGCCGGAGCTGGTGCGCGACAGGAGACGGGTGCGCCGCGAGTACGAGGAGATGCGGCTGCGGATCGACGCGCTGCAGGCCGCCGATGCGCGCCGCCGGCGCCGCGGCGCGGCCGATGACCACGCCGGAGTTGTGCAGGTACTGATCGATTCTGCTGGGAGCGTGCCACAGCTCGGCGTTGCGGACGGGAGCAAGCTCATCGACGTCGCCTCTGTCGACGTGTGCCTCCCGGCGCTTGTGTACGTGTGCCGCGAGAAGCGCCGCGGCCACGCGCACCACCGGAAGGCGGGCGCCATGAACGCG	+			120	-880
chrChr12_mRNA_2493_17413826	m1	chrChr12_mRNA_2493_17413826:1051-1183	1050	1073	23	14	3	0	60.87	GGGTCGTCGAGGGCGATGGCGGG	0	1073	1183	110	44	3	0	40	AGGCGGCATGTTCGGCGGCGCCGGCGCGTTCTGGGCGACGCGGGCGCTGGAGGTGGTGAAGCGGAACGACTCCCCGGGACTGCTCTGGAAGCGGATCAAGCTCACCACCA	+			1050	50
chrChr12_mRNA_2512_17577848	m2	chrChr12_mRNA_2512_17577848:1250-1927	1249	1260	11	9	2	2	81.82	GGGGAAGGGGG	0	1260	1927	667	267	24	13	40.03	AGAGGAGAGGTGGTGGATGTGAGATCCGATGGCTGCTGCAGCGACGGCGGCGGCCTCGCCGGTTGAGGGGCTCACCGGCGGCGGCGGCGGTGGTGGTGAGTGCTCGTGTGGGTGTGAGAGGGTTGGTTTGTGCTGTTTCTGAGGAGGATTTTGGGGGTGGGTTTTGGTGTGCAGGTGGAGGAGTGGACGGGCTGTTCGTGGAGCTGTGGCGCGCGTGCGCGGGGCCGCTGGTGACGGTGCCCGCCGTCGGGGAGAGGGTCTTCTACCTCCCGCAGGGCCACATCGAGCAGGTGAGGAGGCGGAGGAGGAGGTGCAGCGCGGAGAGGGAGAACCTCCCGTTGCTTCTCTCACCCACGCGGGCTGGATGGGGGAGAGCTGCTTGTGTTGCTGTTTTTTTTT…	+			1249	249
chrChr12_mRNA_2514_17612395	m1	chrChr12_mRNA_2514_17612395:1169-1321	1168	1186	18	16	4	3	88.89	GGGGGAGGGGGAGGGGGG	0	1186	1321	135	54	5	2	40	TGGGGTGATGAGGGACGCGAGGAAGGACGGGGTGGTGAGGGAGGTGATACGGATGGAGAGGGAGGCGGTCATCCCCGTGCTCAAGCCCAAGCTCGTCATGAAGCTCGCCTACCTCATCGGTGAGTAGTAGAACCC	+			1168	168
chrChr12_mRNA_2514_17612395	m2	chrChr12_mRNA_2514_17612395:1169-1339	1168	1179	11	10	2	2	90.91	GGGGGAGGGGG	0	1179	1339	160	64	7	3	40	AGGGGGGTGGGGTGATGAGGGACGCGAGGAAGGACGGGGTGGTGAGGGAGGTGATACGGATGGAGAGGGAGGCGGTCATCCCCGTGCTCAAGCCCAAGCTCGTCATGAAGCTCGCCTACCTCATCGGTGAGTAGTAGAACCCATCGCCCGGCCGCCCTCT	+			1168	168
chrChr12_mRNA_2514_17612395	m2	chrChr12_mRNA_2514_17612395:1181-1316	1180	1191	11	10	3	2	90.91	GGGGGGTGGGG	0	1191	1316	125	50	4	1	40	TGATGAGGGACGCGAGGAAGGACGGGGTGGTGAGGGAGGTGATACGGATGGAGAGGGAGGCGGTCATCCCCGTGCTCAAGCCCAAGCTCGTCATGAAGCTCGCCTACCTCATCGGTGAGTAGTAG	+			1180	180
chrChr12_mRNA_2517_17632392	m1	chrChr12_mRNA_2517_17632392:1238-1471	1237	1249	12	10	3	1	83.33	GGGTGGGAGGGG	0	1249	1471	222	89	11	5	40.09	AGGGAGGGATGAGTTCTTGCGGGGTCGGGGGGTGGTTGAGGGGAGAGCGGTGGTGGGTGCCCGCCGGAATGTGGCCTCGCCGGAGGCCGGAGCTCGCCGCCGCGCCGGATCTGGGATGTGGGGGTGGGGTGGGTGGCTACTGCTTCTTCGGTTCTTCTTCCCCGTCTGCGTGTGTGTGTCTCTCCTCGTTTGAACACGAAATCTTCGGTTTTTCTTTTTTCT	+			1237	237
chrChr12_mRNA_2517_17632392	m1	chrChr12_mRNA_2517_17632392:1270-1442	1269	1292	23	17	4	3	73.91	GGGGTCGGGGGGTGGTTGAGGGG	0	1292	1442	150	60	5	2	40	AGAGCGGTGGTGGGTGCCCGCCGGAATGTGGCCTCGCCGGAGGCCGGAGCTCGCCGCCGCGCCGGATCTGGGATGTGGGGGTGGGGTGGGTGGCTACTGCTTCTTCGGTTCTTCTTCCCCGTCTGCGTGTGTGTGTCTCTCCTCGTTTGA	+			1269	269
chrChr12_mRNA_2517_17632392	m2	chrChr12_mRNA_2517_17632392:1270-1457	1269	1281	12	10	3	2	83.33	GGGGTCGGGGGG	1	1282	1457	175	70	6	3	40	GGTTGAGGGGAGAGCGGTGGTGGGTGCCCGCCGGAATGTGGCCTCGCCGGAGGCCGGAGCTCGCCGCCGCGCCGGATCTGGGATGTGGGGGTGGGGTGGGTGGCTACTGCTTCTTCGGTTCTTCTTCCCCGTCTGCGTGTGTGTGTCTCTCCTCGTTTGAACACGAAATCTTCGG	+			1269	269
chrChr12_mRNA_2524_17695088	m1	chrChr12_mRNA_2524_17695088:807-962	806	830	24	13	3	0	54.17	GGGAGGCGAGGGTTTAATCGAGGG	0	830	962	132	53	8	1	40.15	TTTCGTGTAGGGGGAGAGGGAGAGGCGGAAGGAGGCGACTTGATGGGCTTTCGTGGGCCGTCTCATGCGAGAAGGGCAGAAGCGGTATTTCCTCTAGTTGGGCCGGCGTTAATGGGCCGGGATCCATTTTTC	+			806	-194
chrChr12_mRNA_2538_17791095	m1	chrChr12_mRNA_2538_17791095:243-704	242	264	22	13	3	1	59.09	GGGGCGACGGGCGGTCATCGGG	0	264	704	440	176	15	5	40	CGGGGAGCGGCAAGGTCACCAGGCGTATAGCCGCGGCGCGGGCGGCAGCATCGTGGGCCGGGAGCTGCATGGCGGTCGCCAGGGAGAGGAGCCGCGGCACGGGCGGCGGGGTCATGACGCGGGCGGAGGAGCCCAGCACAGGCGGCGGCGGCGCGGGTGGGGAGCGGCGCGGTGGTCGCCGGGTGGAGCAGCGGCGCGATCGGAGGGGCAACGCGGTCGTCGGAGGAGCTCCGAGCAGCTGGAATGGTGGGGATCTCCACCTTCAGCACCTTCCTCGCTGCCAGATCCGCTGCCTCTCCGCGCTCTACTCCAGTGATCTCCACCTTCAGATCCGGTATGCACCTCATCTCTACAGCTACTATCTGCCAGTATACGGTTAAGGCGGTGGCACGAGTTCGA…	+			242	-758
chrChr12_mRNA_2538_17791095	m1	chrChr12_mRNA_2538_17791095:365-582	364	387	23	14	3	1	60.87	GGGCGGCGGGGTCATGACGCGGG	0	387	582	195	78	5	3	40	CGGAGGAGCCCAGCACAGGCGGCGGCGGCGCGGGTGGGGAGCGGCGCGGTGGTCGCCGGGTGGAGCAGCGGCGCGATCGGAGGGGCAACGCGGTCGTCGGAGGAGCTCCGAGCAGCTGGAATGGTGGGGATCTCCACCTTCAGCACCTTCCTCGCTGCCAGATCCGCTGCCTCTCCGCGCTCTACTCCAGTGATC	+			364	-636
chrChr12_mRNA_2559_17955781	m1	chrChr12_mRNA_2559_17955781:1150-1375	1149	1163	14	14	4	3	100	GGGGGGGGGGGGGG	0	1163	1375	212	85	7	4	40.09	CGGACCGCGTCGCGCCCCCGGCGCCTCGGCGCCATCCGCCCCGCCGCGGGGGGCCTCAGGCGGAGGAGGAGGAGGAGGAGGCGAAACCCTAGCGCGGGGGGAGACGAGGTACGCGTCGATGCCTCTCTGTTTCGATTCTCGCGTCTCGTGATGGCGGGTCTCATTCGCGGAGCGGGGAGGGGAATCGAAACCCTAGGTGCGGCGTTCTTGCC	+			1149	149
chrChr12_mRNA_2559_17955781	m2	chrChr12_mRNA_2559_17955781:1150-1375	1149	1163	14	14	4	3	100	GGGGGGGGGGGGGG	0	1163	1375	212	85	7	4	40.09	CGGACCGCGTCGCGCCCCCGGCGCCTCGGCGCCATCCGCCCCGCCGCGGGGGGCCTCAGGCGGAGGAGGAGGAGGAGGAGGCGAAACCCTAGCGCGGGGGGAGACGAGGTACGCGTCGATGCCTCTCTGTTTCGATTCTCGCGTCTCGTGATGGCGGGTCTCATTCGCGGAGCGGGGAGGGGAATCGAAACCCTAGGTGCGGCGTTCTTGCC	+			1149	149
chrChr12_mRNA_2561_17983355	m1	chrChr12_mRNA_2561_17983355:1368-1676	1367	1384	17	13	3	1	76.47	GGGTGCGGGTGCGGGGG	0	1384	1676	292	117	8	5	40.07	TGGTGGTGAGCGAGCCGGAGGTGGTGTCGATACCGCCGACGCCGAGGGGGATGTCGACGCCGGATGGGACGGCGACGCCGCCGCCGGCGGCGGGGAGGGGCGCGGCGACGCCGGCGAGGCGGGTGGTGGAGGGGCTGCGGGGTTACCTGGAGGAGGTGGGACACCTGACGCGGCTGAACCCGCAGGACGCGTGGCTGCCCATCACCGAGTCCCGCAGCGGCAACGCCCGCTACGCCGCCTTCCACACCCTCAACGCCGGCCTCGGCTTCCAGGCCCTCCTCCTCCCCCTCGC	+			1367	367
chrChr12_mRNA_2561_17983355	m2	chrChr12_mRNA_2561_17983355:1476-1629	1475	1484	9	8	2	2	88.89	GGGGAGGGG	0	1484	1629	145	58	4	2	40	CGCGGCGACGCCGGCGAGGCGGGTGGTGGAGGGGCTGCGGGGTTACCTGGAGGAGGTGGGACACCTGACGCGGCTGAACCCGCAGGACGCGTGGCTGCCCATCACCGAGTCCCGCAGCGGCAACGCCCGCTACGCCGCCTTCCAC	+			1475	475
chrChr12_mRNA_2598_18319057	m2	chrChr12_mRNA_2598_18319057:1327-1443	1326	1342	16	12	4	2	75	GGGGGGTTTTGGGGGG	1	1343	1443	100	40	7	2	40	GTTGGGTGATCGGGCGGGGGGTTTTCTTGGGGTTTTTGCGATCTTGGCGTGCGTGGGTGGGTTTTCTTGGCGACCAACTACCCCCGCAGTTTTGTGACGG	+			1326	326
chrChr12_mRNA_2638_18618482	m2	chrChr12_mRNA_2638_18618482:1280-1886	1279	1296	17	14	2	2	82.35	GGGGGTGGTGGAGGGGG	0	1296	1886	590	236	16	4	40	ATGATGATGATGGGATGCTGCCGTCGCCGCCGGGGTTCTTTGGCGGCGGCGGTGGTGGTTTGTCGCCGACGTCCAGCCTCTGTTTTGTGGGTCAGGATGGGGGGTTCACGGCGCCGTCGCGGCCGTTCTCGCTGGAGAGGCGCCGCGTGGACGCGCCGCCGCCGACGCCGCCGTCGTCGCTGTTCGACCCGTTCGCTGGGTTCTGCCTGTTCGACGCCACCGCCGCCGCAGGGGCCGACTCCGACGGGTGGGACGTCAGGTGCTCGCCGCCCCCGCCCCCGCCCCCGCCGCCGCCGCAGGCGCCGCCGGCGAGGGGGCGGAGCAAGGCGGCGAGGAGGAAGGGCGGGTGCGCGGCGCCCGCCGCGGCGGCGGCGGCGAGCCCGACGAAGAAGTCCGCCG…	+			1279	279
chrChr12_mRNA_266_1497373	m2	chrChr12_mRNA_266_1497373:105-268	104	121	17	11	2	2	64.71	GGGGCGCGCAGACGGGG	0	121	268	147	59	2	0	40.14	CGGCGTCGGCCCCTAGCTCCTCTCGACTGCGCGCGGTCAAGTGACAGCGACGGCAGCGGCAGCTGGGCGAGCGCGCGCCGACAGGGCGGCGGTGGCGGCGTCGGCCCCTAGCGTGCCAAGAAGAAGTCGTGAGAAAGAGAAGAGACG	+			104	-896
chrChr12_mRNA_2705_19143392	m1	chrChr12_mRNA_2705_19143392:1118-1368	1117	1133	16	9	3	0	56.25	GGGAATTTTGGGTGGG	0	1133	1368	235	94	11	6	40	TTGGCATTTGGGGCCGGGTGGGGTGGGGGGTTCTTGATTTGGTCTTGCATTTGGGGGTTCTTGGTACGCATTGGTGATTTTCGCGGCGCTCGTGGGGGGTTCTTGGCTTCTTGCCCCGTCGTCTGTGTGGTAGATCTGCTTGATCTGTGCGCGTCTGAGGATGGGGGATGTGCGTAGATTGGTCCATGTTGGTAACGTTTGCGAGGATTTCAGCTTTAGGGCTAAGGTTGGGTGG	+			1117	117
chrChr12_mRNA_2705_19143392	m1	chrChr12_mRNA_2705_19143392:1143-1315	1142	1156	14	11	3	2	78.57	GGGGCCGGGTGGGG	29	1185	1315	130	52	4	3	40	GGGGGTTCTTGGTACGCATTGGTGATTTTCGCGGCGCTCGTGGGGGGTTCTTGGCTTCTTGCCCCGTCGTCTGTGTGGTAGATCTGCTTGATCTGTGCGCGTCTGAGGATGGGGGATGTGCGTAGATTGG	+			1142	142
chrChr12_mRNA_2705_19143392	m2	chrChr12_mRNA_2705_19143392:1042-1370	1041	1053	12	10	2	2	83.33	GGGGGACGGGGG	0	1053	1370	317	127	17	7	40.06	AGCGCCTCTCCGTGTCCCGGGTGCCCGCGCCGCGCAGAGGGGGTGGGTGACTCCGATTGTTTCCGGGAATTTTGGGTGGGTTGGCATTTGGGGCCGGGTGGGGTGGGGGGTTCTTGATTTGGTCTTGCATTTGGGGGTTCTTGGTACGCATTGGTGATTTTCGCGGCGCTCGTGGGGGGTTCTTGGCTTCTTGCCCCGTCGTCTGTGTGGTAGATCTGCTTGATCTGTGCGCGTCTGAGGATGGGGGATGTGCGTAGATTGGTCCATGTTGGTAACGTTTGCGAGGATTTCAGCTTTAGGGCTAAGGTTGGGTGGCA	+			1041	41
chrChr12_mRNA_2705_19143392	m2	chrChr12_mRNA_2705_19143392:1143-1315	1142	1156	14	11	3	2	78.57	GGGGCCGGGTGGGG	29	1185	1315	130	52	4	3	40	GGGGGTTCTTGGTACGCATTGGTGATTTTCGCGGCGCTCGTGGGGGGTTCTTGGCTTCTTGCCCCGTCGTCTGTGTGGTAGATCTGCTTGATCTGTGCGCGTCTGAGGATGGGGGATGTGCGTAGATTGG	+			1142	142
chrChr12_mRNA_2708_19158097	m1	chrChr12_mRNA_2708_19158097:1670-2000	1669	1688	19	13	3	0	68.42	GGGTGGGCGGCCGAGTGGG	0	1688	2000	312	154	9	1	49.36	ACGCCGCGCGGGGGGAGAGCCGCCGGGTGAGGCGGCTCATGGAGGAGGACAACAAGAAGGCGACGCGCAAGGCGCGGCGGGAGTACAACGACGCCGTGAGAGGGCTCGCCGCGTTCTGCAAGAAGAGGGACAAGCGGGTGGTGGACATGGCGCTGAAGAAGAAGGTGGAGGAGGAGAAGAGGAAGGCGGAGGAGGCGGCGAGGAAGAAGGAGGAGGAGAGGAGGAGGAAGGAGCGAGCGATGGCGTACCAGGAGCCCGAGTGGGCGAGGGTGGACGAGGATGAGGCGGCGGTGTTTGAGGACGACGAGGAGG	+			1669	669
chrChr12_mRNA_2738_19430766	m1	chrChr12_mRNA_2738_19430766:1210-1584	1209	1230	21	14	3	2	66.67	GGGGCCGGGAGCAGCGAGGGG	4	1234	1584	350	140	7	2	40	GCCGTCCGCGTCACCGCGGCGAGGCGAAGGCCAGCGCCGTCCCTGCTTGCTACCACCGGCCGTCGGCTGGGTCCTGCCACCACGCCTGCAAGTACGGCGGCGCGCACGCCTTCGAGGAGCGGGAGTCTCGCCGGCCGGCGGCGGCCCAGCCGAGGCCCCGGAAGACGCCGCCGCCACCGCCGCTCGCGGCGGCGACGGCGATGGCTAAGCTGCGGTCGGCGTCGTCGCGGAGACGGGTCGGGGATCTCACCAAGCCCGTGAAGGCCGGGAAGAAAGCGGCGGCCACCGCCGTTGACGACACGGGGAAGAAGGGCGACGCCGGCGTGGTGGTGTGGAAGGACATCGTGGCG	+			1209	209
chrChr12_mRNA_2748_19493189	m1	chrChr12_mRNA_2748_19493189:534-785	533	556	23	13	3	2	56.52	GGGGTTTTCGAGTGGGTTTGGGG	14	570	785	215	86	5	1	40	GGCGGTGGAGGTAGTAGTCGTAGTAGTAGACCAGGTGGACGCGTGTCAGCCGTCCGATCTCGCTGCCGTGGCCGATCGGACGGTGGAGGAGCGCCCGGGAATAACCTTGTCCGCTTCTTCGCCGTGGGAGGGTAAAGGAGGGCAGGAGGCAACGGTAAGATTATTAATCGCCGCGATTACCGGAGGAGGAGGAATGGAGTCGCTGACAGATGGGG	+			533	-467
chrChr12_mRNA_2748_19493189	m1	chrChr12_mRNA_2748_19493189:1057-1261	1056	1072	16	9	3	0	56.25	GGGCCCCGGGATTGGG	34	1106	1261	155	62	6	2	40	TGCTGTTGTTTTTGTTGTCGTTGTGTGGCGCAATGTTTGGATTCTTGGGGGTTTTCTCTGACCTTGTGTTACCTTCTCGTTGGCGGTTCGATTCGGGTGCAGGGTTCGGCATCGGGTGCGGGTTCGGCGTCGGATGGGGGTTCGGAGGTGAGAGG	+			1056	56
chrChr12_mRNA_274_1551245	m1	chrChr12_mRNA_274_1551245:1583-1815	1582	1604	22	14	3	0	63.64	GGGCGACGGGTCCGGCGGTGGG	41	1645	1815	170	68	6	3	40	GTCGCCACCACCGCCGTGGGCTGCCGCTAGCTAGGGGACGGCCGAATCCGGTCGCCGCGATGTCGGGGAGGCCGGATCCGCCGCCGCCGACGACCTGGGAGGCCGGATCCGCCGCCGCGACGACCTGGGAGGCCAGATCTGCCGCTGACGCCGACGGGGGCAGCGCCGCG	+			1582	582
chrChr12_mRNA_274_1551245	m2	chrChr12_mRNA_274_1551245:1205-1815	1204	1214	10	8	2	2	80	GGGGAAGGGG	1	1215	1815	600	240	23	11	40	GGCGGCTGGCTGCGGCAAAGGGCGACGGTAGCGGCGGGGAAGGGTCGGCCGGCTACGGTGGCAGGCGATGAGTCCGGCGAAGAGCTCTCCTTCTCCCTCCCACCTCTCCCTAGCAGCGGCCGGCTGCGCCCTCTTGCCAGATATGGGGGTGGCGGCAGCGGCGGGGAAGGGATGGCAACCGGCTGCGGTGGCGGGCGACGAGTCCGGCAGCAAGCTCCCCTTCTCCCTCCCACCTCTCCCCAGCGGCGGCCGGCTGCGCCCTCTTGCCAGATCTGGGGCAACAGCAGCGGCGGGGAAGGGGCGGCGGCTGGCTGCGGCAAAGGGCAACGATAGCGGCGGGGAAGGGACGGGGGCCGGCTGCGGTGGTGGGCGACGGGTCCGGCGGTGGGCTCTCCTTCT…	+			1204	204
chrChr12_mRNA_274_1551245	m2	chrChr12_mRNA_274_1551245:1507-1823	1506	1516	10	8	2	2	80	GGGGAAGGGG	0	1516	1823	307	123	13	5	40.07	CGGCGGCTGGCTGCGGCAAAGGGCAACGATAGCGGCGGGGAAGGGACGGGGGCCGGCTGCGGTGGTGGGCGACGGGTCCGGCGGTGGGCTCTCCTTCTCCCTCTCCCTCCTCCGCTGCCGCTAGCTGCCGTCGCCACCACCGCCGTGGGCTGCCGCTAGCTAGGGGACGGCCGAATCCGGTCGCCGCGATGTCGGGGAGGCCGGATCCGCCGCCGCCGACGACCTGGGAGGCCGGATCCGCCGCCGCGACGACCTGGGAGGCCAGATCTGCCGCTGACGCCGACGGGGGCAGCGCCGCGACGACTTC	+			1506	506
chrChr12_mRNA_276_1561568	m1	chrChr12_mRNA_276_1561568:1430-1595	1429	1453	24	15	3	2	62.5	GGGACGGTGATGGGGTCGCTGGGG	2	1455	1595	140	56	1	0	40	GTCGCCGACGGAGGCGGAGCTGAAGAAGATGGTGGAGGAGGTGGACGCGGACGGCAGCGGCAGCATCGAGTTCGAGGAGTTCCTGGGCCTCCTCGCCCGCAAGCTTCGCGACACCGGCGCCGAGGACGACATCCGCGACG	+			1429	429
chrChr12_mRNA_276_1561568	m2	chrChr12_mRNA_276_1561568:1441-1595	1440	1453	13	9	2	2	69.23	GGGGTCGCTGGGG	2	1455	1595	140	56	1	0	40	GTCGCCGACGGAGGCGGAGCTGAAGAAGATGGTGGAGGAGGTGGACGCGGACGGCAGCGGCAGCATCGAGTTCGAGGAGTTCCTGGGCCTCCTCGCCCGCAAGCTTCGCGACACCGGCGCCGAGGACGACATCCGCGACG	+			1440	440
chrChr12_mRNA_2776_19641965	m1	chrChr12_mRNA_2776_19641965:1060-1396	1059	1078	19	14	3	1	73.68	GGGGACGGCGGGCGGAGGG	1	1079	1396	317	127	14	6	40.06	GGGACGGCGCCGCTCGGGAGAGGGAGCAGGAGCGCGCGCGTCGCCGGTGGCCGAGCCAAGCCGAGCTGCGTCGCGGTGGTGCTCTCCGCGGGAGGCGAGATTCAGCCCTGATCCGAGGAAGGTGAGGGGAATTCTTCGTCGGGGGTGGGTTTGGTGCAATCTGTGGTGTGAGATACGGGGGATGAAGAAGGCTTTCGGGGTTTGGGATGTCGCGGGGATTTAGGGGCGGTGGGTGGTTTTCGGCTGGGAAATCGCGGATTTAGCCGCCGCCCCCCTCCTCCCTCTCGTCTCTCCCTCTCCCGCCGCCTCCGCCTCCG	+			1059	59
chrChr12_mRNA_2776_19641965	m2	chrChr12_mRNA_2776_19641965:1619-1793	1618	1630	12	9	2	2	75	GGGGGTTAGGGG	1	1631	1793	162	65	3	3	40.12	CGCCGCTTCCCCGACGGCCACGACATGGAGGTGGATTCGAGCGTGTGGGGGCAGCGTCGGGGCTGCGCGTCGAGGAGAAGTGTAGCAGCGGCGGCGGAACATGATGGGGGTGGCCGTCGCCGCCGCCCAGCCCGCCGTTGCCGAGGTCTACCTCCGCCTCCG	+			1618	618
chrChr12_mRNA_2779_19660522	m2	chrChr12_mRNA_2779_19660522:1172-1331	1171	1181	10	8	2	2	80	GGGGATGGGG	0	1181	1331	150	60	3	1	40	CAGTGCGCGTGCTTCGGCGGCGGCGGGGCGGAGCGGGAGCGGCGGGCGGAGGCCGAGCTCGCCGAGTCGAAGGAGGCGCGCGCCAAGGCCGCCGAGGCCGCGCAGCGGAGGTAACTACTAGAGTTCTTTCGTCTCCCTCCCCTCTCTCTC	+			1171	171
chrChr12_mRNA_2784_19687877	m2	chrChr12_mRNA_2784_19687877:1749-1902	1748	1757	9	8	2	2	88.89	GGGGCGGGG	0	1757	1902	145	58	2	2	40	AGGAAGAGGAGGAGTAAGCAGGGGAGGAGAAGAGGCCGTGCAATGGAGGCCGAGCACTTCGTGAGGATTGCGGATGCCGAGCCGACGGAGGCGCGGCCTCTCCAGGGGCTGTGGAAGGTGCTTCCCTTGCACACAGAGCTTACTC	+			1748	748
chrChr12_mRNA_2798_19791483	m2	chrChr12_mRNA_2798_19791483:1446-1713	1445	1463	18	12	2	2	66.67	GGGGCGTGATGAGCGGGG	25	1488	1713	225	90	6	3	40	GGGCGTGAGCGACGCGGAGATCGAGGTGCTCATCGGGGCGACGAGCATCTACTCCCTCGTCGGCTCGCTGGCGGCGGGGTGGGCGTGCGACCGCGCGGGGCGCCGCCGCACCATCGCGCTGTCGGCGGCCATGTTCCTCGCCGGCTCCGCCGCCACCGCCGCGGCGAGCGGCTACGCCGCGCTCATGGCCGGCCAGCTCGTCGCCGGCGTCGCCTGCGGGTTCGG	+			1445	445
chrChr12_mRNA_2817_19932818	m2	chrChr12_mRNA_2817_19932818:1164-1411	1163	1176	13	9	2	2	69.23	GGGGAGATCGGGG	0	1176	1411	235	94	8	7	40	TCGCTGGTTGGATCCAAGAAACGGTAGCTTTCGGGGGTTGGTTCTTGTTTTTGGGGGAATCTTTCGGTTGGGGAGTGAGTTGGCTGATCTGTGTGTGTGTGTGTGCAGGGGAGGGGGATTTGCTGGCGGGGAGGAGCCGAGTAGGGAGATGAGCCGGGGGCGGTCGCCGGAGCCGCTGGATTTCTTCATCTGGACAGTCGAGGTACGCTCACCTGTGGACTCCCTCCCGTCTTCT	+			1163	163
chrChr12_mRNA_2817_19932818	m2	chrChr12_mRNA_2817_19932818:1284-1398	1283	1293	10	9	2	2	90	GGGGAGGGGG	0	1293	1398	105	42	3	2	40	ATTTGCTGGCGGGGAGGAGCCGAGTAGGGAGATGAGCCGGGGGCGGTCGCCGGAGCCGCTGGATTTCTTCATCTGGACAGTCGAGGTACGCTCACCTGTGGACTC	+			1283	283
chrChr12_mRNA_2820_19948105	m1	chrChr12_mRNA_2820_19948105:1171-1357	1170	1185	15	13	3	2	86.67	GGGCGGGGGCGGGGG	0	1185	1357	172	69	6	2	40.12	CGGGGAGGAGGGCGGTGCCGGGCGCGAACCCCATCCTGAGCCGCCTCGCGGTGTCGCGGAACCCGAGCCCGCTCGCGGCGGCCACCGCGGCGCCCGGGGTCTGCCTCCTGCGGTTCGCGTGGGAGTCCGCCGCTGGGTCCCTCGTCGGCGCCGTCGTCGGATATGGTAACGA	+			1170	170
chrChr12_mRNA_2820_19948105	m1	chrChr12_mRNA_2820_19948105:1187-1351	1186	1207	21	15	3	1	71.43	GGGGAGGAGGGCGGTGCCGGG	24	1231	1351	120	48	3	1	40	CGCGGTGTCGCGGAACCCGAGCCCGCTCGCGGCGGCCACCGCGGCGCCCGGGGTCTGCCTCCTGCGGTTCGCGTGGGAGTCCGCCGCTGGGTCCCTCGTCGGCGCCGTCGTCGGATATGG	+			1186	186
chrChr12_mRNA_2820_19948105	m2	chrChr12_mRNA_2820_19948105:1175-1357	1174	1185	11	10	2	2	90.91	GGGGGCGGGGG	0	1185	1357	172	69	6	2	40.12	CGGGGAGGAGGGCGGTGCCGGGCGCGAACCCCATCCTGAGCCGCCTCGCGGTGTCGCGGAACCCGAGCCCGCTCGCGGCGGCCACCGCGGCGCCCGGGGTCTGCCTCCTGCGGTTCGCGTGGGAGTCCGCCGCTGGGTCCCTCGTCGGCGCCGTCGTCGGATATGGTAACGA	+			1174	174
chrChr12_mRNA_2826_20032871	m2	chrChr12_mRNA_2826_20032871:1572-1687	1571	1585	14	10	3	2	71.43	GGGGGGTTCAGGGG	0	1585	1687	102	41	4	1	40.2	CTTGGTTTAGTGGTTGGGGGGTGTTTGGGTTCTTGTTTTGGTATGGTATGGTGGTGGTAGTTCTTGAATGCTTACTATGGATAGATGTGTGTGGGAATGGTG	+			1571	571
chrChr12_mRNA_2835_20084212	m2	chrChr12_mRNA_2835_20084212:193-390	192	202	10	9	2	2	90	GGGGCGGGGG	1	203	390	187	75	2	1	40.11	GGAGGTGGTGGTGAGATGGAGAGAGAGAAGGTGACGTGACGTGGGGTGCACGTACGGTAACTGTACGGCAATGCCAAAGCTTGGATCACTCCGGAAATGGGATTAACCGAGGTGGTGTGTGGTGATGTGTACGAGGAGGAAGAAGAAGGAGGCGTCGCGTAGAATGGAATCGATAACAAAAATGGAG	+			192	-808
chrChr12_mRNA_2978_20813363	m1	chrChr12_mRNA_2978_20813363:734-1633	733	751	18	13	3	2	72.22	GGGTTTGGGGCGGCGGGG	0	751	1633	882	353	31	16	40.02	AGGGGGAGGGGGGGAGGATTGGCGGAGGCGGCGGCGGCGTTGGAGGGGTTCCTTGCGGATCCATGGCTGCTGAGGCCGGCGGCGGCGGGGGAGGGGGTGGGGGTGGAGGAGGAGGGAGGGGTGGCGACGGTGCAGGTGGAGGTGCCGCCGGTGGAGGCGGCGGAGGAGGGGGAGGAGGAGGCCGGCAGGGCGGCCGTGCTGCGGCAGGCGGCCGCCGCGGAGGACTACGCGCGGAGGCTGGAGGGCGCCGCCGCCGCGGCGTACGGGTCTCAGGTGAGCCCCCGCGGGCCGATCTCTCGCTTGTGGGGTGGGTGGGTTTATTGGAAGAGCTAGGGTTTGGCGCTGCTCCTCGTGGGGGGTGTTAATTTTGGTTTCATTTTTTGGGTTCTGTGGCTTGGG…	+			733	-267
chrChr12_mRNA_2978_20813363	m1	chrChr12_mRNA_2978_20813363:753-1600	752	765	13	12	3	2	92.31	GGGGGAGGGGGGG	0	765	1600	835	334	28	14	40	AGGATTGGCGGAGGCGGCGGCGGCGTTGGAGGGGTTCCTTGCGGATCCATGGCTGCTGAGGCCGGCGGCGGCGGGGGAGGGGGTGGGGGTGGAGGAGGAGGGAGGGGTGGCGACGGTGCAGGTGGAGGTGCCGCCGGTGGAGGCGGCGGAGGAGGGGGAGGAGGAGGCCGGCAGGGCGGCCGTGCTGCGGCAGGCGGCCGCCGCGGAGGACTACGCGCGGAGGCTGGAGGGCGCCGCCGCCGCGGCGTACGGGTCTCAGGTGAGCCCCCGCGGGCCGATCTCTCGCTTGTGGGGTGGGTGGGTTTATTGGAAGAGCTAGGGTTTGGCGCTGCTCCTCGTGGGGGGTGTTAATTTTGGTTTCATTTTTTGGGTTCTGTGGCTTGGGGGGTGTTTGGTTCG…	+			752	-248
chrChr12_mRNA_2978_20813363	m1	chrChr12_mRNA_2978_20813363:838-1491	837	854	17	15	3	3	88.24	GGGGGAGGGGGTGGGGG	0	854	1491	637	255	22	9	40.03	TGGAGGAGGAGGGAGGGGTGGCGACGGTGCAGGTGGAGGTGCCGCCGGTGGAGGCGGCGGAGGAGGGGGAGGAGGAGGCCGGCAGGGCGGCCGTGCTGCGGCAGGCGGCCGCCGCGGAGGACTACGCGCGGAGGCTGGAGGGCGCCGCCGCCGCGGCGTACGGGTCTCAGGTGAGCCCCCGCGGGCCGATCTCTCGCTTGTGGGGTGGGTGGGTTTATTGGAAGAGCTAGGGTTTGGCGCTGCTCCTCGTGGGGGGTGTTAATTTTGGTTTCATTTTTTGGGTTCTGTGGCTTGGGGGGTGTTTGGTTCGCCTAGGAGAGTGTGATTTTGTGCGAAAATTCGTGAGGTTTTGGTGTAGATTCGTGTGGAATTCTGGATTGAGAGGAGGAATCGTGTGCC…	+			837	-163
chrChr12_mRNA_2978_20813363	m1	chrChr12_mRNA_2978_20813363:1056-1188	1055	1067	12	10	3	1	83.33	GGGGTGGGTGGG	6	1073	1188	115	46	6	2	40	GGAAGAGCTAGGGTTTGGCGCTGCTCCTCGTGGGGGGTGTTAATTTTGGTTTCATTTTTTGGGTTCTGTGGCTTGGGGGGTGTTTGGTTCGCCTAGGAGAGTGTGATTTTGTGCG	+			1055	55
chrChr12_mRNA_2978_20813363	m2	chrChr12_mRNA_2978_20813363:740-1633	739	751	12	10	2	2	83.33	GGGGCGGCGGGG	0	751	1633	882	353	31	16	40.02	AGGGGGAGGGGGGGAGGATTGGCGGAGGCGGCGGCGGCGTTGGAGGGGTTCCTTGCGGATCCATGGCTGCTGAGGCCGGCGGCGGCGGGGGAGGGGGTGGGGGTGGAGGAGGAGGGAGGGGTGGCGACGGTGCAGGTGGAGGTGCCGCCGGTGGAGGCGGCGGAGGAGGGGGAGGAGGAGGCCGGCAGGGCGGCCGTGCTGCGGCAGGCGGCCGCCGCGGAGGACTACGCGCGGAGGCTGGAGGGCGCCGCCGCCGCGGCGTACGGGTCTCAGGTGAGCCCCCGCGGGCCGATCTCTCGCTTGTGGGGTGGGTGGGTTTATTGGAAGAGCTAGGGTTTGGCGCTGCTCCTCGTGGGGGGTGTTAATTTTGGTTTCATTTTTTGGGTTCTGTGGCTTGGG…	+			739	-261
chrChr12_mRNA_2978_20813363	m2	chrChr12_mRNA_2978_20813363:753-1600	752	765	13	12	3	2	92.31	GGGGGAGGGGGGG	0	765	1600	835	334	28	14	40	AGGATTGGCGGAGGCGGCGGCGGCGTTGGAGGGGTTCCTTGCGGATCCATGGCTGCTGAGGCCGGCGGCGGCGGGGGAGGGGGTGGGGGTGGAGGAGGAGGGAGGGGTGGCGACGGTGCAGGTGGAGGTGCCGCCGGTGGAGGCGGCGGAGGAGGGGGAGGAGGAGGCCGGCAGGGCGGCCGTGCTGCGGCAGGCGGCCGCCGCGGAGGACTACGCGCGGAGGCTGGAGGGCGCCGCCGCCGCGGCGTACGGGTCTCAGGTGAGCCCCCGCGGGCCGATCTCTCGCTTGTGGGGTGGGTGGGTTTATTGGAAGAGCTAGGGTTTGGCGCTGCTCCTCGTGGGGGGTGTTAATTTTGGTTTCATTTTTTGGGTTCTGTGGCTTGGGGGGTGTTTGGTTCG…	+			752	-248
chrChr12_mRNA_2978_20813363	m2	chrChr12_mRNA_2978_20813363:838-1508	837	848	11	10	2	2	90.91	GGGGGAGGGGG	0	848	1508	660	264	23	10	40	TGGGGGTGGAGGAGGAGGGAGGGGTGGCGACGGTGCAGGTGGAGGTGCCGCCGGTGGAGGCGGCGGAGGAGGGGGAGGAGGAGGCCGGCAGGGCGGCCGTGCTGCGGCAGGCGGCCGCCGCGGAGGACTACGCGCGGAGGCTGGAGGGCGCCGCCGCCGCGGCGTACGGGTCTCAGGTGAGCCCCCGCGGGCCGATCTCTCGCTTGTGGGGTGGGTGGGTTTATTGGAAGAGCTAGGGTTTGGCGCTGCTCCTCGTGGGGGGTGTTAATTTTGGTTTCATTTTTTGGGTTCTGTGGCTTGGGGGGTGTTTGGTTCGCCTAGGAGAGTGTGATTTTGTGCGAAAATTCGTGAGGTTTTGGTGTAGATTCGTGTGGAATTCTGGATTGAGAGGAGGAATCG…	+			837	-163
chrChr12_mRNA_2980_20820746	m1	chrChr12_mRNA_2980_20820746:1245-1362	1244	1262	18	12	3	2	66.67	GGGCGAAGGGGTTCGGGG	0	1262	1362	100	40	2	0	40	TGGTGCGGTGCTGCGTGCAGGAGAAGAAGCCGCGGGTGAGGAAGACCAAGGAGGAGAGGCGGGAGATGGTCGAGTCCTTCGTCAACACGTACTGCCACCC	+			1244	244
chrChr12_mRNA_2980_20820746	m2	chrChr12_mRNA_2980_20820746:1178-1411	1177	1193	16	13	2	2	81.25	GGGGGCGGAGGAGGGG	1	1194	1411	217	87	6	2	40.09	GGTGGTGGTGCGGCGGCCGTCGTGGGATGGCGGTGCGGCGGTCGGTGGTAGGGCGAAGGGGTTCGGGGTGGTGCGGTGCTGCGTGCAGGAGAAGAAGCCGCGGGTGAGGAAGACCAAGGAGGAGAGGCGGGAGATGGTCGAGTCCTTCGTCAACACGTACTGCCACCCCTCTTCCTCCCGTCGATAAATTTAATTTCGTTTTTGATGAAATTATCTG	+			1177	177
chrChr12_mRNA_2980_20820746	m2	chrChr12_mRNA_2980_20820746:1252-1362	1251	1262	11	8	2	2	72.73	GGGGTTCGGGG	0	1262	1362	100	40	2	0	40	TGGTGCGGTGCTGCGTGCAGGAGAAGAAGCCGCGGGTGAGGAAGACCAAGGAGGAGAGGCGGGAGATGGTCGAGTCCTTCGTCAACACGTACTGCCACCC	+			1251	251
chrChr12_mRNA_2996_20899533	m1	chrChr12_mRNA_2996_20899533:1717-1861	1716	1732	16	10	3	0	62.5	GGGAGGGACCTGTGGG	2	1734	1861	127	51	2	1	40.16	GTGCAGCTGGGGCGGCGCGACGGCGTGGTGTCGCTGGCGTCGGAGGCGCTGGCGAACCTGCCGGCGCCGTCGGACAACTTCACGACGCTGGAGTCCAACTTCGCCGGCAAGGGCCTCGACGTCAAGG	+			1716	716
chrChr12_mRNA_3019_21139042	m1	chrChr12_mRNA_3019_21139042:664-848	663	681	18	13	3	2	72.22	GGGGTGAGGGATGTGGGG	0	681	848	167	67	12	7	40.12	TGGGTGTGGCTGGGGGGTAGGGGGGAGGGTGGGGGTGGGGGTTGGGGGTTGTGAGGGGAGTAGTTTAGTTATAACGCACCCTGGGTGTGTGTGTATGTGCGTGTATATATAGATACTATACTACACGTGGGGTGCGTTGTATTAAAAAGCAACCCACCCCTACCCCC	+			663	-337
chrChr12_mRNA_3019_21139042	m1	chrChr12_mRNA_3019_21139042:683-826	682	706	24	18	5	2	75	GGGTGTGGCTGGGGGGTAGGGGGG	0	706	826	120	48	7	5	40	AGGGTGGGGGTGGGGGTTGGGGGTTGTGAGGGGAGTAGTTTAGTTATAACGCACCCTGGGTGTGTGTGTATGTGCGTGTATATATAGATACTATACTACACGTGGGGTGCGTTGTATTAA	+			682	-318
chrChr12_mRNA_3019_21139042	m2	chrChr12_mRNA_3019_21139042:664-848	663	681	18	13	3	2	72.22	GGGGTGAGGGATGTGGGG	0	681	848	167	67	12	7	40.12	TGGGTGTGGCTGGGGGGTAGGGGGGAGGGTGGGGGTGGGGGTTGGGGGTTGTGAGGGGAGTAGTTTAGTTATAACGCACCCTGGGTGTGTGTGTATGTGCGTGTATATATAGATACTATACTACACGTGGGGTGCGTTGTATTAAAAAGCAACCCACCCCTACCCCC	+			663	-337
chrChr12_mRNA_3019_21139042	m2	chrChr12_mRNA_3019_21139042:693-826	692	706	14	12	4	2	85.71	GGGGGGTAGGGGGG	0	706	826	120	48	7	5	40	AGGGTGGGGGTGGGGGTTGGGGGTTGTGAGGGGAGTAGTTTAGTTATAACGCACCCTGGGTGTGTGTGTATGTGCGTGTATATATAGATACTATACTACACGTGGGGTGCGTTGTATTAA	+			692	-308
chrChr12_mRNA_3031_21254021	m1	chrChr12_mRNA_3031_21254021:1039-1218	1038	1062	24	19	3	3	79.17	GGGGGATGGCGGCGGGGGAGGGGG	16	1078	1218	140	56	1	1	40	CAAGAGATCGGCGGCGGGGCAGGAGGAGGAGGAGGAGTCGAAGAGGCCACGCGATGGCAGCGAGGAGGAGGAAGAGCTGCTCACCGACCTCTCCCGCTACCGCCGCTACTGGACGGATCTGTGGTCCGACGTTTCCGGCG	+			1038	38
chrChr12_mRNA_3031_21254021	m2	chrChr12_mRNA_3031_21254021:1039-1218	1038	1056	18	14	2	2	77.78	GGGGGATGGCGGCGGGGG	0	1056	1218	162	65	2	2	40.12	AGGGGGAGGCAACGACTTGCCACAAGAGATCGGCGGCGGGGCAGGAGGAGGAGGAGGAGTCGAAGAGGCCACGCGATGGCAGCGAGGAGGAGGAAGAGCTGCTCACCGACCTCTCCCGCTACCGCCGCTACTGGACGGATCTGTGGTCCGACGTTTCCGGCG	+			1038	38
chrChr12_mRNA_3034_21289180	m2	chrChr12_mRNA_3034_21289180:1054-1207	1053	1064	11	10	2	2	90.91	GGGGGAGGGGG	1	1065	1207	142	57	1	1	40.14	GGCGACGAATTGCCACAGGAGATCGGCGGCGGGGCAGGAGGAGGAGGAGGAGGAGTCGAAGAGGCCACGCGATGGCAACGATGAGGAGGAAGAGCTGCTCACCGAGCTCTCCCGCTACCGCCGCTACTGGACGGATCTTTGG	+			1053	53
chrChr12_mRNA_3041_21330362	m1	chrChr12_mRNA_3041_21330362:990-1144	989	1014	25	18	4	1	72	GGGGGGCGCGCGCGCGGGCGGCGGG	0	1014	1144	130	52	5	1	40	AGGAGGCGCCGCCGGGGGAAATCGGGCGCGAGGGCGGCGGCGGCGGCGGTTGCGGGATTGATCCAGAGATTTTTTTTTTTTGGTTATTTGTTTGGATTGGTTCGGAAAATTTTTTTGAGGGCGACGCGTC	+			989	-11
chrChr12_mRNA_3063_21431701	m1	chrChr12_mRNA_3063_21431701:1164-1319	1163	1184	21	12	3	2	57.14	GGGGCCAAGAAAGGGAAGGGG	0	1184	1319	135	54	3	2	40	AGGTGGGGCGGCGGAGGGAGGAGGCGGAACGAGCAGCGGCTGGGGAGCGGCGGCGGCGGCGCCCTGTCCCTCGCCGCCTTCGCCTACGCCAAGTCCAGGAACACCGGCTACAACCCGGCCCTCATCAGTGAGTAG	+			1163	163
chrChr12_mRNA_3063_21431701	m2	chrChr12_mRNA_3063_21431701:1181-1302	1180	1192	12	10	2	2	83.33	GGGGAGGTGGGG	0	1192	1302	110	44	2	1	40	CGGCGGAGGGAGGAGGCGGAACGAGCAGCGGCTGGGGAGCGGCGGCGGCGGCGCCCTGTCCCTCGCCGCCTTCGCCTACGCCAAGTCCAGGAACACCGGCTACAACCCGG	+			1180	180
chrChr12_mRNA_3067_21456328	m1	chrChr12_mRNA_3067_21456328:1095-1223	1094	1111	17	13	3	2	76.47	GGGGAGGATGGGAGGGG	0	1111	1223	112	45	6	2	40.18	CGCACTTCCCCGGTGAGGGCGAGGTGGTGGCCGGGGAGGGCGACGCCGTCGTCCCCCTCCGCGACGTGGGCAAGATGGAGCACGGGTGAGATTTCGCGGGGACCTCCTCCTT	+			1094	94
chrChr12_mRNA_3067_21456328	m2	chrChr12_mRNA_3067_21456328:1095-1223	1094	1111	17	13	3	2	76.47	GGGGAGGATGGGAGGGG	0	1111	1223	112	45	6	2	40.18	CGCACTTCCCCGGTGAGGGCGAGGTGGTGGCCGGGGAGGGCGACGCCGTCGTCCCCCTCCGCGACGTGGGCAAGATGGAGCACGGGTGAGATTTCGCGGGGACCTCCTCCTT	+			1094	94
chrChr12_mRNA_3088_21614879	m1	chrChr12_mRNA_3088_21614879:484-624	483	495	12	11	3	2	91.67	GGGGAGGGGGGG	14	509	624	115	46	6	3	40	TCCCCTTGGGCGGGGAATGGCCGGTCCCCTGGCCGGGAGGGGGCGTCGAGAAATTTTGCAGTGGTCTCCTCGCGGTGATAAATCGCCCTAGCGTAGGGCGAGAAGGGGCCGCTTG	+			483	-517
chrChr12_mRNA_3088_21614879	m2	chrChr12_mRNA_3088_21614879:484-624	483	495	12	11	3	2	91.67	GGGGAGGGGGGG	14	509	624	115	46	6	3	40	TCCCCTTGGGCGGGGAATGGCCGGTCCCCTGGCCGGGAGGGGGCGTCGAGAAATTTTGCAGTGGTCTCCTCGCGGTGATAAATCGCCCTAGCGTAGGGCGAGAAGGGGCCGCTTG	+			483	-517
chrChr12_mRNA_3091_21637205	m1	chrChr12_mRNA_3091_21637205:1566-1758	1565	1588	23	14	3	1	60.87	GGGCCACGTGGACGGGACGGGGG	0	1588	1758	170	68	5	1	40	AGATCGCCGCGTTCCGGGCCGAGGGGGACTCGCTCTGGGTCACCGTGCGCGCGCCGCCGGAGATCCTGCGGCTGCTGGTGTCCAAGGGCTTCGTCGCCGTCGACGGCGCGAGCCTCACCGTGGTGAACGTCGACGAGGAAGGCGGGTGGTTCGACTTCATGCTGGTGAGG	+			1565	565
chrChr12_mRNA_3091_21637205	m1	chrChr12_mRNA_3091_21637205:1604-1758	1603	1627	24	13	3	1	54.17	GGGCCGAGGGGGACTCGCTCTGGG	4	1631	1758	127	51	2	0	40.16	CGTGCGCGCGCCGCCGGAGATCCTGCGGCTGCTGGTGTCCAAGGGCTTCGTCGCCGTCGACGGCGCGAGCCTCACCGTGGTGAACGTCGACGAGGAAGGCGGGTGGTTCGACTTCATGCTGGTGAGG	+			1603	603
chrChr12_mRNA_3100_21691749	m1	chrChr12_mRNA_3100_21691749:1305-1475	1304	1335	31	20	4	3	64.52	GGGGCACGGTGGGGGAGTGCCTTGAGGGGGG	0	1335	1475	140	56	4	1	40	AGACGTCGACGGCGAGGAGGGGGAGCTCGGGTCGGCGTCCGGCGAGGCGCACCGCCGCGTGCTCGCCGGGAGAGGGTACATCAGCTACCAGTCGCTGCGCCGCGACAGCGTGCCGTGCTCTCGCCGCGGCGCCAGCTACT	+			1304	304
chrChr12_mRNA_3100_21691749	m2	chrChr12_mRNA_3100_21691749:1305-1494	1304	1319	15	11	2	2	73.33	GGGGCACGGTGGGGG	0	1319	1494	175	70	6	2	40	AGTGCCTTGAGGGGGGAGACGTCGACGGCGAGGAGGGGGAGCTCGGGTCGGCGTCCGGCGAGGCGCACCGCCGCGTGCTCGCCGGGAGAGGGTACATCAGCTACCAGTCGCTGCGCCGCGACAGCGTGCCGTGCTCTCGCCGCGGCGCCAGCTACTACAACTGTCGCCCCGGCGC	+			1304	304
chrChr12_mRNA_3133_22089434	m1	chrChr12_mRNA_3133_22089434:1253-1565	1252	1270	18	12	3	0	66.67	GGGCCGTGGGTGGACGGG	15	1285	1565	280	112	10	1	40	GGCGGGCGCGACGCGTCGGGCACGACGGAGGGCGGCGCGTGCGGGTACAAGGACGCCGACGGGTACGGCGCGATGACGGCGGCGGTGAGCCCCGCCCTGTTCGACAACGGCGCCGGGTGCGGCGCGTGCTACGAGCTCAAGGGGGATTCCGGGAAGACCGTCGTGGTGACGGCCACCAACCAGGCGCCGCCGCCAGTGAACGGGATGAAGGGCGAGCACTTCGACCTCACCATGCCGGCGTTCCTCTCCATCGCCGAGGAGAAGCTCGGCGTCGTGCCCG	+			1252	252
chrChr12_mRNA_3133_22089434	m1	chrChr12_mRNA_3133_22089434:1303-1508	1302	1330	28	17	3	0	60.71	GGGCACGACGGAGGGCGGCGCGTGCGGG	3	1333	1508	175	70	6	1	40	AAGGACGCCGACGGGTACGGCGCGATGACGGCGGCGGTGAGCCCCGCCCTGTTCGACAACGGCGCCGGGTGCGGCGCGTGCTACGAGCTCAAGGGGGATTCCGGGAAGACCGTCGTGGTGACGGCCACCAACCAGGCGCCGCCGCCAGTGAACGGGATGAAGGGCGAGCACTTCG	+			1302	302
chrChr12_mRNA_3135_22100818	m2	chrChr12_mRNA_3135_22100818:1198-1450	1197	1215	18	12	2	2	66.67	GGGGTCTAGCGGCGGGGG	0	1215	1450	235	94	5	2	40	CTCGGCAAGGCGGAGTGATGGCCGTGGGGTCAGAGCGGCTCGGCGAGGAGGCCGCCCGGCGGCAGCTCGGCGAGGCAAGGAAGGCCAGAGGCGGCTGCTCGGCGACGAGGGACGGCGCCGATGATGAGGGCCGGCGGCAGATAAACCCTCCCTCCCCGGTGTGGTCGTCCCCTCCCTCACTCCCTCTTCCTCTCAGATCTGCCCGGAGGGGGACGGGTGGAGGCCGGCGGCCTCC	+			1197	197
chrChr12_mRNA_3143_22180478	m2	chrChr12_mRNA_3143_22180478:1667-1901	1666	1679	13	8	2	2	61.54	GGGGTTCCCGGGG	15	1694	1901	207	83	5	1	40.1	CGGCGCGGTTTGACGATGTATTCGGTGGCAGCCACGCGCCGCCGCCACCTGCGTACGATGATCTGCTTGGGGGATTTGGGAGCAAGCCGGAGGTGAAGGAGGTGCTGCCGGAGGAGAAGAGGAAGCCTGAGCCGGCCGCTTCATCGGCTGGGTTTGATGATTTGATCCCAGGGTTTGGCGGGAGGATCCCGATGCGTGCCAGGTGAG	+			1666	666
chrChr12_mRNA_315_1767686	m1	chrChr12_mRNA_315_1767686:209-375	208	235	27	17	4	3	62.96	GGGGTGTTATGTTTGGGGGTAGGGGGG	40	275	375	100	40	2	2	40	GTGGAGGGGGCACCGGTTTCTTCAAGTTTTTGAGTTGTGTGTGTGTGTGTTGGGGTGATCTCGGTGAGAAGTATCTTATGTTGTGTTGGCTGGTCAGTGG	+			208	-792
chrChr12_mRNA_315_1767686	m2	chrChr12_mRNA_315_1767686:209-375	208	227	19	11	2	2	57.89	GGGGTGTTATGTTTGGGGG	48	275	375	100	40	2	2	40	GTGGAGGGGGCACCGGTTTCTTCAAGTTTTTGAGTTGTGTGTGTGTGTGTTGGGGTGATCTCGGTGAGAAGTATCTTATGTTGTGTTGGCTGGTCAGTGG	+			208	-792
chrChr12_mRNA_3212_22628910	m1	chrChr12_mRNA_3212_22628910:1053-1210	1052	1065	13	10	3	0	76.92	GGGAGGGAGAGGG	0	1065	1210	145	58	1	0	40	AGAGGGAGAGCAGCAGCAGCGGTAGCCAGTTAGTCCAGCTGATGCCGCCGAAGCGGCGGCCGGAGGAGGAGTCGCCGCAGGCGGCGGCGCTGAAGAAGCGGTGCCGGTCGTTCGACCTGTGAGAGCTGAATTCCTAGTTCTTGAG	+			1052	52
chrChr12_mRNA_3213_22635834	m2	chrChr12_mRNA_3213_22635834:1073-1311	1072	1081	9	8	2	2	88.89	GGGGAGGGG	3	1084	1311	227	91	4	2	40.09	GGAGGAATTAATGGCGCCGAAGAAGAGGGAGCTGCTGCTGCTGGAGCGCAGGGGGTCGGAGAAGCGCCTGCGGGTGACGGTCCCAGTCGCCGCCGCCGCCGCCGTGGCGGCCGTCGGTGTGGGGACGGCGGCGCTGGCGTCGCCGGCGACGAGGATGCTGCGCAAGATCGTGCTCGTGCTGCTCTTCCTGCTGCGAATGTGCGTTCCTGCTGCCTCCATCCATCGTG	+			1072	72
chrChr12_mRNA_3257_22951075	m1	chrChr12_mRNA_3257_22951075:261-452	260	280	20	15	4	2	75	GGGGGGGAGTCGACGGGGGG	0	280	452	172	69	7	3	40.12	CGCGCGGAGGTCAGGCGGGGGGAGCCGCGGCGAGGAGGTGAGGGGAGGGTCGCCGGAGACGGAGGTCTAGGGTTTCTTTCCGGTTTCGGTTGGGGGAGAAGGGTAGAACAGGATATACAGTTATACACCCGCTAGGACGTTTTGAGAAAGGAAAAAAAGTAAATCTCACAGA	+			260	-740
chrChr12_mRNA_3257_22951075	m2	chrChr12_mRNA_3257_22951075:261-452	260	280	20	15	4	2	75	GGGGGGGAGTCGACGGGGGG	0	280	452	172	69	7	3	40.12	CGCGCGGAGGTCAGGCGGGGGGAGCCGCGGCGAGGAGGTGAGGGGAGGGTCGCCGGAGACGGAGGTCTAGGGTTTCTTTCCGGTTTCGGTTGGGGGAGAAGGGTAGAACAGGATATACAGTTATACACCCGCTAGGACGTTTTGAGAAAGGAAAAAAAGTAAATCTCACAGA	+			260	-740
chrChr12_mRNA_3258_22951705	m1	chrChr12_mRNA_3258_22951705:182-404	181	194	13	10	3	1	76.92	GGGTAGGGAGGGG	0	194	404	210	84	4	2	40	AGACCGGGACCGGGTACTCCCCGGTTGCCGCCGACATCGCGAGCGATAGGTCTCCTCCTGCAGCGGCGGCGACGAGGCGGCGCGCCGGTGGCAGCGGCGGCGGCGGCGGCGTGGTCAGTGCGGCGGCGAAGCGGGGCGAGTGGAGGAGGAGGGGTAGTCTCGTCATTTGCCACTCCCAAGGAAGAAAATAAAGTCGAGTTTAGCCCCTAA	+			181	-819
chrChr12_mRNA_3280_23080046	m1	chrChr12_mRNA_3280_23080046:1354-1518	1353	1370	17	17	5	4	100	GGGGGGGGGGGGGGGGG	8	1378	1518	140	56	2	1	40	TCGCGTGGTGGTGGTGCGCGCGCGCATGTGGATCGGCGAGATGGGGACGGCGTCTCCCGTGTGCGGCGCTTGATGGGAGGTTCGATCCACCGGCGGCGTCGTCTTGCGTTGGATCTATCATCTATGTTTGTGTCGCTGTG	+			1353	353
chrChr12_mRNA_3280_23080046	m2	chrChr12_mRNA_3280_23080046:1354-1518	1353	1370	17	17	5	4	100	GGGGGGGGGGGGGGGGG	8	1378	1518	140	56	2	1	40	TCGCGTGGTGGTGGTGCGCGCGCGCATGTGGATCGGCGAGATGGGGACGGCGTCTCCCGTGTGCGGCGCTTGATGGGAGGTTCGATCCACCGGCGGCGTCGTCTTGCGTTGGATCTATCATCTATGTTTGTGTCGCTGTG	+			1353	353
chrChr12_mRNA_3291_23164663	m1	chrChr12_mRNA_3291_23164663:70-562	69	97	28	16	3	0	57.14	GGGCCAGAGAGGAGGGATTTGGAGAGGG	0	97	562	465	186	14	5	40	ATTTGTAGTGGTGGCGGAGGGTGGAGGGGGAGAGGGGCGAGCCCTAGGAGTCGGAGTCGGGGAGGAGGAGGGTGGCACGGTGGGAGGAGTGGTCAGCGACGAGGACGGAGACGGCGGTGAGGAGGAGCGAGCCGCGCGGGGAGTCCGGGTCGAGGCGGGCGGCACGGTGGGCGTGCTTGTGCACGGCGCGGAGGTGGCTGGCGTCGAGGTCGGTCTCGGCCAGGGAGAGGAGGCGCAAGAGCTCGTCGTCGTCGTTCGCATCGGCTGCGCGTGCTGGGTGGTTGCGGGTGTGGGGGCCACCGCCGCCCTCCTCTCCCACCTTGCCCCTCCTAGTGCGAGAGCTTGTCCGCCGCCGCCCGCCTCCACAACTGTAAGCCTCCTCATCATAACCCTCTTTCG…	+			69	-931
chrChr12_mRNA_3291_23164663	m1	chrChr12_mRNA_3291_23164663:116-531	115	134	19	15	3	2	78.95	GGGTGGAGGGGGAGAGGGG	0	134	531	397	159	11	3	40.05	CGAGCCCTAGGAGTCGGAGTCGGGGAGGAGGAGGGTGGCACGGTGGGAGGAGTGGTCAGCGACGAGGACGGAGACGGCGGTGAGGAGGAGCGAGCCGCGCGGGGAGTCCGGGTCGAGGCGGGCGGCACGGTGGGCGTGCTTGTGCACGGCGCGGAGGTGGCTGGCGTCGAGGTCGGTCTCGGCCAGGGAGAGGAGGCGCAAGAGCTCGTCGTCGTCGTTCGCATCGGCTGCGCGTGCTGGGTGGTTGCGGGTGTGGGGGCCACCGCCGCCCTCCTCTCCCACCTTGCCCCTCCTAGTGCGAGAGCTTGTCCGCCGCCGCCCGCCTCCACAACTGTAAGCCTCCTCATCATAACCCTCTTTCGTTTCCCGCGTCGCCTCCTTTGCCGCCGACGCGGTC	+			115	-885
chrChr12_mRNA_3291_23164663	m1	chrChr12_mRNA_3291_23164663:156-488	155	181	26	18	3	1	69.23	GGGGAGGAGGAGGGTGGCACGGTGGG	0	181	488	307	123	8	2	40.07	AGGAGTGGTCAGCGACGAGGACGGAGACGGCGGTGAGGAGGAGCGAGCCGCGCGGGGAGTCCGGGTCGAGGCGGGCGGCACGGTGGGCGTGCTTGTGCACGGCGCGGAGGTGGCTGGCGTCGAGGTCGGTCTCGGCCAGGGAGAGGAGGCGCAAGAGCTCGTCGTCGTCGTTCGCATCGGCTGCGCGTGCTGGGTGGTTGCGGGTGTGGGGGCCACCGCCGCCCTCCTCTCCCACCTTGCCCCTCCTAGTGCGAGAGCTTGTCCGCCGCCGCCCGCCTCCACAACTGTAAGCCTCCTCATCATAACC	+			155	-845
chrChr12_mRNA_3291_23164663	m1	chrChr12_mRNA_3291_23164663:235-456	234	256	22	14	3	1	63.64	GGGGAGTCCGGGTCGAGGCGGG	0	256	456	200	80	5	1	40	CGGCACGGTGGGCGTGCTTGTGCACGGCGCGGAGGTGGCTGGCGTCGAGGTCGGTCTCGGCCAGGGAGAGGAGGCGCAAGAGCTCGTCGTCGTCGTTCGCATCGGCTGCGCGTGCTGGGTGGTTGCGGGTGTGGGGGCCACCGCCGCCCTCCTCTCCCACCTTGCCCCTCCTAGTGCGAGAGCTTGTCCGCCGCCGCCCG	+			234	-766
chrChr12_mRNA_3291_23164663	m1	chrChr12_mRNA_3291_23164663:895-1132	894	912	18	10	3	0	55.56	GGGTTGAATGGGCTTGGG	3	915	1132	217	87	3	1	40.09	CCAGAGCGGGCCCACGAACACCACCGACTCGGCGACCACGCGGCGGCGGCGGCGCAGAGAGGAGGAAAAAAACCTCGCAACTCTCCCTTGGATTGAAGCGGACGACACTCCCTCTCCCTCGGCGGCGGCGGCGGCGGCGGCGAGAGGCGGGCGGGGAGATGGTGAAGGCGCGGATGACGACGGCGGACGTGGCGGCGGAGGTCAAGTGCCTCCGCCG	+			894	-106
chrChr12_mRNA_3291_23164663	m2	chrChr12_mRNA_3291_23164663:123-531	122	134	12	10	2	2	83.33	GGGGGAGAGGGG	0	134	531	397	159	11	3	40.05	CGAGCCCTAGGAGTCGGAGTCGGGGAGGAGGAGGGTGGCACGGTGGGAGGAGTGGTCAGCGACGAGGACGGAGACGGCGGTGAGGAGGAGCGAGCCGCGCGGGGAGTCCGGGTCGAGGCGGGCGGCACGGTGGGCGTGCTTGTGCACGGCGCGGAGGTGGCTGGCGTCGAGGTCGGTCTCGGCCAGGGAGAGGAGGCGCAAGAGCTCGTCGTCGTCGTTCGCATCGGCTGCGCGTGCTGGGTGGTTGCGGGTGTGGGGGCCACCGCCGCCCTCCTCTCCCACCTTGCCCCTCCTAGTGCGAGAGCTTGTCCGCCGCCGCCCGCCTCCACAACTGTAAGCCTCCTCATCATAACCCTCTTTCGTTTCCCGCGTCGCCTCCTTTGCCGCCGACGCGGTC	+			122	-878
chrChr12_mRNA_3310_23279939	m1	chrChr12_mRNA_3310_23279939:1355-1475	1354	1375	21	12	3	1	57.14	GGGGCAGTAGATCGGGTAGGG	0	1375	1475	100	40	4	1	40	TTGGTTCGCGTCGAAATTTGTGGCTTGTATAGTAATTGGTAGTAGTAGTTGGGGGGATGAATTGGATGGAGAAGGGTTGCTGTTTGGTGGGTGGCTAAGT	+			1354	354
chrChr12_mRNA_3316_23315465	m1	chrChr12_mRNA_3316_23315465:1373-1521	1372	1384	12	10	3	1	83.33	GGGTGGGTGGGG	0	1384	1521	137	55	4	3	40.15	TTGCAGGACGAGAACCTGGGGTCGGTGTCGCTGGGGCTCCTGTACACGTCGTTCACGGCGTTCTCGGTGGTGGGCTCGCCGGTGGTGCGGCGGATGGGGTCCAGGCGCGCGCTCGTGCTCGGCACCTCCGGCTACCT	+			1372	372
chrChr12_mRNA_3321_23349996	m1	chrChr12_mRNA_3321_23349996:23-258	22	39	17	12	3	1	70.59	GGGAGCGGGAGCAGGGG	27	66	258	192	77	5	0	40.1	AAGAAGGGAGGCGCCGTGTTCGTGCAGGGAGCCGGAGCGGCGGAGGTGAAGAAGGGCGGCGCGGCGGGCGGATCGACGGCCGCCGCCACCGCCATGGCGTGAAGGCCGGCCGTGTGCTCCGCCTCCGCCCTGGTGCCGCTGCGCCACCGCTCCCCCTCGTCTACGCGGCTCGCCGGGATCCCCGCCGTCGTG	+			22	-978
chrChr12_mRNA_3337_23435458	m2	chrChr12_mRNA_3337_23435458:1274-1774	1273	1289	16	10	2	2	62.5	GGGGTTCTGGTCGGGG	0	1289	1774	485	194	13	4	40	CGCGTCGTGCCGCGCACATGGTGCAGGGACGGCGGGCGGTGCGACACCGGGAACGCGCCGCCGGCGACGGTGGTGAGGCTGTCGTTCAACGGCGCCGGCGGGCTGGCGGAGTACAGCGTCAACCTCGGGGAAGGGTTCAACGTGCCGACGGTGGTGAGCCCGCACGCCATCGGCGGCGGGATGTGCCCGGCGCTGGGCTGCACGGCCGACCTCAACGCCGGGTGCGCGGCGGGGCAGCGCGTGTACGGCGGCGACACCGGCGGCGACGTCGTGGCGTGCAGGGGGCCGGCGAGCTACTTCAAGCAGCGGTGCCCGCTGACGAGGACGGGCGGGGGCGACGTGGAGCCCGTGCCGCAGCACTGCATCTCCCCCGGCGAGATCAAGCTCGTCTTCTGCCAG…	+			1273	273
chrChr12_mRNA_3355_23532610	m1	chrChr12_mRNA_3355_23532610:1607-1769	1606	1624	18	11	3	0	61.11	GGGATGGGTAGGATCGGG	0	1624	1769	145	58	4	0	40	AGAGAAAAGATGAGAAAGGGTTCAAGTCATTGTTCCTAGCGACGATAGAGTTGACGTCCAGGCGGCGGTAGCGCAAGGGTCCAGATTGAAGTCGCGGCGCCGGAGGAGGAACATGGCGGCGACGGGAGAGGGACACGGCGGCAGC	+			1606	606
chrChr12_mRNA_3384_23736761	m2	chrChr12_mRNA_3384_23736761:901-1573	900	909	9	8	2	2	88.89	GGGGAGGGG	42	951	1573	622	249	11	4	40.03	CTCGAAGCTAGTGGTGAGCTAGGCTGCACGAGAAGTCGAGAAGAACGAGAGGTGTACGTGTGGTGGTAGGAGAGGGAATCCATCCATGGTGATGGACGCAGCTAGAGCGGTGGCGATGCCGTCGCTGTCGCCGGCCACCGTCGCGGCGAGGCCGAGCAGCCGCCGCCTTCACAAGGTCGCCGCCATGGCCACCCAGAAGCCCACCTCCGGCACAAGAAGGGTAAGTCTTAAGTCTTCTTCCTCTTCCCCATGGCGTGTGAGCTTGTAGATCGATCGATCGATCGATCGGGCTAACGGCGGCGAGCGGCGGCGGTGCAGGGGACGACGGTGTACTTCCCGGTGGGGGAGCCGGGGCCGAGGCAGACGACGAGCGGGAAGGCGGCGGCGCCGCCGGTGAAG…	+			900	-100
chrChr12_mRNA_3384_23736761	m2	chrChr12_mRNA_3384_23736761:1293-1698	1292	1305	13	10	2	2	76.92	GGGGGAGCCGGGG	1	1306	1698	392	157	6	1	40.05	CGAGGCAGACGACGAGCGGGAAGGCGGCGGCGCCGCCGGTGAAGCTGCTGACGAACGTGGAGAAGCTGCGGCTGCTGACGAAGGCGGAGAAGGCGGGGCTCCTGTCGGCGGCGGAGCGCGCCGGGCTGTCGCTGTCGGCGGTGGAGCGGCTGGGCCTGTTGTCCAAGGCGGAGGAGCTGGAGGTGCTGTCGGCGGCGACCGACCCGGGCACCCCCGGCGCGCTGCTCGGCGTCGCGCTGCTGCTGCTCGCCGCCGGCCCCGCCGTCGTCTACCTCGTCCCGGAGGAGTACCCATGGGAGGTCGCCGTCCAGGCCGTGGTCGCGCTCGCCTGCGTCGTCGGTGGCTCCACCGCCTTCGCCGCCTCCAGCTTCGTGTCCAAGCTCCAGAGCTCG	+			1292	292
chrChr12_mRNA_339_1882578	m1	chrChr12_mRNA_339_1882578:1417-1917	1416	1431	15	11	3	1	73.33	GGGCGACGGGGCGGG	1	1432	1917	485	194	9	2	40	GGTGGAGGGGAAGCCGGAGTACGCGGTGGAGGTGGCGAACCGTTGCCGGTGGGTGACGCTGCGGCTGCACCCGGTGGGCCCACCGCTGCTCGTCCCGCACCATGCCAGGCAGGACACGGTGGTCGCCGGCTACGACGTCCCTGCCGACGCGCGCGTGCTAGTGCACGTGCGGGCCATCGCGCCCGACCCGGCGTCGTGGCCCGACCGCACCGATGCGTTCCTGCCGGAGCGCTTCCTCCCCGGTGCCGGCGGCTGCGATGGCGGAGTGGACGTGCACGGGCAGCACTTCGAGCTGCTGCCGTTCGGGTCAGGGCGGCGGATTAGTCCGGCGACCAACCTGGCGAAGAAGATGGTGGCGCTGGGCGTGGCAAGCTTGCTGCAGGGGTTCGCGTGGCGGCT…	+			1416	416
chrChr12_mRNA_3405_23850905	m1	chrChr12_mRNA_3405_23850905:1239-1696	1238	1250	12	10	3	1	83.33	GGGCGGGGAGGG	1	1251	1696	445	178	9	1	40	GATGAGGGCGGCGGTGGCGGCGTTCTTCCATGGCTACCATTGCTACACCTCCGTGGCGGGGCTGCTGGTGCTGCCGTTCTCGGCCGCCGTGCTGGCGTCGGGCGCCATGGCGTCGCCGTCGTCGGGAGCGCTGGCGGCGGTGTCGGCGAGGATACGGCGCATGTTCGACGCCGCCGGGTTCCCGCCGTCGTCGTTCTTCGCGCTGTTCAACGCCAAGCTGTCGCAGACGGTGTTCACGTTCGCCGCCGCGCTGCCGTTCACGCTCACGTTCCTGCTCCTCGCCAAGGCGTGCGTCGCGGCGATGCTCCGGCCGGACGACGATGGCGAAGGCGTGGCGCGGCGAGGGCGCGGCGTGGCGAGGGCGACGCGGCTCCCGCCGTGCGGGAGCGTGGCGGGCGC…	+			1238	238
chrChr12_mRNA_3415_23941400	m1	chrChr12_mRNA_3415_23941400:1438-1619	1437	1454	17	14	4	2	82.35	GGGGAGAGGGAGGGGGG	0	1454	1619	165	66	2	1	40	CGGCGGCGACGATGCAGATCCGGCTGTCGCCGAGCATGAGGAGCATCACCATCTCCAGTAGCGGCATCGGCATCGGCGGCGGCAATGGCGGCGGCGGAGGCGGCGGCGGCGGCGTGGGGAGCGGGCTGCTAGACCTCATGAAGCTCAAGGCCGCCGCCCGCCACT	+			1437	437
chrChr12_mRNA_3415_23941400	m2	chrChr12_mRNA_3415_23941400:1438-1619	1437	1454	17	14	4	2	82.35	GGGGAGAGGGAGGGGGG	0	1454	1619	165	66	2	1	40	CGGCGGCGACGATGCAGATCCGGCTGTCGCCGAGCATGAGGAGCATCACCATCTCCAGTAGCGGCATCGGCATCGGCGGCGGCAATGGCGGCGGCGGAGGCGGCGGCGGCGGCGTGGGGAGCGGGCTGCTAGACCTCATGAAGCTCAAGGCCGCCGCCCGCCACT	+			1437	437
chrChr12_mRNA_3419_23960548	m1	chrChr12_mRNA_3419_23960548:1186-1313	1185	1205	20	13	3	0	65	GGGCGGCGACAGGGAGAGGG	1	1206	1313	107	43	0	0	40.19	TGTCGAGGAGGAGACGAGGAACCAGATGATGCAGAATCTCTTCGGCGACCAGTCGGAGGAGGAGGAGGAGGACGACGACGAGGCCGTCGATTTCGTCGACGAGGACG	+			1185	185
chrChr12_mRNA_3433_24066298	m1	chrChr12_mRNA_3433_24066298:1157-1341	1156	1174	18	14	3	2	77.78	GGGGGAGGAGGGGATGGG	0	1174	1341	167	67	2	2	40.12	TTGCTGTGGCACGCGGAGCTGAAGCCGCACGCGAGCGGGGAGTACTCCATCGCGGTGGCGCAGGCGAACGCGGAGCTGGAGGACCAGGGGCAGGTGGTGACCTCGCCGGCGGCGACCTTCGTCGGCGTCTACGACGGCCACGGTGGCCCCGAGGCGTCCCGCTTCAT	+			1156	156
chrChr12_mRNA_3433_24066298	m2	chrChr12_mRNA_3433_24066298:1157-1344	1156	1169	13	11	2	2	84.62	GGGGGAGGAGGGG	0	1169	1344	175	70	3	2	40	ATGGGTTGCTGTGGCACGCGGAGCTGAAGCCGCACGCGAGCGGGGAGTACTCCATCGCGGTGGCGCAGGCGAACGCGGAGCTGGAGGACCAGGGGCAGGTGGTGACCTCGCCGGCGGCGACCTTCGTCGGCGTCTACGACGGCCACGGTGGCCCCGAGGCGTCCCGCTTCATCTC	+			1156	156
chrChr12_mRNA_3439_24123724	m2	chrChr12_mRNA_3439_24123724:1401-1684	1400	1410	10	8	2	2	80	GGGGCCGGGG	24	1434	1684	250	100	11	6	40	GACCCGGGGAACCTCGAGGGGGACCTGCAGGCCGGGGCGGTGGCCGGGGACACGCTGCTGTGGCTGCTCCTGTGGGCGACCTCCATGGGCCTCCTCGTCCAGCTGCTCGCCGCCAGGGTGGGCGTCGCCACGGGGAGGCACCTCGCCGAGCTCTGCCGCGACGAGTACCCCTCCTGGGCGCGCCGCGCGCTGTGGCTCATGGCCGAGGTCGCCATGGTCGGGGCCGACATCCAGGAGGTGATCGGCAGCG	+			1400	400
chrChr12_mRNA_3439_24123724	m2	chrChr12_mRNA_3439_24123724:1440-1660	1439	1456	17	10	2	2	58.82	GGGGAACCTCGAGGGGG	4	1460	1660	200	80	9	4	40	GCAGGCCGGGGCGGTGGCCGGGGACACGCTGCTGTGGCTGCTCCTGTGGGCGACCTCCATGGGCCTCCTCGTCCAGCTGCTCGCCGCCAGGGTGGGCGTCGCCACGGGGAGGCACCTCGCCGAGCTCTGCCGCGACGAGTACCCCTCCTGGGCGCGCCGCGCGCTGTGGCTCATGGCCGAGGTCGCCATGGTCGGGGCCG	+			1439	439
chrChr12_mRNA_3442_24137775	m1	chrChr12_mRNA_3442_24137775:1253-1398	1252	1273	21	14	3	3	66.67	GGGGGCTTGCCGGGGTCGGGG	0	1273	1398	125	50	2	1	40	TGGCGGCGGCGGCGGCGTCGTCGTCTTCGCCCGACGAGCTTCACGCGCGCGGGAGGCCCCTCCGCGGCGGCGCCTACGAGGAGGTGAGCGAGCGAGCACAGCCGAGGGGGTTAAACTCCATGTTC	+			1252	252
chrChr12_mRNA_3442_24137775	m2	chrChr12_mRNA_3442_24137775:1253-1402	1252	1267	15	10	2	2	66.67	GGGGGCTTGCCGGGG	0	1267	1402	135	54	3	2	40	TCGGGGTGGCGGCGGCGGCGGCGTCGTCGTCTTCGCCCGACGAGCTTCACGCGCGCGGGAGGCCCCTCCGCGGCGGCGCCTACGAGGAGGTGAGCGAGCGAGCACAGCCGAGGGGGTTAAACTCCATGTTCCTCC	+			1252	252
chrChr12_mRNA_3451_24191443	m2	chrChr12_mRNA_3451_24191443:1141-1322	1140	1156	16	8	2	2	50	GGGGATCAACCTGGGG	36	1192	1322	130	52	1	0	40	CGGCGGCGCCCGCCGTACGTCGCCGTGTACTCGCCGCGGCGGCCGTACGCGCCGCCGGAGCCGTGGCTGCCCGCGGCGTGGCGCCGCACCGAGGCCGACGTCCACGCCGCCGCCGGGCTCGACGGCGTCG	+			1140	140
chrChr12_mRNA_3459_24238380	m2	chrChr12_mRNA_3459_24238380:1226-1851	1225	1235	10	9	2	2	90	GGGGTGGGGG	1	1236	1851	615	246	7	2	40	AGCGGAAGCGGTCGCGGCGGCGGCGACCGCAGCTGCCGCCCTCCGAGGAGGAGTACCTCGCGCTCTGCCTCCTCATGCTGGCGCGCGGGCGACGCGACGGCGACGACGTGGCGGCGTCGGCGTCGGCGGCGGCGGCGGCGGTGGAGCACCGGTGCTCCGTCTGCGGCAAGGCGTTCGCGTCCTACCAGGCTCTCGGCGGCCACAAGGCCAGCCACCGGAAGCCGCCGCCGCCCGCCATGGTCGACGACGACGAGGTGGTGGTGGAGACGAAACCGGCGGCTATCGCGACGCCGTCCTCGTCGGCGTCGGGCGTCTCCGGCGGCGGCGGCGGGAGGGCGCACGAGTGCAACGTGTGCGGCAAGGCGTTCCCGACGGGGCAGGCGCTGGGCGGCCACAAGC…	+			1225	225
chrChr12_mRNA_3479_24462001	m1	chrChr12_mRNA_3479_24462001:911-1363	910	929	19	12	3	0	63.16	GGGTAGGTAGTTGGGTGGG	49	978	1363	385	154	8	5	40	TCCCGCGGCAATAAGAAAAAGCGCGGGAGCAAAAGGAGAAAAAAAAACAACAGCGAGAAAAAAAAAATCAAGAACACGAGCAAGCGAGAGGGGAAGAGAGAGAGAGAGAGAGAGAGAGAGAGAGAGAGATCACGAGATCGGAGGAGGAGGAGGAGGAAGAAGAGGGGAGGAGGTGGCGTGTTGAGTCGGATCGAGGTTTGCGTTTGTGTTCGTTTGGTCGCCGGCGGAAGCGATGGAGAGGGCGGCGGCGGGGCCGCTGGGGATGGAGATGCCGATAATGCACGACGGTGACAGGTACGAGCTGGTGAAGGAGATCGGGTCGGGGAACTTCGGCGTCGCCCGCCTCATGCGCAACCGCGCCTCCGGCGACCTCGTCGCCGTCAAG	+			910	-90
chrChr12_mRNA_3552_25022000	m1	chrChr12_mRNA_3552_25022000:1758-1988	1757	1776	19	12	3	1	63.16	GGGGTGGTGGGTCAACGGG	7	1783	1988	205	82	7	4	40	GCAACCACAGCGCCGCCGCCGCTGACCTCGTCGGGCTGTGCGCGGCGAACGCGACGTGCCACGACGTGCGGACCCCGAGCGGGGCGTGGGGACACCAGTGCAGGTGTCTGGAGGGGATGGACGGCGACGGGTTCGCCGCCGGCGAAGGATGCCACTTTCCCGGTGAGTCCTCTCTATAGCTTTCGGCCGTCGTAGGTGGGTGGGG	+			1757	757
chrChr12_mRNA_3552_25022000	m2	chrChr12_mRNA_3552_25022000:1864-1988	1863	1874	11	9	2	2	81.82	GGGGCGTGGGG	2	1876	1988	112	45	4	2	40.18	ACCAGTGCAGGTGTCTGGAGGGGATGGACGGCGACGGGTTCGCCGCCGGCGAAGGATGCCACTTTCCCGGTGAGTCCTCTCTATAGCTTTCGGCCGTCGTAGGTGGGTGGGG	+			1863	863
chrChr12_mRNA_3556_25040193	m1	chrChr12_mRNA_3556_25040193:1704-1958	1703	1723	20	13	3	1	65	GGGGAGCGGCGGGTACAGGG	0	1723	1958	235	94	6	4	40	TGCCGGTGATACGCGGCGCGGCGAAGAGCAGCCACGCGAGCAGGGGAGGGTCCTACTGGGGAAGGAAGGGGAAGGTGAAGCGGTGCTGCGAGATCGCCGGCTTCGCGGCGCAGGTGGTCATCTCCGCCGTGCTCGGCGACCCCACCGCCCTCATCGCCGGCGTCATCGGCTCGCTCATCGCGCGGTGACCGGCGCCGCCGCCGCCGCCTTCGCGCCGCGGCGGAGGGGGGTAAAA	+			1703	703
chrChr12_mRNA_3560_25063210	m2	chrChr12_mRNA_3560_25063210:1446-1648	1445	1456	11	10	2	2	90.91	GGGGGCGGGGG	0	1456	1648	192	77	5	3	40.1	CGTTGGTGGTGGTGGTGGTGGGAGAGTATCATGGTGCAGTGTCTCGACGGGGTGAGGCAGCTGCTGGCGGTCGTGTTCAAGTGCTGCGACCTCGAGCTGAAGCAGCCGCGGGGGCTCGAGGATCCCCAGGTCCTCGCGAGGGAGACCGTCTGTAAGTCCGCCGCATTCGCCATTGGTTGGGGCGCCGTACTC	+			1445	445
chrChr12_mRNA_3564_25085996	m1	chrChr12_mRNA_3564_25085996:1470-1678	1469	1491	22	13	3	1	59.09	GGGGATGCACGGGCTAGGAGGG	0	1491	1678	187	75	3	1	40.11	AGGATGGCGACGAGAGCTATCGCCGCCGCCGGCGACCAGCAGCAGCAGCAGCAGCTGGTGTTCGACCACGCGGCGCAGTTCTTCACCGCGAGCGACGAGAGGTTCAAGAGGGTGGTCGACGAGTGGATGGACAAGGGCTTGGTCCGCGAGTGGGGAGGCTTGATCGGTGAGCTCGACGCCGGCGGCC	+			1469	469
chrChr12_mRNA_3567_25104175	m2	chrChr12_mRNA_3567_25104175:1302-1929	1301	1310	9	8	2	2	88.89	GGGGAGGGG	7	1317	1929	612	245	11	2	40.03	CTCGTTGTGGCGGCGGCGACGATGGGCCGCCGGAGCGGCCGTCGGAACCAGGGCCGGCCGCCGTCGATCGCCGTCGGATTTGATGGCTGGTTGCTCGACGAGCGGGAAGCTTTAGCTCCCCCCCCCCGGGATTTCCGGTGGAATTTCCTGCGTTTTTTTTTGTGGGGGGATGTTTCATGGAGATCTGTGTAACTTGTCTTCTTCTCCGTGTGCTGTGTTTCTCCAGATCTGAAGAGCTGCGAGAATCCGAGGCTTCTCTTGCTGGTTTAGCTCCGGCGGCGGCGGCGGCGGCGGCGATGGAGGAGGAGGTGGAGGCGGCGAACAGGGCGGCGGTGGAGAGTTGCCACAGGGTGCTGGCCTTGCTGTCGCAGCAGCAGGACCCTGCGTTGCTCAGGAGCA…	+			1301	301
chrChr12_mRNA_356_1952621	m2	chrChr12_mRNA_356_1952621:1281-1672	1280	1300	20	11	2	2	55	GGGGGCATGAAATACGGGGG	0	1300	1672	372	149	16	7	40.05	AGAGCTGGCGGCGTTGAAGCGGAGGCAGCCAGGGGCGGGTACTCGAGAGAGGATCTCGCCACCAAGGGGGGATCCGTCGGATCGAGGGATGGCGGCGGCGAGGCCTTTCAATCAAAGAGGGAAGGTGCCCTGAGGTACAGATGCACTATCGAGGACCTCTCCACCTCGAAGGGACCCGGTGGCGGCGGGGGCTATGACTATGAATTAGTGGGGAGGGGTGGAGTCGCGGCAGCGGAGCGGGACACGAGGTGCAGGTACTCGGTCCAGGACCTCTCGACCGTGGGGAAATCTGGGGGGATGTATGATGGAGGCAATGGCCCTGGGTTCAAAGAAGGTGCCCAAGAAACTGTAGATTGTGTCCAAGGGTTCAAG	+			1280	280
chrChr12_mRNA_356_1952621	m2	chrChr12_mRNA_356_1952621:1510-1649	1509	1518	9	8	2	2	88.89	GGGGAGGGG	1	1519	1649	130	52	5	2	40	GGAGTCGCGGCAGCGGAGCGGGACACGAGGTGCAGGTACTCGGTCCAGGACCTCTCGACCGTGGGGAAATCTGGGGGGATGTATGATGGAGGCAATGGCCCTGGGTTCAAAGAAGGTGCCCAAGAAACTG	+			1509	509
chrChr12_mRNA_3588_25253940	m1	chrChr12_mRNA_3588_25253940:1281-1452	1280	1295	15	11	3	0	73.33	GGGAGCGGGAGCGGG	0	1295	1452	157	63	2	0	40.13	AGCGGCGGAGGCGGAGGCGGAGGAAGCGGGAGGCGGCGGCGGCGGCGAGCGAGGTGGTGATGGTGAAGCGGGAGCTCCTCGCCCGCTGCATGACGTGCCCGCTCTGCCGCCGCATCCTCCGCGACGCCACCACCGTCTCCGAGTGCCTCCACACCTG	+			1280	280
chrChr12_mRNA_3588_25253940	m2	chrChr12_mRNA_3588_25253940:1249-1466	1248	1266	18	14	2	2	77.78	GGGGGAGGAGGATGGGGG	0	1266	1466	200	80	5	0	40	AGAGCAGCCGCGGCGGGAGCGGGAGCGGGAGCGGCGGAGGCGGAGGCGGAGGAAGCGGGAGGCGGCGGCGGCGGCGAGCGAGGTGGTGATGGTGAAGCGGGAGCTCCTCGCCCGCTGCATGACGTGCCCGCTCTGCCGCCGCATCCTCCGCGACGCCACCACCGTCTCCGAGTGCCTCCACACCTGTAACCACCCCCCCC	+			1248	248
chrChr12_mRNA_3619_25522285	m1	chrChr12_mRNA_3619_25522285:1197-1370	1196	1214	18	13	4	1	72.22	GGGAGTTTGGGTGGGGGG	1	1215	1370	155	62	4	2	40	AGCGAGTTCTTGGATCTTCGCGGTGGTTTCTTGGGGGCGTCTCTCGTAGGAAAAAGGGATGGATCAGTATGAGGTGCTGGAGCAGATTGGGAAAGGGGCGTTTGGCTCGGCGTTGTTGGTGAGGCACAAGCTGGAGAAGAAGAAGTGAGCTTTTG	+			1196	196
chrChr12_mRNA_3624_25569052	m1	chrChr12_mRNA_3624_25569052:1474-1613	1473	1498	25	15	4	1	60	GGGGGGATTAAGCGGGTGTGTTGGG	0	1498	1613	115	46	6	4	40	TGGGGGGATTAGGGGTTTTTGCTCATCCATTGTTGAGCTTAACGCGGTGCTGGATTTGAGGGATGGAAGGGGGTTTTGTAGGAGGAGATGTTGTGGGGTTTGATTCCGTGTCTAA	+			1473	473
chrChr12_mRNA_3624_25569052	m2	chrChr12_mRNA_3624_25569052:1366-1608	1365	1384	19	12	3	2	63.16	GGGGGGAGCCGATTTGGGG	34	1418	1608	190	76	12	6	40	ACTTCTGATTTTTGTTTTTTTTGGGGGGTTGGATTCGCTCGTCCAGTTCATTGGTGGGGGGATTAAGCGGGTGTGTTGGGTGGGGGGATTAGGGGTTTTTGCTCATCCATTGTTGAGCTTAACGCGGTGCTGGATTTGAGGGATGGAAGGGGGTTTTGTAGGAGGAGATGTTGTGGGGTTTGATTCCGTG	+			1365	365
chrChr12_mRNA_3639_25641901	m1	chrChr12_mRNA_3639_25641901:1099-1359	1098	1124	26	17	3	2	65.38	GGGAGAGATGGTGGGGAAGAGCGGGG	0	1124	1359	235	94	4	0	40	TGGCGGAGGAGGGCGGAGCGGCGGCGGCGGCGGCGGTGAGGAGGTGGGTGGAGGCCGGCGGCGGGAGGCTGGTGATGGACGGCGGGCTGGCGACGGAGCTGGAGGCCAACGGCGCCGACCTGAACGACCCGCTCTGGAGCGCCAAGTGCCTCCTCTCCTCCCCGCACCTCGTCCGCAAGGTCAGCCCGCAATCTGGCGATCATCTCGCCTGTGTTCTTCCTGCTCGTTACGATTC	+			1098	98
chrChr12_mRNA_3639_25641901	m2	chrChr12_mRNA_3639_25641901:1111-1359	1110	1124	14	10	2	2	71.43	GGGGAAGAGCGGGG	0	1124	1359	235	94	4	0	40	TGGCGGAGGAGGGCGGAGCGGCGGCGGCGGCGGCGGTGAGGAGGTGGGTGGAGGCCGGCGGCGGGAGGCTGGTGATGGACGGCGGGCTGGCGACGGAGCTGGAGGCCAACGGCGCCGACCTGAACGACCCGCTCTGGAGCGCCAAGTGCCTCCTCTCCTCCCCGCACCTCGTCCGCAAGGTCAGCCCGCAATCTGGCGATCATCTCGCCTGTGTTCTTCCTGCTCGTTACGATTC	+			1110	110
chrChr12_mRNA_3643_25666556	m1	chrChr12_mRNA_3643_25666556:1265-1694	1264	1283	19	13	3	1	68.42	GGGAGCGTGAAGGGGAGGG	1	1284	1694	410	164	11	3	40	CATGGCGGGGAGCGGATGGGCGGCCGACGCCTGCTGCACGGCGGCGACCTCCTCGACGCGGCGCTCGAGGCGGCCAATGCGCGCATCGGCCTCGTCGCGGAGGCGGCGCACGCCGTCGAGCACGTGGTAGGGTCGTGGCGGGACAGCCACCGCGCGATGGCGGTGTCGGCGGCCTCCATACGGCGGGCCAGCTGGGCGGTGCGTTACATGTTCCACCGCCGGCGCCAACAGCCGAGCGGCTAGCAGATCAGGTGGCGATGGAAGGCCAGCGCCGCCGCCGCCAGGAGGAAGGCGATGGAGGGCGCGGAGGTGGAAGGGGAGGGCAAGGGGAAGCACTGGATGGAGGATGACAAAGTGGGCCACGTAAGCTATTCCCCGAGTTCTCTCACTAAACGCCAC…	+			1264	264
chrChr12_mRNA_3661_25752130	m2	chrChr12_mRNA_3661_25752130:1281-1519	1280	1294	14	10	2	2	71.43	GGGGCACGAGGGGG	0	1294	1519	225	90	4	1	40	ACGTCACGGCGGTGGTGGTGGCGCCGCCGCCGGTGGCGGCGGCGGCGAAGCTCGCGAGCTACTGCTGGACGGCGGGGCTTGACGGGTTTCTGGTTTACTGGGACTTCGCGGCGGCGGAGCTGGTGCGGAAGGTCCAGGTCGGCCTCCCCGTGCACTCCATGGTGAGCCGCTTTGCGAATTTCGTCGCCTTGGTTGCTACCGTTTTGTTGTGAGCAGTGAATTGGG	+			1280	280
chrChr12_mRNA_3668_25790709	m1	chrChr12_mRNA_3668_25790709:1211-1423	1210	1225	15	11	3	1	73.33	GGGTGGGGGTTTGGG	11	1236	1423	187	75	7	3	40.11	GTCTCGCTGAAGCTCACGAGGGGGGGTTTGGGGTTGGGGTTTGGTTTTGAGCAGGATCGGCTGTGGGAGATGGTGGATGCGGAGTGGATGGAGTGCCTCCGCAGGGAGCCCGTGGAGAGCTTGCTCATGTTGCCCTCCGGATGTGTTCAGGCATGGCCACACACTCTCTGAATAGTTCTGATGGGTG	+			1210	210
chrChr12_mRNA_3668_25790709	m1	chrChr12_mRNA_3668_25790709:1256-1395	1255	1275	20	15	4	3	75	GGGGGGGTTTGGGGTTGGGG	0	1275	1395	120	48	2	0	40	TTTGGTTTTGAGCAGGATCGGCTGTGGGAGATGGTGGATGCGGAGTGGATGGAGTGCCTCCGCAGGGAGCCCGTGGAGAGCTTGCTCATGTTGCCCTCCGGATGTGTTCAGGCATGGCCA	+			1255	255
chrChr12_mRNA_3668_25790709	m2	chrChr12_mRNA_3668_25790709:1256-1399	1255	1269	14	11	3	2	78.57	GGGGGGGTTTGGGG	0	1269	1399	130	52	3	1	40	TTGGGGTTTGGTTTTGAGCAGGATCGGCTGTGGGAGATGGTGGATGCGGAGTGGATGGAGTGCCTCCGCAGGGAGCCCGTGGAGAGCTTGCTCATGTTGCCCTCCGGATGTGTTCAGGCATGGCCACACA	+			1255	255
chrChr12_mRNA_3672_25818855	m1	chrChr12_mRNA_3672_25818855:1290-1493	1289	1310	21	11	3	0	52.38	GGGTCTGGGCGATTCGTTGGG	31	1341	1493	152	61	11	6	40.13	TGGGGGGGGGGGGGGGGGGAATCGATCGATGCGGGATTTGGACGGTCAGCTTGCCCAAAAATTGGGGGGCCTTTCTTGGCGATTCCAAGATTTTAACCTAGCATTTCGTGGAATTGGTCGTTTGGTTGGGGTTGTAGGATTAGGGATTTCGG	+			1289	289
chrChr12_mRNA_3675_25840475	m1	chrChr12_mRNA_3675_25840475:1199-2000	1198	1214	16	10	3	0	62.5	GGGACGCCCGGGAGGG	0	1214	2000	786	320	27	8	40.71	CGCTTCTTGGAGGGAAGGTGAGGGTGCTCGCGATCGATGGGTGTGGTCCGGGACCAGGTGATGCTCTGCTGGCGGCGGCGGCGCTGGTGAGGCTGGAGACGGCGTTGCGGGAGAAGTCCGGCGATGGCGATGCGAGGGTGGCGGATTTCTTCGACGCGGCGGCGGGGGCCGGGGCGGGGGGTGTGTTGGCGGCGATGCTGTTCTTGAAGGGGGCGGATGGGCGGCCGCGGTACACGGCGGCGGACGCGCTGGCGTTCGTGGCGGCGAGCCTCGGGAAGGGCGGGTGGCGCGGCGGCGGCGGCGGCGGCGGGGGGAGGAGGTGGTGGGGGGTGGCGGCGCTGTTCCGGCGCGGGTCGTCGGCGGAGAGGTCGTCGCTGCGGCGGGTGTTCGGGGACGCTC…	+			1198	198
chrChr12_mRNA_3675_25840475	m1	chrChr12_mRNA_3675_25840475:1378-1927	1377	1395	18	15	4	3	83.33	GGGGGCCGGGGCGGGGGG	0	1395	1927	532	213	16	5	40.04	TGTGTTGGCGGCGATGCTGTTCTTGAAGGGGGCGGATGGGCGGCCGCGGTACACGGCGGCGGACGCGCTGGCGTTCGTGGCGGCGAGCCTCGGGAAGGGCGGGTGGCGCGGCGGCGGCGGCGGCGGCGGGGGGAGGAGGTGGTGGGGGGTGGCGGCGCTGTTCCGGCGCGGGTCGTCGGCGGAGAGGTCGTCGCTGCGGCGGGTGTTCGGGGACGCTCACGCTGGGACAACTGTCGCGCCGCTGCTCGTCCCGTGCTACGACCTCGCCACCGCGGCGCCGTTCCTCTTCTCCCGCGCCGACGCCGTCGAGAGCGGCAGCTTCGACTTCCGCCTCCGCGACGTCTGCGCCGCGACGTGCGCCGGCGGGGCCGCCGCCACGGCCGTCCGCTCCGTCGACGG…	+			1377	377
chrChr12_mRNA_3675_25840475	m1	chrChr12_mRNA_3675_25840475:1487-1868	1486	1498	12	9	3	0	75	GGGAAGGGCGGG	0	1498	1868	370	148	11	4	40	TGGCGCGGCGGCGGCGGCGGCGGCGGGGGGAGGAGGTGGTGGGGGGTGGCGGCGCTGTTCCGGCGCGGGTCGTCGGCGGAGAGGTCGTCGCTGCGGCGGGTGTTCGGGGACGCTCACGCTGGGACAACTGTCGCGCCGCTGCTCGTCCCGTGCTACGACCTCGCCACCGCGGCGCCGTTCCTCTTCTCCCGCGCCGACGCCGTCGAGAGCGGCAGCTTCGACTTCCGCCTCCGCGACGTCTGCGCCGCGACGTGCGCCGGCGGGGCCGCCGCCACGGCCGTCCGCTCCGTCGACGGCCGCACCGCCATCGCCGCGGCGTCGGGCGGCGTCGCGGCCATGGGCAACCCCACCGCCGCCGCCATCACCCACG	+			1486	486
chrChr12_mRNA_3675_25840475	m2	chrChr12_mRNA_3675_25840475:1378-1945	1377	1388	11	9	2	2	81.82	GGGGGCCGGGG	0	1388	1945	557	223	18	6	40.04	CGGGGGGTGTGTTGGCGGCGATGCTGTTCTTGAAGGGGGCGGATGGGCGGCCGCGGTACACGGCGGCGGACGCGCTGGCGTTCGTGGCGGCGAGCCTCGGGAAGGGCGGGTGGCGCGGCGGCGGCGGCGGCGGCGGGGGGAGGAGGTGGTGGGGGGTGGCGGCGCTGTTCCGGCGCGGGTCGTCGGCGGAGAGGTCGTCGCTGCGGCGGGTGTTCGGGGACGCTCACGCTGGGACAACTGTCGCGCCGCTGCTCGTCCCGTGCTACGACCTCGCCACCGCGGCGCCGTTCCTCTTCTCCCGCGCCGACGCCGTCGAGAGCGGCAGCTTCGACTTCCGCCTCCGCGACGTCTGCGCCGCGACGTGCGCCGGCGGGGCCGCCGCCACGGCCGTCCGCTCCG…	+			1377	377
chrChr12_mRNA_3675_25840475	m2	chrChr12_mRNA_3675_25840475:1523-1676	1522	1544	22	18	4	2	81.82	GGGGGGAGGAGGTGGTGGGGGG	0	1544	1676	132	53	4	1	40.15	TGGCGGCGCTGTTCCGGCGCGGGTCGTCGGCGGAGAGGTCGTCGCTGCGGCGGGTGTTCGGGGACGCTCACGCTGGGACAACTGTCGCGCCGCTGCTCGTCCCGTGCTACGACCTCGCCACCGCGGCGCCGT	+			1522	522
chrChr12_mRNA_3685_25907550	m1	chrChr12_mRNA_3685_25907550:1701-2000	1700	1726	26	14	3	1	53.85	GGGTTTTTTTGGGAGAGAGATGGGGG	0	1726	2000	274	119	11	4	43.43	TTTGGAGGTGTGTGGGTTGACCGAATTGGATCAAGATTATTGCGGGAGGGGGGGGGGGGGGTTGCAATGGCGGATTTGGGGCTGTGGAAGCAAGGGTGGAGGTGGGTGGTGTCCCAGAAGCACATCCTGACATGGGCGCACATGGCGGCGAGCGGCGGCACCGAGAGGCTGGCCTTCCTGGTCGACCGGCATTGGCCCGCCGTGTCCCGGGCCTGCGTGAGCTCCGGCCGCCTCGCGCTCGCCGCGCTGCGGCAATGGCGCGGCTGCGCGGCGC	+			1700	700
chrChr12_mRNA_3685_25907550	m1	chrChr12_mRNA_3685_25907550:1770-2000	1769	1787	18	17	5	3	94.44	GGGAGGGGGGGGGGGGGG	0	1787	2000	213	87	5	1	40.85	TTGCAATGGCGGATTTGGGGCTGTGGAAGCAAGGGTGGAGGTGGGTGGTGTCCCAGAAGCACATCCTGACATGGGCGCACATGGCGGCGAGCGGCGGCACCGAGAGGCTGGCCTTCCTGGTCGACCGGCATTGGCCCGCCGTGTCCCGGGCCTGCGTGAGCTCCGGCCGCCTCGCGCTCGCCGCGCTGCGGCAATGGCGCGGCTGCGCGGCGC	+			1769	769
chrChr12_mRNA_3685_25907550	m2	chrChr12_mRNA_3685_25907550:1774-2000	1773	1787	14	14	4	3	100	GGGGGGGGGGGGGG	0	1787	2000	213	87	5	1	40.85	TTGCAATGGCGGATTTGGGGCTGTGGAAGCAAGGGTGGAGGTGGGTGGTGTCCCAGAAGCACATCCTGACATGGGCGCACATGGCGGCGAGCGGCGGCACCGAGAGGCTGGCCTTCCTGGTCGACCGGCATTGGCCCGCCGTGTCCCGGGCCTGCGTGAGCTCCGGCCGCCTCGCGCTCGCCGCGCTGCGGCAATGGCGCGGCTGCGCGGCGC	+			1773	773
chrChr12_mRNA_3689_25927349	m2	chrChr12_mRNA_3689_25927349:1289-1417	1288	1302	14	12	4	2	85.71	GGGGGGAAGGGGGG	0	1302	1417	115	46	2	0	40	AGAGGCTGTCGTCCTCCTCCCCGACGGCGGCGGCGCCGCAGGTGGACGCCGGGAAGTACGTCCGGTACACGCCCGAGCAGGTGGAGGCGCTGGAGCGGGTGTACACCGAGTGCCC	+			1288	288
chrChr12_mRNA_3710_26093652	m1	chrChr12_mRNA_3710_26093652:976-1179	975	994	19	10	3	0	52.63	GGGCCTCAGGGAAGTCGGG	8	1002	1179	177	71	0	0	40.11	CGAAGCCATGGCGACCGCGCCGCCGCCGTCGACGGCGATGTCCCGCCGCAGCACCCAGCCGGCGAGCAAGACGGCGCGCCGGCAAGGAGGCGAGCTCCGGTGCGGCCGTGGTCGCGCGGAGGAGCAAGTAGAAGGCTCCGGAGGCGGCGAACCTGACCGAATGCGTCGCAGGCGTAG	+			975	-25
chrChr12_mRNA_3716_26126841	m1	chrChr12_mRNA_3716_26126841:1496-1961	1495	1515	20	14	3	0	70	GGGCGCGAGGGCGAGGCGGG	1	1516	1961	445	178	12	6	40	GGAGAGGGCGCGGGAGCGGGAGACGGCCGCGCGGCGCAGGCAGGCGTCGGGGGTGGCCTCCGGGAAGCCGGCGCCGGCTCTGGGGAGCCTGGGGTCCAACACGAAGGTGGCCAAGATGATGGCCATGATGGGGTACAAGGATGGGATGGGGCTCGGCAAGAACGAGCAAGGTATAGTCGCGCCGGTGGAGACCACTCTGCGCCCCAAGAACGCCGGTCTCGGAAGCGTCGAGGGGTTCAAGGAGCCCAAGCCATTCTTTACTAAGGAGAATTTGCCGCCTCCGCCTCCACCGGCGCCCGCCAAGAAGGAGCAGCAGAGGTGGTCGAAGAAGGCCGGTGCGAAGAAAGGCCCCGTGCTGACGAAGAACGAGTTGCTGGCGATGCGCAGCGAGCAGGAGCA…	+			1495	495
chrChr12_mRNA_3716_26126841	m1	chrChr12_mRNA_3716_26126841:1522-1773	1521	1536	15	11	3	0	73.33	GGGCGCGGGAGCGGG	0	1536	1773	237	95	8	6	40.08	AGACGGCCGCGCGGCGCAGGCAGGCGTCGGGGGTGGCCTCCGGGAAGCCGGCGCCGGCTCTGGGGAGCCTGGGGTCCAACACGAAGGTGGCCAAGATGATGGCCATGATGGGGTACAAGGATGGGATGGGGCTCGGCAAGAACGAGCAAGGTATAGTCGCGCCGGTGGAGACCACTCTGCGCCCCAAGAACGCCGGTCTCGGAAGCGTCGAGGGGTTCAAGGAGCCCAAGCCATTCT	+			1521	521
chrChr12_mRNA_3716_26126841	m2	chrChr12_mRNA_3716_26126841:1598-1751	1597	1610	13	9	2	2	69.23	GGGGAGCCTGGGG	11	1621	1751	130	52	4	3	40	GGTGGCCAAGATGATGGCCATGATGGGGTACAAGGATGGGATGGGGCTCGGCAAGAACGAGCAAGGTATAGTCGCGCCGGTGGAGACCACTCTGCGCCCCAAGAACGCCGGTCTCGGAAGCGTCGAGGGG	+			1597	597
chrChr12_mRNA_3720_26141761	m1	chrChr12_mRNA_3720_26141761:330-660	329	344	15	10	3	1	66.67	GGGGCCCCGGGAGGG	1	345	660	315	126	9	5	40	TCGACCGTGGCGAGCGGCGACGCCTCCCTTCCGGCGGGAGGGGAGGCGGCGGACAGGGGCGCCGGCGCCCTTTCCTCCGCCGGATCCAGCGGGAGGGGAGGCGCCGGCGGCTCGCCGGCGTCCCAGCGGCAGCGGCGCCCCTCCTCTCCGCCGGATCCAGCGGGAGGGGAGGCGGCGGCGGCGCCCCTCCCCTCCACCGGATCTAGCGGGAGGGGAGCTGGTGGCGACCTGTGACGGCAGCGGCGGTTCGGCGGCGGCGGCGGCTGTTCGACAGCGACCTCCCCTTCGATCTATTTTTTTTGATATATTTGTGTG	+			329	-671
chrChr12_mRNA_3733_26306140	m1	chrChr12_mRNA_3733_26306140:1260-1510	1259	1278	19	13	3	2	68.42	GGGTGGGGATGATCGGGGG	0	1278	1510	232	93	7	5	40.09	CGCCTCCGCGTCGTCGGCGGAGGGGAGGGGGAGGAGGAGGTGGTGGCGGCGGGGTAGGAGGGCGCTCCGGGTGCGCGCGGCGGCGGGGATGGACATCGCGAGCGCGGTGGAGGTGATCAACGACCTGGGGTTCGACACGCTCACCTTCCTCGGCGTCACCGTGCTGGTCGTCCCGGCCTTCCGCGTCGTCAAGGCCAGCCCAGTGAAGTATCTCTCCCCCGCCCCCCCCCTC	+			1259	259
chrChr12_mRNA_3733_26306140	m2	chrChr12_mRNA_3733_26306140:1264-1510	1263	1278	15	10	2	2	66.67	GGGGATGATCGGGGG	0	1278	1510	232	93	7	5	40.09	CGCCTCCGCGTCGTCGGCGGAGGGGAGGGGGAGGAGGAGGTGGTGGCGGCGGGGTAGGAGGGCGCTCCGGGTGCGCGCGGCGGCGGGGATGGACATCGCGAGCGCGGTGGAGGTGATCAACGACCTGGGGTTCGACACGCTCACCTTCCTCGGCGTCACCGTGCTGGTCGTCCCGGCCTTCCGCGTCGTCAAGGCCAGCCCAGTGAAGTATCTCTCCCCCGCCCCCCCCCTC	+			1263	263
chrChr12_mRNA_3733_26306140	m2	chrChr12_mRNA_3733_26306140:1300-1499	1299	1309	10	9	2	2	90	GGGGAGGGGG	0	1309	1499	190	76	5	3	40	AGGAGGAGGTGGTGGCGGCGGGGTAGGAGGGCGCTCCGGGTGCGCGCGGCGGCGGGGATGGACATCGCGAGCGCGGTGGAGGTGATCAACGACCTGGGGTTCGACACGCTCACCTTCCTCGGCGTCACCGTGCTGGTCGTCCCGGCCTTCCGCGTCGTCAAGGCCAGCCCAGTGAAGTATCTCTCCCCCG	+			1299	299
chrChr12_mRNA_3734_26315532	m1	chrChr12_mRNA_3734_26315532:893-1732	892	915	23	16	4	1	69.57	GGGTTTCGGTGGGGGGAGGAGGG	2	917	1732	815	326	32	12	40	GGCAGCGGCCTCGCCGCAAGTGGCAAGGAGTTGGGAGGAGTAGGCGGAGCTAAGAGATTTTTTTGCTCTCTCGCTTCTTCTCTGTGTGTGTGTTGCGTGGTGGGGAGGAAGATCTCGAGCGGTTGGAAACCCTAGTGGGGAGGGAGGGAGTGGGCGGGGGGGATGGACGTGGACTCGAGGATGACGACGGAGTCGGACTCCGACTCGGACGCCGCGGCGCAGGGGGGAGGAGGAGGAGGGTTCGGGAGCGAGACCTCCTCGGCGTCGCCCTCGGCGCCCGGGACGCCGACGGCTATGGGGGCAGGAGGGGGAGCTGCTCCTATCGCTGCTGCTGCTATCGCTGCCGCCGCGTCGGCGGCGGTGGTGGCGGGCCCGAGGCCCGCGCCGGGGTACACGGTG…	+			892	-108
chrChr12_mRNA_3734_26315532	m1	chrChr12_mRNA_3734_26315532:1054-1707	1053	1065	12	10	3	1	83.33	GGGGAGGGAGGG	0	1065	1707	642	257	26	10	40.03	AGTGGGCGGGGGGGATGGACGTGGACTCGAGGATGACGACGGAGTCGGACTCCGACTCGGACGCCGCGGCGCAGGGGGGAGGAGGAGGAGGGTTCGGGAGCGAGACCTCCTCGGCGTCGCCCTCGGCGCCCGGGACGCCGACGGCTATGGGGGCAGGAGGGGGAGCTGCTCCTATCGCTGCTGCTGCTATCGCTGCCGCCGCGTCGGCGGCGGTGGTGGCGGGCCCGAGGCCCGCGCCGGGGTACACGGTGGTGAACGCGGCGATGGAGAAGAAGGAGGACGGGCCCGGGTGCCGGTGCGGCCACACGCTCACCGCGGTGCCGGCCGTCGGGGAGGAGGGCGCGCCGGGGTACGTGGGGCCGCGGCTGATCCTCTTCGGCGGTGCCACCGCGCTCGAGG…	+			1053	53
chrChr12_mRNA_3734_26315532	m1	chrChr12_mRNA_3734_26315532:1069-1683	1068	1079	11	10	3	1	90.91	GGGCGGGGGGG	2	1081	1683	602	241	22	9	40.03	GGACGTGGACTCGAGGATGACGACGGAGTCGGACTCCGACTCGGACGCCGCGGCGCAGGGGGGAGGAGGAGGAGGGTTCGGGAGCGAGACCTCCTCGGCGTCGCCCTCGGCGCCCGGGACGCCGACGGCTATGGGGGCAGGAGGGGGAGCTGCTCCTATCGCTGCTGCTGCTATCGCTGCCGCCGCGTCGGCGGCGGTGGTGGCGGGCCCGAGGCCCGCGCCGGGGTACACGGTGGTGAACGCGGCGATGGAGAAGAAGGAGGACGGGCCCGGGTGCCGGTGCGGCCACACGCTCACCGCGGTGCCGGCCGTCGGGGAGGAGGGCGCGCCGGGGTACGTGGGGCCGCGGCTGATCCTCTTCGGCGGTGCCACCGCGCTCGAGGGGAACTCCGCCACGCC…	+			1068	68
chrChr12_mRNA_3734_26315532	m1	chrChr12_mRNA_3734_26315532:1139-1625	1138	1163	25	18	4	1	72	GGGGGGAGGAGGAGGAGGGTTCGGG	25	1188	1625	437	175	16	8	40.05	CGGCGCCCGGGACGCCGACGGCTATGGGGGCAGGAGGGGGAGCTGCTCCTATCGCTGCTGCTGCTATCGCTGCCGCCGCGTCGGCGGCGGTGGTGGCGGGCCCGAGGCCCGCGCCGGGGTACACGGTGGTGAACGCGGCGATGGAGAAGAAGGAGGACGGGCCCGGGTGCCGGTGCGGCCACACGCTCACCGCGGTGCCGGCCGTCGGGGAGGAGGGCGCGCCGGGGTACGTGGGGCCGCGGCTGATCCTCTTCGGCGGTGCCACCGCGCTCGAGGGGAACTCCGCCACGCCGCCATCCTCGGCCGGGAGCGCCGGAATCCGTAATGCCCTTTTAAACCTCAGCTGCTCTTGTTTTCATGTATGGTTTGGGGGGATGGTGTTGGCGTGCTAATTGTTTA…	+			1138	138
chrChr12_mRNA_3734_26315532	m2	chrChr12_mRNA_3734_26315532:1214-1625	1213	1228	15	12	2	2	80	GGGGGCAGGAGGGGG	37	1265	1625	360	144	13	6	40	GCGTCGGCGGCGGTGGTGGCGGGCCCGAGGCCCGCGCCGGGGTACACGGTGGTGAACGCGGCGATGGAGAAGAAGGAGGACGGGCCCGGGTGCCGGTGCGGCCACACGCTCACCGCGGTGCCGGCCGTCGGGGAGGAGGGCGCGCCGGGGTACGTGGGGCCGCGGCTGATCCTCTTCGGCGGTGCCACCGCGCTCGAGGGGAACTCCGCCACGCCGCCATCCTCGGCCGGGAGCGCCGGAATCCGTAATGCCCTTTTAAACCTCAGCTGCTCTTGTTTTCATGTATGGTTTGGGGGGATGGTGTTGGCGTGCTAATTGTTTAGTTTGCTGTCGACGAGAGCCAAACTCCATGGGAGTTGG	+			1213	213
chrChr12_mRNA_3735_26319874	m1	chrChr12_mRNA_3735_26319874:1281-1482	1280	1302	22	15	3	2	68.18	GGGGAGCGCGGCGGGAACGGGG	0	1302	1482	180	72	2	1	40	AGCGCGGCGACGGCTGGTAGTGGCGGCGACGCTGAGGCCGCCAACGCGACGCGGACTACATCGGACGCGGCGACGGGGAGCGACAAGGCCGCGAGGAACAACCCGACGACGACGACGACGACGACGGCCGCGACGACGACGACGACGACGGGTGGCGACGACGCTGCGGCACCTGCGCCT	+			1280	280
chrChr12_mRNA_3738_26338170	m1	chrChr12_mRNA_3738_26338170:1107-1273	1106	1122	16	13	3	3	81.25	GGGGGAGGGGCTGGGG	1	1123	1273	150	60	2	1	40	GGGCGCTGATCCGGCAGCGGAACAAGGCGGCGGCGGCCGTCAAGGAGAGAGGGGACGCGCTCGCCCACGCGCGCCGCCGCGCGCAGCCGCTGGAGTCCGTCATCGAGGTCAGCGACATCGACGCCGTCCTCGAGCGCGCCGCCGAGGCCG	+			1106	106
chrChr12_mRNA_3738_26338170	m2	chrChr12_mRNA_3738_26338170:1107-1278	1106	1116	10	9	2	2	90	GGGGGAGGGG	0	1116	1278	162	65	3	2	40.12	CTGGGGCGGGCGCTGATCCGGCAGCGGAACAAGGCGGCGGCGGCCGTCAAGGAGAGAGGGGACGCGCTCGCCCACGCGCGCCGCCGCGCGCAGCCGCTGGAGTCCGTCATCGAGGTCAGCGACATCGACGCCGTCCTCGAGCGCGCCGCCGAGGCCGACCGC	+			1106	106
chrChr12_mRNA_3739_26346047	m1	chrChr12_mRNA_3739_26346047:1189-1360	1188	1210	22	13	3	1	59.09	GGGCGGCGGGCAATGCTAGGGG	20	1230	1360	130	52	4	1	40	GAGATGGAGGCGCCGGGCGGCGCGGCGGGGGACGCGGAGGAGGAAGTTGATGCCCGGATCCGCTGGGTTCCATGGTGGTGGGTAGTCTCTCTCTTATGGTGAACCCGTGATCATGTTACATTTCTGAATG	+			1188	188
chrChr12_mRNA_3755_26437997	m1	chrChr12_mRNA_3755_26437997:1254-1697	1253	1264	11	11	3	2	100	GGGGGGGGGGG	1	1265	1697	432	173	8	3	40.05	TGATGGTGGCGAGGATGTGGCCGTGGCCGCCTCCGGCGAGGAAGTTCCGTGTCAGGCTGGTGGTGCGGCGGGCGGAGGGGCTCACGGCGACGGCGACGGCGACGGCGAGCTCGTCGCCGGTGGCGGAGGCGAAGGTGGCGGTGGAGGTGAGGTGGAAGGGGCCCAAGGCGTCGCCGCTGGGGTCGCTGCGGCGGGTGATGCACAGCAACCGGACGCGGCTGGAGTCGGCGGCGGAGGCGGCGGTGGCGTGGGAGGAGGAGTTCGAGAGGGTGGAGACGTTCACGGCGACGTCGCACCGCAAGTCCGGCGCCGCCTTCCACCCGTGGGACCTCGCCTTCTCCGTCTTCGTCAATGTGAGCCACCGTCTCTTCTTCTCACTCTTCTCCTCTTTCTTGGTTT…	+			1253	253
chrChr12_mRNA_3755_26437997	m2	chrChr12_mRNA_3755_26437997:1254-1697	1253	1264	11	11	3	2	100	GGGGGGGGGGG	1	1265	1697	432	173	8	3	40.05	TGATGGTGGCGAGGATGTGGCCGTGGCCGCCTCCGGCGAGGAAGTTCCGTGTCAGGCTGGTGGTGCGGCGGGCGGAGGGGCTCACGGCGACGGCGACGGCGACGGCGAGCTCGTCGCCGGTGGCGGAGGCGAAGGTGGCGGTGGAGGTGAGGTGGAAGGGGCCCAAGGCGTCGCCGCTGGGGTCGCTGCGGCGGGTGATGCACAGCAACCGGACGCGGCTGGAGTCGGCGGCGGAGGCGGCGGTGGCGTGGGAGGAGGAGTTCGAGAGGGTGGAGACGTTCACGGCGACGTCGCACCGCAAGTCCGGCGCCGCCTTCCACCCGTGGGACCTCGCCTTCTCCGTCTTCGTCAATGTGAGCCACCGTCTCTTCTTCTCACTCTTCTCCTCTTTCTTGGTTT…	+			1253	253
chrChr12_mRNA_3763_26507440	m2	chrChr12_mRNA_3763_26507440:1540-1713	1539	1555	16	10	2	2	62.5	GGGGTGTTCGCCGGGG	8	1563	1713	150	60	3	1	40	GGCGCGCTCGACAAGGCCGACGGGGACGAGGAGCGCGTCGCGCTCGAGGACCTGCTCGTCGTCGCGCAGCGGTGCGCCGAGATGAGCCCCGAGGAGCTCTGGGTCAAGTGCGAGTGCATCGTCCAGGGCCTCGACGACCGCCGCCAGGAG	+			1539	539
chrChr12_mRNA_3783_26632504	m1	chrChr12_mRNA_3783_26632504:1097-1449	1096	1117	21	16	4	3	76.19	GGGGAGGGGATCGAGGGGGGG	0	1117	1449	332	133	8	4	40.06	AGGTGGCCGCGATGGCGGCGGCGTGGTGGAGGAGGAGAGGAGTGGCGGGGTGGAGGCGGCGCCGCCGGTGAAGAGGAGGCGGGTGGCGGTGGCGCCGTCGGCTGGGGCCGGGGGGAGCAGGCGGGTGCAGGCGGAGGCGTCGCCGCTGCAGCGGCTGTTCCGGGCTTGCCGCGCCGTCTTCAGGGGCACCGGCACCGTCCCGGCCCCCGGCGAGGTCGACCTGCTCTGCTCCATGCTCGGTGAGTCCCCTCTCTCTTTCTTTCATGCAGTTCATGTTCCAGTTTATCATGCAGATTTAGCTGGATTTTTTTTATTTGTTCGTGCATGCAACA	+			1096	96
chrChr12_mRNA_3783_26632504	m2	chrChr12_mRNA_3783_26632504:1097-1475	1096	1105	9	8	2	2	88.89	GGGGAGGGG	3	1108	1475	367	147	10	5	40.05	GAGGGGGGGAGGTGGCCGCGATGGCGGCGGCGTGGTGGAGGAGGAGAGGAGTGGCGGGGTGGAGGCGGCGCCGCCGGTGAAGAGGAGGCGGGTGGCGGTGGCGCCGTCGGCTGGGGCCGGGGGGAGCAGGCGGGTGCAGGCGGAGGCGTCGCCGCTGCAGCGGCTGTTCCGGGCTTGCCGCGCCGTCTTCAGGGGCACCGGCACCGTCCCGGCCCCCGGCGAGGTCGACCTGCTCTGCTCCATGCTCGGTGAGTCCCCTCTCTCTTTCTTTCATGCAGTTCATGTTCCAGTTTATCATGCAGATTTAGCTGGATTTTTTTTATTTGTTCGTGCATGCAACAATCTAGTAGTAAGATTACTGGTTTCG	+			1096	96
chrChr12_mRNA_3783_26632504	m2	chrChr12_mRNA_3783_26632504:1221-1345	1220	1232	12	10	3	2	83.33	GGGGCCGGGGGG	1	1233	1345	112	45	3	1	40.18	GCAGGCGGGTGCAGGCGGAGGCGTCGCCGCTGCAGCGGCTGTTCCGGGCTTGCCGCGCCGTCTTCAGGGGCACCGGCACCGTCCCGGCCCCCGGCGAGGTCGACCTGCTCTG	+			1220	220
chrChr12_mRNA_3812_26768220	m2	chrChr12_mRNA_3812_26768220:1205-1563	1204	1220	16	10	2	2	62.5	GGGGGTACCCGAGGGG	3	1223	1563	340	136	9	2	40	GTGCCGGTGTACGTGGTCGGGGAGGGGGATGGCGGCGAGGCGGCGGCGGCGGAGCGGTTCGTCGTGCGCGCCGAGCTGCTCGGGCGGCCGGCGCTGGCCGAGCTCCTCCGCCGCGCCGCGCAGGAGTACGGCTACGACCACCACGGCCCGCTCCGCATCCCCTGCCGCGCCGACGTCTTCCGCGCCGCGCTCGCCGCCGCCGGCGACGAGGACGACGACAGCGAGTAGCCGCGCGCGGCCGGCCGTCGGTTGGGCTTGTGGGCCGGGCCGGGCCGGGCCGGGCTGGACCCATTTGTAAATAGCTCGGAGAACTTTGTGGTTCTTTGCCTTTTAATTTGAG	+			1204	204
chrChr12_mRNA_3812_26768220	m2	chrChr12_mRNA_3812_26768220:1242-1542	1241	1251	10	9	2	2	90	GGGGAGGGGG	1	1252	1542	290	116	7	0	40	TGGCGGCGAGGCGGCGGCGGCGGAGCGGTTCGTCGTGCGCGCCGAGCTGCTCGGGCGGCCGGCGCTGGCCGAGCTCCTCCGCCGCGCCGCGCAGGAGTACGGCTACGACCACCACGGCCCGCTCCGCATCCCCTGCCGCGCCGACGTCTTCCGCGCCGCGCTCGCCGCCGCCGGCGACGAGGACGACGACAGCGAGTAGCCGCGCGCGGCCGGCCGTCGGTTGGGCTTGTGGGCCGGGCCGGGCCGGGCCGGGCTGGACCCATTTGTAAATAGCTCGGAGAACTTTGTGG	+			1241	241
chrChr12_mRNA_3839_26956894	m1	chrChr12_mRNA_3839_26956894:1266-1447	1265	1285	20	13	3	1	65	GGGTGTGGGGCCGGACCGGG	0	1285	1447	162	65	4	1	40.12	TGCAGCTTCGACGGCGCCGGCCGCGGCAGGTGCGCCACCGGCGACTGCGGCGGCGCGCTGTCGTGCAGGCTGTCCGGGCAGCCGCCGCTGACGCTGGCGGAGTTCACGCTGGGGACGTCCGGCGGCAACCGGGACTTCTACAACCTGTCGGTGATCGACGGG	+			1265	265
chrChr12_mRNA_3839_26956894	m1	chrChr12_mRNA_3839_26956894:1849-2000	1848	1870	22	13	3	1	59.09	GGGTTTGAGGTTGGGGTCAGGG	0	1870	2000	130	66	8	3	50.77	TAGGAAAGGGGTTAGGGGAGTGGGAAGAGGAGGAGGGAGGTGGCTTCCTCGGGGCTTAGAGGGCTAGATGGCTGTGGCCCGTGGGCGGCGGAGGACCGGCGGTCGGCGATGCACTTCGGCGGGCGGCAAG	+			1848	848
chrChr12_mRNA_3839_26956894	m1	chrChr12_mRNA_3839_26956894:1878-2000	1877	1894	17	12	3	2	70.59	GGGGTTAGGGGAGTGGG	0	1894	2000	106	52	5	1	49.06	AAGAGGAGGAGGGAGGTGGCTTCCTCGGGGCTTAGAGGGCTAGATGGCTGTGGCCCGTGGGCGGCGGAGGACCGGCGGTCGGCGATGCACTTCGGCGGGCGGCAAG	+			1877	877
chrChr12_mRNA_3839_26956894	m2	chrChr12_mRNA_3839_26956894:1878-2000	1877	1888	11	8	2	2	72.73	GGGGTTAGGGG	0	1888	2000	112	56	6	1	50	AGTGGGAAGAGGAGGAGGGAGGTGGCTTCCTCGGGGCTTAGAGGGCTAGATGGCTGTGGCCCGTGGGCGGCGGAGGACCGGCGGTCGGCGATGCACTTCGGCGGGCGGCAAG	+			1877	877
chrChr12_mRNA_3857_27060256	m1	chrChr12_mRNA_3857_27060256:1325-1779	1324	1347	23	15	3	1	65.22	GGGAGACGGGGAGGTCGCGCGGG	0	1347	1779	432	173	4	2	40.05	TTCGGGTTCGTGACGTTCTCGAGCGAGCAGGCCATGCGCGACGCCATCGAGGGGATGAACGGCAAGGAGCTCGACGGCCGCAACATCACCGTCAACGAGGCCCAGTCGCGCCGCTCCGGAGGCGGAGGCGGAGGCGGCTACGGCCAGCGCGGCGGAGGCGGAGGCTACGGTGGCGGCGGCGGCTACGGTGGTGGCGGCGGCGGTGGCTACGGCCAGCGCCGTGAAGGCGGCTACGGCGGTGGCGGCGGCTACGGTGGCGGCCGTGGCGGCGGCGGCGGCTACGGCGGTGGCTACGGCAGCCGCGGCGGCGGCAACTCCGACGGGAACTGGAGGAACTGAGCGGTGGGGCCCTCATGGCCAAGTTATCTATCTATCTAATCGAGCTACCATCATCATCAT…	+			1324	324
chrChr12_mRNA_3898_27294633	m1	chrChr12_mRNA_3898_27294633:1227-1367	1226	1250	24	14	3	1	58.33	GGGTGTCGAGGGATGTCCCGGGGG	0	1250	1367	117	47	1	0	40.17	CGATGGAGTGCTGGATTGAGGAGCGCGAGAAGGCCTTGGCGGAGGAGGAGGCCGACATCGCGTCCGGGAAGAAGAAGAGGAAGAAGGTGGTCAAGTACAAGATGCCTAATGAAGTTA	+			1226	226
chrChr12_mRNA_3901_27307145	m2	chrChr12_mRNA_3901_27307145:1053-1239	1052	1070	18	12	2	2	66.67	GGGGATGCTGCGGTGGGG	22	1092	1239	147	59	2	1	40.14	CTCGCCGCGGCGACGTGGACGTGCGCCGGCGCCGGCGCCGGGGTGACGAGCGAGTACCGGCGGAAGCTGGAGGCGACGGTGGACATGCCGCTCGACGCCGACGTCTTCCGCGTGCCGCCGGGCTACAATGCTCCGCAGCAGGTTCAG	+			1052	52
chrChr12_mRNA_3901_27307145	m2	chrChr12_mRNA_3901_27307145:1317-1469	1316	1332	16	10	2	2	62.5	GGGGGACCAGACGGGG	2	1334	1469	135	54	4	2	40	GGCGATGACGGTGTCGTGGGTGACGGCGAACGAGCTGGGGAGCAACACGGTCAGGTACGGGAGCTCGCCGGAGAAGCTGGACCGCGCGGCGGAGGGGAGCCACACGAGGTACGACTACTTCAACTACACCTCCGG	+			1316	316
chrChr12_mRNA_3903_27313227	m1	chrChr12_mRNA_3903_27313227:1240-1545	1239	1263	24	14	3	2	58.33	GGGGAAGACGAGGGTTCGCTGGGG	20	1283	1545	262	105	6	1	40.08	GCATGAGAGAGCCACTACAATGGAAGGATGCGAGGGTACACAGGGTCGGCTTCGGCCCCGGCGTCGACGAGGAAGCGGAGCCGGAGGATGTCGCTTGCTGCAGATGGGGGGGTCGGCCGCGGCGCCATCGATGGAAGTTGAACGCAGCGCCGCCGCCGTCGATGGAAGCCGAGCGCAGCGCTGCCGTTGACGGAAGCCGGGTGTATCGTCGGATGCCGAATATGCCGCGTCGCGCCGCTGCCGCCGCCGCCGCTGGGCGTAG	+			1239	239
chrChr12_mRNA_3938_27487118	m1	chrChr12_mRNA_3938_27487118:63-504	62	74	12	12	4	3	100	GGGGGGGGGGGG	0	74	504	430	172	12	6	40	ACGGACCGGAGCAGCATCTGGAACGGCGTCGACATCCATGGCGTCGTCCAGAATCTCGCCCTCCTCGACGTCTTCGGCGGCCGGCGGCCTGTCCGCGTCGGCGAGCGGAGACTCGTCGTCGTCATCCACGTCGCGGCGGCGGCGGTGGTGCCTGCGGCGACGCTTAGGAGAGGCGGCGGGGTCGGCGGGGTCGGGAGAGCGGTGGTGCTTGGCGCAGGAGGAGGAGGGGGAGGGGGAGGGTTCCTCAGCCATGGGAGTGGAGGAAGCTAGGGTTAGGGTTTGGGGGGGGATCGGATCGGAGGCGAGGTATGCGGCGAGGCAAGTCTTCGACGGAACGGAACGCTCCTTCCTACCCTTATTGTTGAGTTATACTCCATCCATCCACGCTGACAGGATGGC…	+			62	-938
chrChr12_mRNA_3938_27487118	m1	chrChr12_mRNA_3938_27487118:252-499	251	269	18	13	3	2	72.22	GGGGTCGGCGGGGTCGGG	0	269	499	230	92	9	4	40	AGAGCGGTGGTGCTTGGCGCAGGAGGAGGAGGGGGAGGGGGAGGGTTCCTCAGCCATGGGAGTGGAGGAAGCTAGGGTTAGGGTTTGGGGGGGGATCGGATCGGAGGCGAGGTATGCGGCGAGGCAAGTCTTCGACGGAACGGAACGCTCCTTCCTACCCTTATTGTTGAGTTATACTCCATCCATCCACGCTGACAGGATGGCCCCACAAGCAGTTTTCCGGGTCGGTG	+			251	-749
chrChr12_mRNA_3938_27487118	m1	chrChr12_mRNA_3938_27487118:300-440	299	314	15	13	3	2	86.67	GGGGGAGGGGGAGGG	4	318	440	122	49	5	2	40.16	TCAGCCATGGGAGTGGAGGAAGCTAGGGTTAGGGTTTGGGGGGGGATCGGATCGGAGGCGAGGTATGCGGCGAGGCAAGTCTTCGACGGAACGGAACGCTCCTTCCTACCCTTATTGTTGAG	+			299	-701
chrChr12_mRNA_3938_27487118	m2	chrChr12_mRNA_3938_27487118:63-504	62	74	12	12	4	3	100	GGGGGGGGGGGG	0	74	504	430	172	12	6	40	ACGGACCGGAGCAGCATCTGGAACGGCGTCGACATCCATGGCGTCGTCCAGAATCTCGCCCTCCTCGACGTCTTCGGCGGCCGGCGGCCTGTCCGCGTCGGCGAGCGGAGACTCGTCGTCGTCATCCACGTCGCGGCGGCGGCGGTGGTGCCTGCGGCGACGCTTAGGAGAGGCGGCGGGGTCGGCGGGGTCGGGAGAGCGGTGGTGCTTGGCGCAGGAGGAGGAGGGGGAGGGGGAGGGTTCCTCAGCCATGGGAGTGGAGGAAGCTAGGGTTAGGGTTTGGGGGGGGATCGGATCGGAGGCGAGGTATGCGGCGAGGCAAGTCTTCGACGGAACGGAACGCTCCTTCCTACCCTTATTGTTGAGTTATACTCCATCCATCCACGCTGACAGGATGGC…	+			62	-938
chrChr12_mRNA_3938_27487118	m2	chrChr12_mRNA_3938_27487118:252-504	251	264	13	10	2	2	76.92	GGGGTCGGCGGGG	0	264	504	240	96	10	4	40	TCGGGAGAGCGGTGGTGCTTGGCGCAGGAGGAGGAGGGGGAGGGGGAGGGTTCCTCAGCCATGGGAGTGGAGGAAGCTAGGGTTAGGGTTTGGGGGGGGATCGGATCGGAGGCGAGGTATGCGGCGAGGCAAGTCTTCGACGGAACGGAACGCTCCTTCCTACCCTTATTGTTGAGTTATACTCCATCCATCCACGCTGACAGGATGGCCCCACAAGCAGTTTTCCGGGTCGGTGTTCTG	+			251	-749
chrChr12_mRNA_3938_27487118	m2	chrChr12_mRNA_3938_27487118:300-440	299	310	11	10	2	2	90.91	GGGGGAGGGGG	0	310	440	130	52	6	2	40	AGGGTTCCTCAGCCATGGGAGTGGAGGAAGCTAGGGTTAGGGTTTGGGGGGGGATCGGATCGGAGGCGAGGTATGCGGCGAGGCAAGTCTTCGACGGAACGGAACGCTCCTTCCTACCCTTATTGTTGAG	+			299	-701
chrChr12_mRNA_3941_27513696	m1	chrChr12_mRNA_3941_27513696:1426-2000	1425	1450	25	13	3	2	52	GGGGGCCCCAGCACGGGCCCAGGGG	0	1450	2000	550	220	11	5	40	TGGCCAGTATGCGGACGCCGCCGCCGTTGCAGTTGGTGGATTGCCCGGGCTCCAGGTAGGTGACGTCGCGGAATGGGGTGGGCAGCGCGGCCAGGACGGGGCGCGCGTTGGGGGTGGTGACGACGGGAAGGTCGGGGGCGGCGGCGGCGAGCTGGGCCAGGGTGCGCGCGTGGCAGTGGTCGTCGAGGCTCTGCGTGATGAGGAGCAGGTCGACCCCCGGAGGCTGCAGCACATCTTGGACGCCCAGGTTCTTGAGGCGCTTCTTGGCGGCGTCGAAGAGCCATGGCGCGCCGAAGTCGAGGTTGCCGGCGAGGATGGGGTCGACCAGGATGCGCGCGCCGCCGACCTCCCACACCCAGCTGTTGATCTCCAGGTATGTCAGCTTCACCTGCCTCTGCC…	+			1425	425
chrChr12_mRNA_3941_27513696	m1	chrChr12_mRNA_3941_27513696:1548-1832	1547	1577	30	19	3	2	63.33	GGGGCGCGCGTTGGGGGTGGTGACGACGGG	0	1577	1832	255	102	4	2	40	AAGGTCGGGGGCGGCGGCGGCGAGCTGGGCCAGGGTGCGCGCGTGGCAGTGGTCGTCGAGGCTCTGCGTGATGAGGAGCAGGTCGACCCCCGGAGGCTGCAGCACATCTTGGACGCCCAGGTTCTTGAGGCGCTTCTTGGCGGCGTCGAAGAGCCATGGCGCGCCGAAGTCGAGGTTGCCGGCGAGGATGGGGTCGACCAGGATGCGCGCGCCGCCGACCTCCCACACCCAGCTGTTGATCTCCAGGTATGTCAG	+			1547	547
chrChr12_mRNA_3941_27513696	m2	chrChr12_mRNA_3941_27513696:1548-1836	1547	1564	17	12	2	2	70.59	GGGGCGCGCGTTGGGGG	0	1564	1836	272	109	5	2	40.07	TGGTGACGACGGGAAGGTCGGGGGCGGCGGCGGCGAGCTGGGCCAGGGTGCGCGCGTGGCAGTGGTCGTCGAGGCTCTGCGTGATGAGGAGCAGGTCGACCCCCGGAGGCTGCAGCACATCTTGGACGCCCAGGTTCTTGAGGCGCTTCTTGGCGGCGTCGAAGAGCCATGGCGCGCCGAAGTCGAGGTTGCCGGCGAGGATGGGGTCGACCAGGATGCGCGCGCCGCCGACCTCCCACACCCAGCTGTTGATCTCCAGGTATGTCAGCTTC	+			1547	547
chrChr12_mRNA_398_2231444	m2	chrChr12_mRNA_398_2231444:1028-1284	1027	1039	12	10	2	2	83.33	GGGGCGGCGGGG	0	1039	1284	245	98	5	2	40	CTGGTCGCGATGCTGGCCGCCGCCGCCGCGCTGCTCCTGCTCGTGTGCGCCGCCTCGCTCCGCTGCTCGGCCGCCGTCGGCTCGGCGCTGGCGGCGCCCAAGAAGCTCCTCAGCGGCGGGGTCTCCATCGAGGAGCCCCGCGGCGGCGGCGCCGGCGGAGGCGGCGGAGGCGAGGAGTGCGACCTGTTCGACGGGGAGTGGGTGTGGGACGACGGCTACCCGCTCTACGCCTCCAGGGATTGCCC	+			1027	27
chrChr12_mRNA_406_2289757	m1	chrChr12_mRNA_406_2289757:238-859	237	259	22	17	3	2	77.27	GGGGAGAGGAGGGTGGTGGGGG	0	259	859	600	240	8	5	40	CGGTGGCGTTCGAGGTGGCGGCACTCATGTCGCGCGCGGCGGGGCTGTGGCGCGCGCTCGGGGACGCCGAGGTGGGGCGGCTCCGCGGGGACCGCGTCCGCCTCGAGGGCGTGCGCCTGCTCGTGGCCGACGACGACGCGGCGCTCCTGTCCCTCGCGCTCGCCGAGATGGCGGCCGCCTGCGCCGACCTCTCGCGCGCCGTCGCGCGGCTGTCCGCGAGGTGCGCCGACCCGCTGCTCCGCAGGTTGGACGCCCTCTTCGCCGCCCTCGTCCGTGGCGGCCGTCTCGCCGACCCGCACCGGCTGCGGTACTCCGCGGCGAGGAAGATGGACCGGAAGGCGCGGAAGATGCAGCGGCTCGTGGCGTCCACGGCGCTCCTGTCCCAGGAGCTCGACGTGC…	+			237	-763
chrChr12_mRNA_406_2289757	m1	chrChr12_mRNA_406_2289757:319-787	318	349	31	19	3	3	61.29	GGGGACGCCGAGGTGGGGCGGCTCCGCGGGG	13	362	787	425	170	4	1	40	CGAGGGCGTGCGCCTGCTCGTGGCCGACGACGACGCGGCGCTCCTGTCCCTCGCGCTCGCCGAGATGGCGGCCGCCTGCGCCGACCTCTCGCGCGCCGTCGCGCGGCTGTCCGCGAGGTGCGCCGACCCGCTGCTCCGCAGGTTGGACGCCCTCTTCGCCGCCCTCGTCCGTGGCGGCCGTCTCGCCGACCCGCACCGGCTGCGGTACTCCGCGGCGAGGAAGATGGACCGGAAGGCGCGGAAGATGCAGCGGCTCGTGGCGTCCACGGCGCTCCTGTCCCAGGAGCTCGACGTGCTCGCCGAGCTCGAGCAGGCGGCCGCGGGGGGCCTGCGCCGATCAGGCACCCGACGGAAGGGCGCGGCGAGCGGCGGCGGCGGAGAAGGAGAGGCCGCCCGCCG…	+			318	-682
chrChr12_mRNA_406_2289757	m2	chrChr12_mRNA_406_2289757:319-787	318	336	18	12	2	2	66.67	GGGGACGCCGAGGTGGGG	1	337	787	450	180	5	2	40	GGCTCCGCGGGGACCGCGTCCGCCTCGAGGGCGTGCGCCTGCTCGTGGCCGACGACGACGCGGCGCTCCTGTCCCTCGCGCTCGCCGAGATGGCGGCCGCCTGCGCCGACCTCTCGCGCGCCGTCGCGCGGCTGTCCGCGAGGTGCGCCGACCCGCTGCTCCGCAGGTTGGACGCCCTCTTCGCCGCCCTCGTCCGTGGCGGCCGTCTCGCCGACCCGCACCGGCTGCGGTACTCCGCGGCGAGGAAGATGGACCGGAAGGCGCGGAAGATGCAGCGGCTCGTGGCGTCCACGGCGCTCCTGTCCCAGGAGCTCGACGTGCTCGCCGAGCTCGAGCAGGCGGCCGCGGGGGGCCTGCGCCGATCAGGCACCCGACGGAAGGGCGCGGCGAGCGGCGGCG…	+			318	-682
chrChr12_mRNA_410_2312450	m1	chrChr12_mRNA_410_2312450:158-486	157	173	16	12	3	2	75	GGGAGGGGGATAGGGG	23	196	486	290	116	7	3	40	GCTCGTGAATGCGGCGGCGTTGTTGGTGACACTGTCGCGGACAGCAGATGGATGGGAAAAAATCGGCACCGGCAGAGGCATGGATGCGGGGCGAGCGCGCCGTTTCTCCAGTACCGCGACCACGGACGGCAGATGGATGGGAAAAAACCGTTCGGCGGGGCGTGGATGCGGCGCAACTGCTCCGTTTCTGCGCTCAGATGGAGGAATAGATGAGAAAGAACCGATGCGGGGAGGGAGGAAAGAAAGAGCGCAGCGAGGGAGGAAAGCGGCGGCGTGTGACTCCGGAATTG	+			157	-843
chrChr12_mRNA_410_2312450	m2	chrChr12_mRNA_410_2312450:162-486	161	173	12	9	2	2	75	GGGGGATAGGGG	23	196	486	290	116	7	3	40	GCTCGTGAATGCGGCGGCGTTGTTGGTGACACTGTCGCGGACAGCAGATGGATGGGAAAAAATCGGCACCGGCAGAGGCATGGATGCGGGGCGAGCGCGCCGTTTCTCCAGTACCGCGACCACGGACGGCAGATGGATGGGAAAAAACCGTTCGGCGGGGCGTGGATGCGGCGCAACTGCTCCGTTTCTGCGCTCAGATGGAGGAATAGATGAGAAAGAACCGATGCGGGGAGGGAGGAAAGAAAGAGCGCAGCGAGGGAGGAAAGCGGCGGCGTGTGACTCCGGAATTG	+			161	-839
chrChr12_mRNA_412_2318854	m1	chrChr12_mRNA_412_2318854:121-369	120	144	24	14	3	1	58.33	GGGGAGACGGGCTTCGACGGAGGG	0	144	369	225	90	8	3	40	AGCGGAGAAGGCAACGGCGCTGGAGGGGGAGGAGACGCGAGGACGGGCGACATAGATGGCGAGGGAGATGGACGGCGACGGAGGCGGGGATGGAGGGGAATGGCGTCGGGATGGAGTGAAATGGCGACGATGCGATACGAATCCATAGGATAGGGATAGGGTGAGTAAGAGACTGATAATATACGATAATACCCTACGCGAATTATTTTTCCTGGATGAAAACAC	+			120	-880
chrChr12_mRNA_412_2318854	m1	chrChr12_mRNA_412_2318854:1095-1259	1094	1118	24	16	4	2	66.67	GGGGAGGGGGGCCATGGCGAAGGG	1	1119	1259	140	56	2	0	40	GACGACGCGCTGGCGCGGAAGCGCAACAAGGTGCGGCGGAAGCGGATGCGCAGCAGCGAGAACGCCGTGTCGGCCCGCGTCGCCGGCATCATCGCCTCCAAGCGCCGCCGCAAGTCCGGCAAGCGGCGGGCCTGCGAGGG	+			1094	94
chrChr12_mRNA_412_2318854	m2	chrChr12_mRNA_412_2318854:1095-1265	1094	1105	11	10	3	2	90.91	GGGGAGGGGGG	0	1105	1265	160	64	3	0	40	CCATGGCGAAGGGCGACGACGCGCTGGCGCGGAAGCGCAACAAGGTGCGGCGGAAGCGGATGCGCAGCAGCGAGAACGCCGTGTCGGCCCGCGTCGCCGGCATCATCGCCTCCAAGCGCCGCCGCAAGTCCGGCAAGCGGCGGGCCTGCGAGGGCATGTG	+			1094	94
chrChr12_mRNA_431_2449184	m1	chrChr12_mRNA_431_2449184:36-193	35	58	23	14	3	3	60.87	GGGGTCCCTGTAGAGGGGCGGGG	0	58	193	135	54	3	0	40	CCGGAAATGGGAGGAGGACACTAGCGAAGATGGGCTTGGTGTCATCGGCGGCAGAGGCAGCCTCAAATCCCACGGCAAGCGGCGGGCGAGCGCGGCGGTTGGCGAGAGCAGCGGCTGCCTCTCCCGCCGGCGCCC	+			35	-965
chrChr12_mRNA_431_2449184	m2	chrChr12_mRNA_431_2449184:36-211	35	53	18	10	2	2	55.56	GGGGTCCCTGTAGAGGGG	1	54	211	157	63	4	1	40.13	GGGGCCGGAAATGGGAGGAGGACACTAGCGAAGATGGGCTTGGTGTCATCGGCGGCAGAGGCAGCCTCAAATCCCACGGCAAGCGGCGGGCGAGCGCGGCGGTTGGCGAGAGCAGCGGCTGCCTCTCCCGCCGGCGCCCCCCTCTCACGTCGGCCGG	+			35	-965
chrChr12_mRNA_473_2706749	m1	chrChr12_mRNA_473_2706749:1552-1867	1551	1569	18	13	3	2	72.22	GGGGAGGGAGAAGCGGGG	3	1572	1867	295	118	7	1	40	GCCGACGCTGGCACCGACGCCGCCGACGTTCCCGCCGCCGATACGGTCGATCGGGCGCGGCGGGAAGCCGTGCGTGTGCTTCCGGTCGTTCCGGGCGGAGGGGAGGTTCGTGCTGATGGAGGTGGTGATCCCCGGGAAGGAGCTCCTGCAGGCGACGCGCGAGGGCGGTCGCCTCACGCTGCGCTTCGCCAACGCCGCGGCCGTGGGCGGCGGCGGCGAAGCAGACGACGATGTCAACGACGACGACGTCGATGGCGGCGAGACCAAGAATGCATGCGCAGCAAGAGATGATATG	+			1551	551
chrChr12_mRNA_473_2706749	m2	chrChr12_mRNA_473_2706749:1552-1867	1551	1569	18	13	3	2	72.22	GGGGAGGGAGAAGCGGGG	3	1572	1867	295	118	7	1	40	GCCGACGCTGGCACCGACGCCGCCGACGTTCCCGCCGCCGATACGGTCGATCGGGCGCGGCGGGAAGCCGTGCGTGTGCTTCCGGTCGTTCCGGGCGGAGGGGAGGTTCGTGCTGATGGAGGTGGTGATCCCCGGGAAGGAGCTCCTGCAGGCGACGCGCGAGGGCGGTCGCCTCACGCTGCGCTTCGCCAACGCCGCGGCCGTGGGCGGCGGCGGCGAAGCAGACGACGATGTCAACGACGACGACGTCGATGGCGGCGAGACCAAGAATGCATGCGCAGCAAGAGATGATATG	+			1551	551
chrChr12_mRNA_482_2762322	m1	chrChr12_mRNA_482_2762322:1364-1490	1363	1388	25	16	3	2	64	GGGGTGGCGACCGCGGGGGACAGGG	0	1388	1490	102	41	4	0	40.2	AGCAGTGGTTCTTCTTCTGCCCGAGGGCGGAGCGGGAGCTCCACGGCGGCAGGCCGGCGCGGACCACGCCGTCGGGCTACTGGAAGGCCACGGGCTCGCCGT	+			1363	363
chrChr12_mRNA_482_2762322	m2	chrChr12_mRNA_482_2762322:1364-1496	1363	1382	19	13	2	2	68.42	GGGGTGGCGACCGCGGGGG	2	1384	1496	112	45	5	0	40.18	AGGGAGCAGTGGTTCTTCTTCTGCCCGAGGGCGGAGCGGGAGCTCCACGGCGGCAGGCCGGCGCGGACCACGCCGTCGGGCTACTGGAAGGCCACGGGCTCGCCGTCCTTCG	+			1363	363
chrChr12_mRNA_500_2935627	m1	chrChr12_mRNA_500_2935627:1278-1506	1277	1293	16	13	3	2	81.25	GGGGAGGGGAGGAGGG	13	1306	1506	200	80	4	1	40	GGGACATCCTGATGTCGCCGGGGTACGCGGCGTCGTGCTCGCCCGCGGCGTGCGGCGGCGGCGGAGGCGGCGGCAGCTGCGGCGACATACACATGATACGCCACCCGCTGGTGAAGCACGCGGCGTACGCCTACCTGCAGATGACGCCGTCGGCGAGGGACGACCCCGGGCGCCGCCACCGCCGGCGCTGGCGCGGCCCG	+			1277	277
chrChr12_mRNA_500_2935627	m2	chrChr12_mRNA_500_2935627:1278-1502	1277	1286	9	8	2	2	88.89	GGGGAGGGG	1	1287	1502	215	86	5	1	40	GGAGGGTACACGAGCCTCCGGGACATCCTGATGTCGCCGGGGTACGCGGCGTCGTGCTCGCCCGCGGCGTGCGGCGGCGGCGGAGGCGGCGGCAGCTGCGGCGACATACACATGATACGCCACCCGCTGGTGAAGCACGCGGCGTACGCCTACCTGCAGATGACGCCGTCGGCGAGGGACGACCCCGGGCGCCGCCACCGCCGGCGCTGGCGCGG	+			1277	277
chrChr12_mRNA_514_3024060	m1	chrChr12_mRNA_514_3024060:1280-1421	1279	1294	15	11	3	0	73.33	GGGAGGAAGGGAGGG	0	1294	1421	127	51	1	0	40.16	AGCTTAGCTAGGGTTTCCGAGGAGGAGGATGGCCGTCGGTGATGCGCTGCGGCGGCTGTGCGAGGAGGCCCGGTGGTCGTACGCCGTCTTCTGGAAGGCCATCGGCGCCGCCGACCCCGTGTAAGCC	+			1279	279
chrChr12_mRNA_526_3149502	m1	chrChr12_mRNA_526_3149502:1251-1523	1250	1270	20	14	4	1	70	GGGTTGGGGGGTGCAGCGGG	1	1271	1523	252	101	10	4	40.08	GGGATCCGGGAGTTTCGGTTCCTGGGGCAGCGGCGTGATCGATGATGGGATATGTGGATTTCGGTTCACGTCTTCGTGATTCCGGCGGGGAATTGCCGAATTGGGGGCGATGGTGGTTGCTGACTTGGTGTGGGCGGTGGATTCCTACGGTATATTGGGTGATCTCCTTGTTGTTGTTGTTGTTGGGCGTTGCAGGTGTGAGGCTTGTTGATTGGGGAGCTGCTGGTTGTAGTTTGCAATTGCAAATGGTGG	+			1250	250
chrChr12_mRNA_527_3153113	m1	chrChr12_mRNA_527_3153113:1390-1540	1389	1410	21	15	3	1	71.43	GGGAGTGGGGGAAGTGGTGGG	5	1415	1540	125	50	4	1	40	GAGGAGCGGGTCGATGGATGGGGTCAACTCGCCGTTCGAGGGTGAGTCGGCGCTCTCCGGTGGGCTACCGGACTACGCGAAGAAGGCCATGCCCGCGGAGAGGATCGCCGAGCTCGCGCTCATCG	+			1389	389
chrChr12_mRNA_52_331023	m1	chrChr12_mRNA_52_331023:1081-1231	1080	1096	16	11	3	0	68.75	GGGAAGCGGGAGCGGG	5	1101	1231	130	52	1	0	40	GTGCGCGTCGTGCAAGCTGCTGCGGCGGCGGTGCACGTCGGAGTGCGTGTTCGCGCCCTACTTCCCGGCGGAGGAGGCGCAGCGGTTCGCCATGGTGCACCGGGTGTTCGGCGCCAGCAACGTCAGCAAG	+			1080	80
chrChr12_mRNA_530_3176197	m1	chrChr12_mRNA_530_3176197:1219-1523	1218	1238	20	11	3	1	55	GGGCTCCGACGGGCAAGGGG	45	1283	1523	240	96	15	2	40	AAGCAGGGAGGCACTCCTCCGCCGCGGGCTCCGACGGGCAGGGGGGAGACGCACCACAGCCGCGGGATGCCAATCAGGGAGGCACCCCGACTCCGATGGTCAAGGGGGGAGGCGCTGCGTCACCACCACCGCCGGGAGCTCATCATCTGACTACCAAGGAGGAGGAGGAGGACGCGCAGCGGGATCGGGATCGGGCTCGGGACGAGGACGACGAGGCTCCTGCACGGCGCTGCTCGTGGG	+			1218	218
chrChr12_mRNA_530_3176197	m1	chrChr12_mRNA_530_3176197:1309-1523	1308	1329	21	13	4	1	61.9	GGGCTCCGACGGGCAGGGGGG	12	1341	1523	182	73	10	1	40.11	GCCGCGGGATGCCAATCAGGGAGGCACCCCGACTCCGATGGTCAAGGGGGGAGGCGCTGCGTCACCACCACCGCCGGGAGCTCATCATCTGACTACCAAGGAGGAGGAGGAGGACGCGCAGCGGGATCGGGATCGGGCTCGGGACGAGGACGACGAGGCTCCTGCACGGCGCTGCTCGTGGG	+			1308	308
chrChr12_mRNA_532_3184795	m2	chrChr12_mRNA_532_3184795:1165-1285	1164	1182	18	13	2	2	72.22	GGGGCAGGCGGCGTGGGG	1	1183	1285	102	41	2	1	40.2	GGCGGGGACCCTACCAGCAGCAGCAGCAGGAGGAGGAGGAGAGCAAGGCGGTGAAGGTGTCCGTGTGGTGGGACTTCGAGAACTGCAACCTCCCCAACGGCG	+			1164	164
chrChr12_mRNA_539_3217692	m2	chrChr12_mRNA_539_3217692:1334-1562	1333	1349	16	11	2	2	68.75	GGGGCACCGGAGGGGG	1	1350	1562	212	85	3	0	40.09	GGTCTCACAGCGCGGTGCACGAGCTGCGTGACGGCCACGCGGCCGCCGCCGCCGCCGACGTGGTCCAGAGCAGCTGCTGGGCTAACCTGCCGCCGGAGTTGCTCCGGGACGTGATCGAGCGGCTGGAGGCCAGCGAGGCGGCGTGGCCGTCCAGGAAGAACGTCGTCGCGTGCGCCGCCGTATGCCGGACATGGAGGGACATGTGTAGAGAG	+			1333	333
chrChr12_mRNA_542_3234554	m2	chrChr12_mRNA_542_3234554:1826-1955	1825	1841	16	12	2	2	75	GGGGGTGATGGTGGGG	2	1843	1955	112	45	5	3	40.18	GGGGCAGAAGGACGCATACGTCGGGGACGAGGCGCAGTCGAAGCGGGGGATCCTGACGCTCAAGTACCCGATCGAGCACGGGATCGTGAGCAACTGGGACGACATGGAGAAG	+			1825	825
chrChr12_mRNA_543_3243704	m1	chrChr12_mRNA_543_3243704:1114-1874	1113	1127	14	12	3	3	85.71	GGGGTGGGGAGGGG	0	1127	1874	747	299	22	7	40.03	AAGGGAGCGGGAACCCTAGGTGAGGCGAGGCGAGGCGAGCCGATGCGCGCGCGGTGACGAGGTGAGTGGTGGGGGGGGGGGGGGAGGAGGGGTGGTGGGTGTGTGTGTGGGGGGGAATGGCTGCGGCGGCGGCGGAGGGCGGCGGTGGTGGCGGCGTGGAGGAGGGCGTGGGGGAGAGCTCGTCCCCGCCGCGTGACCCCGCGGCGGCGCCCGCGGCGTCGGGCGGGAGCGGCGGTGGCGGTGGCGGTGGCGCGGGAGGGCTTAACATCTGCAACCAGGTGTACGAGCGGCTCGTCGCGGAGGGGAACGAGGAGGCGGCCGCGCCGGACTTCCGCGCACAGCTCGAGGCCCATTTCATGCGGCTTCCACATAGGTGATTTGGTTTGATTGGTTAATTTC…	+			1113	113
chrChr12_mRNA_543_3243704	m1	chrChr12_mRNA_543_3243704:1198-1729	1197	1226	29	25	6	4	86.21	GGGGGGGGGGGGGGAGGAGGGGTGGTGGG	1	1227	1729	502	201	13	3	40.04	GTGTGTGTGGGGGGGAATGGCTGCGGCGGCGGCGGAGGGCGGCGGTGGTGGCGGCGTGGAGGAGGGCGTGGGGGAGAGCTCGTCCCCGCCGCGTGACCCCGCGGCGGCGCCCGCGGCGTCGGGCGGGAGCGGCGGTGGCGGTGGCGGTGGCGCGGGAGGGCTTAACATCTGCAACCAGGTGTACGAGCGGCTCGTCGCGGAGGGGAACGAGGAGGCGGCCGCGCCGGACTTCCGCGCACAGCTCGAGGCCCATTTCATGCGGCTTCCACATAGGTGATTTGGTTTGATTGGTTAATTTCTGCTCCTCCTGTTCGTTTGCTTCCTCTCGTTGAAACCCTGTTCGGTGTCGCGGCTCACGTAGGTGGTGGAATCGTTTTGGGTTTGGGTGCTCTCATGAAG…	+			1197	197
chrChr12_mRNA_543_3243704	m2	chrChr12_mRNA_543_3243704:1114-1884	1113	1122	9	8	2	2	88.89	GGGGTGGGG	0	1122	1884	762	305	23	8	40.03	AGGGGAAGGGAGCGGGAACCCTAGGTGAGGCGAGGCGAGGCGAGCCGATGCGCGCGCGGTGACGAGGTGAGTGGTGGGGGGGGGGGGGGAGGAGGGGTGGTGGGTGTGTGTGTGGGGGGGAATGGCTGCGGCGGCGGCGGAGGGCGGCGGTGGTGGCGGCGTGGAGGAGGGCGTGGGGGAGAGCTCGTCCCCGCCGCGTGACCCCGCGGCGGCGCCCGCGGCGTCGGGCGGGAGCGGCGGTGGCGGTGGCGGTGGCGCGGGAGGGCTTAACATCTGCAACCAGGTGTACGAGCGGCTCGTCGCGGAGGGGAACGAGGAGGCGGCCGCGCCGGACTTCCGCGCACAGCTCGAGGCCCATTTCATGCGGCTTCCACATAGGTGATTTGGTTTGATTGGTTA…	+			1113	113
chrChr12_mRNA_543_3243704	m2	chrChr12_mRNA_543_3243704:1198-1742	1197	1219	22	20	5	4	90.91	GGGGGGGGGGGGGGAGGAGGGG	1	1220	1742	522	209	14	3	40.04	GGTGGGTGTGTGTGTGGGGGGGAATGGCTGCGGCGGCGGCGGAGGGCGGCGGTGGTGGCGGCGTGGAGGAGGGCGTGGGGGAGAGCTCGTCCCCGCCGCGTGACCCCGCGGCGGCGCCCGCGGCGTCGGGCGGGAGCGGCGGTGGCGGTGGCGGTGGCGCGGGAGGGCTTAACATCTGCAACCAGGTGTACGAGCGGCTCGTCGCGGAGGGGAACGAGGAGGCGGCCGCGCCGGACTTCCGCGCACAGCTCGAGGCCCATTTCATGCGGCTTCCACATAGGTGATTTGGTTTGATTGGTTAATTTCTGCTCCTCCTGTTCGTTTGCTTCCTCTCGTTGAAACCCTGTTCGGTGTCGCGGCTCACGTAGGTGGTGGAATCGTTTTGGGTTTGGGTGCTCT…	+			1197	197
chrChr12_mRNA_553_3293336	m2	chrChr12_mRNA_553_3293336:1266-1967	1265	1282	17	14	3	2	82.35	GGGGAGGTGGAGGGGGG	0	1282	1967	685	274	13	4	40	AGGCGGCGGTGGTGGTGGTGGTGGTGGTGGTGGAGGGGAGGAGATCTTGTCCGTGGCGTGGATCCGGCGGCTTCTTGAGGCGTTTATTCTGTGCCAGGAGGAGTTCCGGGTGTTCGTGGCGCAGGCGCGACGCCGCGGCGCGCTCCCGGCGGCCGGGGAGAAGCTGGTGGTGGAGTTCCATGAGAGGGCGGTCAAGGCGCTCGATGTGTGCAACGCGGCGAGGGATGGCGTTGATCAGGTGAGGCGGTGGGAGCGGCTCGCGGACATCGCGGCGTCCGTGCTGCTCGCGCCGGGGGAGATCCACGAGGGCCAGCTCCGCCGCGCGCGCAAGGCGCTGTCCGATCTCTCTGTGCTGCTCGTGGACGACACCGCGGCGTCCGGGAGCGGTGGCGTCGCGTC…	+			1265	265
chrChr12_mRNA_557_3319411	m1	chrChr12_mRNA_557_3319411:1331-2000	1330	1344	14	11	3	0	78.57	GGGAGGGAGGTGGG	0	1344	2000	656	296	11	3	45.12	CGTGGTCGTCGGCGCGAGGAAGGATGACGCGTTCGCGGTGGAGGCGGCGGTGGTCGGGAGGCGCCTCCGGGTGGCGCACCGGCAGGTGGTGGAGGGGTTCTGCAGGGTGTTCGACGTGCCGCCAGGCGTCGAGGTGGGGCGGATCACCGTCGGGTTCGAGGAGGACGACGAGTTGCTCGTCGTCATCATGCCGAAATTCCGGCCGGCGCCGGCGGTGAGCGGCGGCGATGAGGGGCGGCGGCTCGACGTCGAGAGCGCGGACTCGGAGTGTGGGTCGTCCGACGTCGAGGACTTCGATGTCGAGTCCGGGCCGAGGGAGCGGCAGGACGACGACGTCGCCGTCGAGACGGAGGTTGAGCTCGACGACGACGACGACGACGAGGACGAGCTATCCAGCCT…	+			1330	330
chrChr12_mRNA_55_350615	m1	chrChr12_mRNA_55_350615:709-948	708	731	23	14	3	0	60.87	GGGCAGTGACGGTGGGCGAAGGG	0	731	948	217	87	7	1	40.09	AAAGGAGAGACGGTTGAGCGTTGGAGTGGGGGTTAGGACAAGCGCGGCGGCGGCGACAGACCTCATCGGCGGCGAGGTCGCCGTCATGCCGCGCGAGCGTGTGACTGTGGACTGTGGTGTGGTCTCCGTCCAAGCAGTGATATTTTTGGGTTGGGTTTGGGTTGGGTTGGGTCGAGTTGGAGTGGGCCTTCTTATCTTGAGGAAAGGCCCACTCCAA	+			708	-292
chrChr12_mRNA_561_3328790	m1	chrChr12_mRNA_561_3328790:1255-1561	1254	1276	22	15	3	2	68.18	GGGGGCGGGGCCGACGTGTGGG	25	1301	1561	260	104	3	0	40	GGCGGCGCGCGACCGCCCCGCAGAGCTCCGCGCGCGCCGCGACGGCATCGTGGAGCGCCTCTACGCCACCGCCGCCGGCGGCCGCTGCGGGAACTGCGACGCGCCGAGATCGGCCGAGCCCGAGGCGGCGGCGGCGGCGGCGGCTTCCCCGGCTTCGCCCGATGAGGATGCCGACGTGGACGGCCTCGACGACGACGAGGGCGGCGGCATGGAGAGCAAGATCCTGGCGATCAGGGACTTCTTGGAGGACCCCGACCAGG	+			1254	254
chrChr12_mRNA_561_3328790	m2	chrChr12_mRNA_561_3328790:1255-1561	1254	1264	10	9	2	2	90	GGGGGCGGGG	37	1301	1561	260	104	3	0	40	GGCGGCGCGCGACCGCCCCGCAGAGCTCCGCGCGCGCCGCGACGGCATCGTGGAGCGCCTCTACGCCACCGCCGCCGGCGGCCGCTGCGGGAACTGCGACGCGCCGAGATCGGCCGAGCCCGAGGCGGCGGCGGCGGCGGCGGCTTCCCCGGCTTCGCCCGATGAGGATGCCGACGTGGACGGCCTCGACGACGACGAGGGCGGCGGCATGGAGAGCAAGATCCTGGCGATCAGGGACTTCTTGGAGGACCCCGACCAGG	+			1254	254
chrChr12_mRNA_562_3328239	m1	chrChr12_mRNA_562_3328239:1559-1735	1558	1580	22	16	3	2	72.73	GGGGGTGGAGGTGGGATTGGGG	3	1583	1735	152	61	6	1	40.13	CGGAATTCGGACTGGAGTGCGGATTGGGTGATGGTTTGGATCCGATAAGGGAGCTTCAGGACCCGCTAAGGGAGTGGTGGACCTGGTAATGTGTTCATTGGTTGGTTAGGAGTTGGGTGGGGGCCTTGGGAATTGTTTGTTTGGTTATTATG	+			1558	558
chrChr12_mRNA_567_3360632	m1	chrChr12_mRNA_567_3360632:1262-1405	1261	1282	21	12	3	1	57.14	GGGTTCGTGAGGGACCTGGGG	3	1285	1405	120	48	3	1	40	GCGGGGGAGAAGCTCGCGTTCACGTTCCGGCCGCCGGAGGTCGTTCGGGTCGCTGGGAGCCACGCGGCCGGCGGCGCCGTCGCGAGGCCCGACGTCTCCGCTGACCTCCTCGTGCGCTTG	+			1261	261
chrChr12_mRNA_569_3385735	m1	chrChr12_mRNA_569_3385735:1157-2000	1156	1178	22	12	3	2	54.55	GGGGACACCGGGGCTGCTCGGG	0	1178	2000	822	385	16	5	46.84	AGCGGCGGTCCGCGGCGCGGGAGGCGGCACCGGGGGGTTGGCGTGGCGGATCCGTCTCCTCGGCGGCGGATCTGGCCTCTCCGTGTCCAGGGGCCGAGCAACGGCGAGCGGAGGTCAGCGGCGCGGGAGGCGGCGCCGGGGGGTCGTCGCGGCGAATCCGGCCACACCGGAGGTGGATCCGCCTCCCCCGGCGGCGGATCCGGTCTCCCCGCATCCAGGGGCCGAGTGACGGCGAGCCTCGCGGCGACGGCGGCCGGAAGGAGGCGACAGATGCGCGCCGCTGTGGACGGATGTGGCGAAGGCGAAGGCTCGAGGGTGAGGCTGGTTCCGGTCCTCCCAGGGCGACGGCGGTGGCGGAGGTCCACAGCCCCGGTGGCGGCGACGGCGACGGCGGCAGCG…	+			1156	156
chrChr12_mRNA_569_3385735	m2	chrChr12_mRNA_569_3385735:1157-2000	1156	1169	13	8	2	2	61.54	GGGGACACCGGGG	0	1169	2000	831	389	17	5	46.81	CTGCTCGGGAGCGGCGGTCCGCGGCGCGGGAGGCGGCACCGGGGGGTTGGCGTGGCGGATCCGTCTCCTCGGCGGCGGATCTGGCCTCTCCGTGTCCAGGGGCCGAGCAACGGCGAGCGGAGGTCAGCGGCGCGGGAGGCGGCGCCGGGGGGTCGTCGCGGCGAATCCGGCCACACCGGAGGTGGATCCGCCTCCCCCGGCGGCGGATCCGGTCTCCCCGCATCCAGGGGCCGAGTGACGGCGAGCCTCGCGGCGACGGCGGCCGGAAGGAGGCGACAGATGCGCGCCGCTGTGGACGGATGTGGCGAAGGCGAAGGCTCGAGGGTGAGGCTGGTTCCGGTCCTCCCAGGGCGACGGCGGTGGCGGAGGTCCACAGCCCCGGTGGCGGCGACGGCGACG…	+			1156	156
chrChr12_mRNA_583_3495956	m1	chrChr12_mRNA_583_3495956:1657-1857	1656	1679	23	14	3	0	60.87	GGGCAAGAGGGCGGCGAAGAGGG	1	1680	1857	177	71	3	1	40.11	GAGGAGGTGCCTGAACTGCGACGCGGTGGAGACGCCACAGTGGAGGTCGGGCCCGATGGGGAGGAGCACGCTCTGCAACGCCTGCGGCGTCCGCCTCAGGGCGGTCGGCTCGCTGCCTGAACACCGCGCGCCGGCGGCGAGGACGACGACGGCCGCCCCCGCGTCGCCGCCCGATAG	+			1656	656
chrChr12_mRNA_592_3542496	m2	chrChr12_mRNA_592_3542496:1503-1721	1502	1512	10	9	2	2	90	GGGGAGGGGG	2	1514	1721	207	83	6	3	40.1	CTTGGCGATGGACGAGTCGAACGCGACGTGCGGGAAGAGGCTGGCGTCGATCGGAACAGGCAGGCGTACAGGACGCTGCTGGTGACGGCGCCGGGGCTGGGGCAGTACATCTCGGGGGCCATCCTGTTCGAGGAGACGCTGTACCAGTCCACCGTCGACGGCCGGAGGATCGTCGACGTCCTCGCCGAGCAAGGGATCGTGCCCGGG	+			1502	502
chrChr12_mRNA_593_3549171	m1	chrChr12_mRNA_593_3549171:1137-1297	1136	1156	20	14	3	0	70	GGGCGAGGAGGGAAGGAGGG	1	1157	1297	140	56	6	3	40	GGGAGGCGACAGGCATGGGGACCCTCGGGCGCGCGATCTACACGGTGGGGAAGTGGATCCGCGGCACGGGGCAGGCCATGGACCGCCTCGGATCCACCATCCAGGGCGGCCTCCGCGTCGAGGAGCAGCGTAAGCACCAG	+			1136	136
chrChr12_mRNA_597_3582646	m1	chrChr12_mRNA_597_3582646:1242-1458	1241	1263	22	18	4	3	81.82	GGGGGAGGGGGGAGAGCGGGGG	0	1263	1458	195	78	4	0	40	CGTGGCCCTGGAAGAGGGCGACGTGGGCGAAGAGCTTGTCCTTGCGGGAGAAGCTGGTGCCGCAGGAGCAGAGCCAGCGGTCGCGGCCGCAGTGCTTCTCGTGGGTCTTGAGGTCGGCCATGACGGAGAAGCGCTTGGCGCCGCAGCGGCCGCAGACATGGCGCTTCTCGCAGTGGCTCCGCTTGTAGTGGTTCT	+			1241	241
[truncated: 7,127 more rows]
