# Supplementary material for: Nucleotide patterns aiding in prediction of eukaryotic promoters
Source: PLoS One. 2017 Nov 15;12(11):e0187243. doi: 10.1371/journal.pone.0187243 (PMC5687710; doi:10.1371/journal.pone.0187243)
Supplement: S7 Table — (XLSX) [file pone.0187243.s008.xlsx]

## Sheet: S7 Table
Motif	rice	arabidopsis	corn	AVG_POS_RICE	AVG_POS_ARAB	AVG_POS_CORN		Rice 5' UTR	Arabidopsis 5' UTR	Corn 5' UTR
ABI4_01	4.02597	4.11842	4.21576	168.417	144.935	22.038	Rice promoter		0	0	28
ABI5_01	4.14841	4.07251	4.28885	-122.709	-99.6897	-106.123	Arabidopsis promoter	1		0	29
ABR1_01	3.94086	4.03536	4.10278	115.1	147.366	-23.4236	Corn promoter	4	3		32
AHL12_01	4.07173	4.08011	4.20381	-221.499	-238.33	-142.037		18	17	14
AHL20_01	3.95407	4.12119	4.18505	-267.143	-230.444	-162.72
ALFIN1_Q2	4.05014	4.28259	4.18975	56.0668	61.5275	-9.29772
ARALY493022_04	3.65736	4.05731	4.17787	-178.974	-52.9906	-138.7
AT1G77950_01	3.82052	4.07248	4.06475	-321.756	-226.21	-235.275	Agree rice arabidopsis	45	0.978261
AT3G20750_01	4.07994	4.26999	4.26584	-179.357	-87.3067	-78.7545	Agree rice corn	42	0.913043
AT3G63350_01	4.06409	4.28059	4.21353	117.656	25.9856	-27.7393
ATHB15_01	4.05474	4.1601	4.21107	-217.106	-185.17	-132.511
ATHB16_01	4.07351	4.1666	4.23719	-208.243	-190.638	-108.427
AZF3_01	4.01335	4.14588	4.19001	-262.533	-218.715	-155.989
BZR1_02	4.13393	4.09357	4.29224	-146.899	-107.491	-94.0261
CBF2_03	3.75562	3.90615	4.08842	210.041	145.234	70.1855
CG1_Q6	3.93855	3.95852	4.20044	-190.563	-98.1429	-194.054
CPRF1_01	4.00774	3.98193	4.27066	-169.117	-109.774	-116.51
DAG2_01	4.06396	4.2646	4.26269	-224.586	-117.33	-91.2562
DREB1B_01	4.02718	4.20079	4.21084	144.703	80.7888	10.3581
DREB2C_02	3.84515	3.77688	4.08361	186.183	228.071	42.9035
E2L_Q2	4.03223	4.28172	4.17636	92.9282	-29.5594	-23.6379
ERF039_01	4.11844	4.24045	4.24859	144.828	64.1902	14.084
ERF1_Q2	3.76546	4.00055	4.08913	174.223	150.377	36.9842
ERF105_02	3.90452	4.05393	4.14015	206.383	91.9415	76.0407
ERF112_01	3.95997	4.01963	4.12256	129.616	173.507	5.04348
ERF112_02	3.84056	3.98781	4.11748	188.507	128.65	49.782
ERF4_04	3.76275	3.89592	4.08528	195.742	151.597	58.478
ERF6_02	3.99042	4.14879	4.18291	176.693	59.0928	47.5947
ERF8_01	3.92749	4.10647	4.16142	174.175	102.937	42.3087
GBF1_Q2	4.09134	3.96312	4.26231	-163.402	-94.6882	-109.376
GT1_Q6_01	4.06182	4.18526	4.2131	-233.313	-178.784	-138.28
HAHB4_01	4.07699	4.19405	4.22899	-209.972	-168.701	-116.505
HBPA1_Q6_01	3.95617	4.04702	4.23341	-228.623	-50.4016	-161.651
HSFA1E_01	3.98629	4.13362	4.19595	168.045	115.22	35.1259
LIM1_01	4.13919	4.26978	4.28672	98.9112	96.0023	21.1007
NAC043_01	4.08255	4.25721	4.26283	-201.151	-126.672	-90.258
PCF5_01	4.13798	4.2673	4.25809	-32.0665	-40.8809	-53.6102
PEND_02	4.07487	4.28919	4.28061	-176.255	-66.1287	-10.5184
PIF3_02	3.94886	4.00761	4.21811	-222.622	-65.1452	-133.945
ROM_Q2	4.12741	4.15986	4.29752	-175.588	-7.23134	-63.1097
SBF1_01	3.99319	4.16693	4.20229	-241.146	-190.383	-135.174
SPF1_Q2	4.07142	4.19337	4.24759	-188.396	-166.207	-79.1917
TCP11_01	3.74443	3.97502	4.11993	-161.954	-136.036	-158.535
TCP15_02	3.44824	3.74372	4.1392	-210.626	-20.7528	-151.336
TCP20_02	3.70868	3.99482	4.14421	-209.708	-107.161	-171.802
WRKY48_01	4.04533	4.25651	4.22816	-171.281	-119.97	-107.422
